# Supplementary material for: Crystal structure of potassium hydrogen bis­((E)-2-{4-[3-(thio­phen-3-yl)acrylo­yl]phen­oxy}acetate)
Source: Acta Crystallogr E Crystallogr Commun. 2021 May 11;77(Pt 6):609–14. doi: 10.1107/S2056989021004801 (PMC8183452; doi:10.1107/S2056989021004801)
Supplement: Supplementary file 1 [file e-77-00609-sup1.cif]

##############################################################################
#                                                                            #
# This CIF contains the data in a paper accepted for publication in          #
# Acta Crystallographica Section E. It conforms to the requirements of       #
# Notes for Authors for Acta Crystallographica Section E, and has been       #
# peer reviewed under the auspices of the IUCr Commission on Journals.       #
#                                                                            #
# Full details of the Crystallographic Information File format               #
# are given in the paper "The Crystallographic Information File (CIF):       #
# a New Standard Archive File for Crystallography" by S. R. Hall, F. H.      #
# Allen and I. D. Brown [Acta Cryst. (1991), A47, 655-685].                  #
#                                                                            #
# The current version of the core CIF dictionary is obtainable from          #
# ftp://ftp.iucr.org/pub/cif_core.dic.                                       #
#                                                                            #
# Software is freely available for graphical display of the structure(s)     #
# in this CIF. For information consult the CIF software page                 #
# http://www.iucr.org/resources/cif/software.                                #
#                                                                            #
# This file may be used for bona fide research purposes within the           #
# scientific community so long as proper attribution is given to the journal # 
# article from which it was obtained.                                        #
#                                                                            #
##############################################################################
data_I
_audit_creation_method
;
Olex2 1.3
(compiled 2020.11.12 svn.r5f609507 for OlexSys, GUI svn.r6226)
;
_journal_date_recd_electronic     2021-03-29
_journal_date_accepted     2021-05-06
_journal_name_full     'Acta Crystallographica, Section E'
_journal_year     2021
_journal_volume     77
_journal_issue      6
_journal_page_first     609
_journal_page_last     614
_journal_paper_category     GM
_journal_paper_doi     10.1107/S2056989021004801
_journal_coeditor_code     EY2007
_publ_contact_author_name     'Luc Van Meervelt'
_publ_contact_author_address
;
Department of Chemistry
KU Leuven
Biomolecular Architecture, Celestijnenlaan 200F
Leuven (Heverlee)
B-3001
Belgium
;
_publ_contact_author_email     'luc.vanmeervelt@kuleuven.be'
_publ_contact_author_fax     ?
_publ_contact_author_phone     ?
_publ_section_title
;
Crystal structure of potassium hydrogen
bis((<i>E</i>)-2-{4-[3-(thiophen-3-yl)acryloyl]phenoxy}acetate)
;
_publ_section_title_footnote     .
loop_
    _publ_author_name
    _publ_author_footnote
    _publ_author_address
    'Vu Quoc, Trung' .
;
Faculty of Chemistry
Hanoi National University of Education
136 Xuan Thuy
Cau Giay
Hanoi 10000
Vietnam
;
    'Phan Thuy, Linh' .
;
High School for Gifted Students
Hanoi National University of Education
136 Xuan Thuy
Cau Giay
Hanoi 10000
Vietnam
;
    'Do Ba, Dai' .
;
Nguyen Trai High School
50 Nam Cao Street
Ba Dinh
Hanoi 10000
Vietnam
;
    'Tran Thi Thuy, Duong' .
;
Bien Hoa Gifted High School
86 Chu Van An Street
Phu Ly City
Ha Nam Province
Vietnam
;
    'Nguyen Ngoc, Linh' .
;
Faculty of Training Bachelor of Practice
Than Do University
Kim Chung
Hoai Duc
Hanoi 10000
Vietnam
;
    'Nguyen Thuy, Chinh' .
;
Institute of Tropical Technology
Vietnam Academy of Science and Technology
18 Hoang Quoc Viet
Cau Giay
Hanoi 10000
Vietnam
Graduate University of Science and Technology
Vietnam Academy of Science and Technology
18 Hoang Quoc Viet
Cau Giay
Hanoi 10000
Vietnam
;
    'Duong Khanh, Linh' .
;
Faculty of Chemistry
Hanoi National University of Education
136 Xuan Thuy
Cau Giay
Hanoi 10000
Vietnam
;
    'Ha Manh, Hung' .
;
Faculty of General Education
Hanoi University of Mining and Geology
Duc Thang Ward
Bac Tu Liem District
Hanoi 10000
Vietnam
;
    'Thai, Hoang' .
;
Institute of Tropical Technology
Vietnam Academy of Science and Technology
18 Hoang Quoc Viet
Cau Giay
Hanoi 10000
Vietnam
Graduate University of Science and Technology
Vietnam Academy of Science and Technology
18 Hoang Quoc Viet
Cau Giay
Hanoi 10000
Vietnam
;
    'Le Van, Khoe' .
;
Faculty of Natural Sciences
Hong Duc University
565 Quang Trung
Dong Ve Ward
Thanh Hoa City
Vietnam
;
    'Van Meervelt, Luc' .
;
Department of Chemistry
KU Leuven
Biomolecular Architecture, Celestijnenlaan 200F
Leuven (Heverlee)
B-3001
Belgium
;
_publ_section_synopsis
;
The title compound, C~30~H~23~KO~8~S~2~, contains one molecule of
(<i>E</i>)-2-{4-[3-(thiophen-3-yl)acryloyl]phenoxy}acetic acid and one
molecule of its potassium salt in the asymmetric unit. The distorted KO~6~
octahedra share edges, resulting in chains running in the [010] direction.
;
_chemical_name_systematic
;
Potassium hydrogen
bis((<i>E</i>)-2-{4-[3-(thiophen-3-yl)acryloyl]phenoxy}acetate)
;
_chemical_name_common
;\
Poly[(\m-(<i>E</i>)-2-{4-[3-(thiophen-3-yl)acryloyl]phenoxy}acetato)\
(\m-(<i>E</i>)-2-{4-[3-(thiophen-3-yl)acryloyl]phenoxy}acetic acid)potassium]
;
_chemical_formula_moiety     '[K (C15 H11 O4 S1) (C15 H12 O4 S1)]'
_chemical_formula_sum     'C30 H23 K O8 S2'
_chemical_formula_weight     614.70
_chemical_melting_point     ?
_space_group_crystal_system     triclinic
_space_group_name_H-M_alt     'P -1'
_space_group_name_Hall     '-P 1'
loop_
    _space_group_symop_operation_xyz
    'x, y, z'
    '-x, -y, -z'
_cell_length_a     6.0036(3)
_cell_length_b     9.6432(5)
_cell_length_c     25.0966(16)
_cell_angle_alpha     92.412(4)
_cell_angle_beta     90.548(4)
_cell_angle_gamma     105.808(4)
_cell_volume     1396.42(14)
_cell_formula_units_Z     2
_cell_measurement_reflns_used     3156
_cell_measurement_theta_min     3.2380
_cell_measurement_theta_max     24.5640
_cell_measurement_temperature     293(2)
_exptl_crystal_description     plate
_exptl_crystal_colour     colourless
_exptl_crystal_size_max     0.4
_exptl_crystal_size_mid     0.2
_exptl_crystal_size_min     0.05
_exptl_crystal_density_diffrn     1.462
_exptl_crystal_density_meas     ?
_exptl_crystal_density_method     ?
_exptl_crystal_F_000     636
_exptl_absorpt_coefficient_mu     0.391
_exptl_absorpt_correction_type     multi-scan
_exptl_absorpt_process_details
;
(CrysAlisPro; Rigaku OD, 2018)
;
_exptl_absorpt_correction_T_min     0.86280
_exptl_absorpt_correction_T_max     1.00000
_diffrn_ambient_temperature     293(2)
_diffrn_source     'micro-focus sealed X-ray tube'
_diffrn_radiation_type     'Mo K\a'
_diffrn_radiation_wavelength     0.71073
_diffrn_radiation_monochromator     mirror
_diffrn_measurement_device_type
         'Rigaku Oxford Diffraction SuperNova, Single source at offset/far, Eos'
_diffrn_measurement_device     'four-circle diffractometer'
_diffrn_measurement_method     '\w scans'
_diffrn_detector     'CCD plate'
_diffrn_detector_area_resol_mean     15.9631
_diffrn_reflns_number     15169
_diffrn_reflns_av_R_equivalents     0.0366
_diffrn_reflns_av_unetI/netI     0.0519
_diffrn_reflns_theta_min     2.437
_diffrn_reflns_theta_max     24.713
_diffrn_reflns_theta_full     24.713
_diffrn_measured_fraction_theta_max     0.996
_diffrn_measured_fraction_theta_full     0.996
_diffrn_reflns_limit_h_min     -7
_diffrn_reflns_limit_h_max     7
_diffrn_reflns_limit_k_min     -11
_diffrn_reflns_limit_k_max     11
_diffrn_reflns_limit_l_min     -29
_diffrn_reflns_limit_l_max     29
_diffrn_radiation_probe     x-ray
_refine_special_details     ?
_reflns_number_total     4742
_reflns_number_gt     2836
_reflns_threshold_expression     'I > 2\s(I)'
_refine_ls_structure_factor_coef     Fsqd
_refine_ls_matrix_type     full
_refine_ls_R_factor_all     0.1102
_refine_ls_R_factor_gt     0.0675
_refine_ls_wR_factor_gt     0.1793
_refine_ls_wR_factor_ref     0.2111
_refine_ls_goodness_of_fit_ref     1.023
_refine_ls_restrained_S_all     1.023
_refine_ls_number_reflns     4742
_refine_ls_number_parameters     373
_refine_ls_number_restraints     0
_refine_ls_hydrogen_treatment     mixed
_refine_ls_weighting_scheme     calc
_refine_ls_weighting_details
              'w=1/[\s^2^(Fo^2^)+(0.1110P)^2^+0.2689P] where P=(Fo^2^+2Fc^2^)/3'
_atom_sites_solution_hydrogens     mixed
_atom_sites_solution_primary     dual
_atom_sites_solution_secondary     ?
_refine_ls_shift/su_max     0.000
_refine_ls_shift/su_mean     0.000
_refine_diff_density_max     0.591
_refine_diff_density_min     -0.466
_refine_ls_extinction_method     none
_refine_ls_extinction_coef     .
loop_
    _atom_type_symbol
    _atom_type_description
    _atom_type_scat_dispersion_real
    _atom_type_scat_dispersion_imag
    _atom_type_scat_source
    'C' 'C' 0.0033 0.0016
                         'International Tables Vol C Tables 4.2.6.8 and 6.1.1.4'
    'H' 'H' 0.0000 0.0000
                         'International Tables Vol C Tables 4.2.6.8 and 6.1.1.4'
    'K' 'K' 0.2009 0.2494
                         'International Tables Vol C Tables 4.2.6.8 and 6.1.1.4'
    'O' 'O' 0.0106 0.0060
                         'International Tables Vol C Tables 4.2.6.8 and 6.1.1.4'
    'S' 'S' 0.1246 0.1234
                         'International Tables Vol C Tables 4.2.6.8 and 6.1.1.4'
_computing_data_collection
;
CrysAlisPro (Rigaku OD, 2018)
;
_computing_cell_refinement
;
CrysAlisPro (Rigaku OD, 2018)
;
_computing_data_reduction
;
CrysAlisPro (Rigaku OD, 2018)
;
_computing_structure_solution
;
SHELXT  (Sheldrick, 2015a)
;
_computing_structure_refinement
;
<i>SHELXL2016/4</i> (Sheldrick, 2015b)
;
_computing_molecular_graphics
;
<i>OLEX2</i> (Dolomanov <i>et al.</i>,  2009)
;
_computing_publication_material
;
<i>OLEX2</i> (Dolomanov <i>et al.</i>,  2009)
;
loop_
    _atom_site_type_symbol
    _atom_site_label
    _atom_site_fract_x
    _atom_site_fract_y
    _atom_site_fract_z
    _atom_site_U_iso_or_equiv
    _atom_site_adp_type
    _atom_site_calc_flag
    _atom_site_occupancy
    _atom_site_disorder_assembly
    _atom_site_disorder_group
    S S1 -0.2860(3) -0.46353(17) 0.04899(7) 0.0970(6) Uani d 1 . .
    C C2 -0.0473(9) -0.4037(5) 0.08824(19) 0.0737(15) Uani d 1 . .
    H H2 0.067798 -0.451127 0.090654 0.088 Uiso calc 1 . .
    C C3 -0.0407(8) -0.2770(5) 0.11636(17) 0.0590(13) Uani d 1 . .
    C C4 -0.2427(9) -0.2331(6) 0.1050(2) 0.0793(16) Uani d 1 . .
    H H4 -0.271387 -0.150647 0.120601 0.095 Uiso calc 1 . .
    C C5 -0.3963(9) -0.3270(6) 0.06777(19) 0.0773(16) Uani d 1 . .
    H H5 -0.536358 -0.315058 0.055580 0.093 Uiso calc 1 . .
    C C6 0.1494(8) -0.2019(5) 0.15232(17) 0.0590(13) Uani d 1 . .
    H H6 0.278677 -0.237405 0.152768 0.071 Uiso calc 1 . .
    C C7 0.1570(8) -0.0887(5) 0.18434(16) 0.0564(12) Uani d 1 . .
    H H7 0.028240 -0.052797 0.186141 0.068 Uiso calc 1 . .
    C C8 0.3652(8) -0.0173(4) 0.21754(16) 0.0492(11) Uani d 1 . .
    O O9 0.5535(6) -0.0384(3) 0.20858(12) 0.0645(9) Uani d 1 . .
    C C10 0.3407(7) 0.0826(4) 0.26258(15) 0.0415(10) Uani d 1 . .
    C C11 0.1313(7) 0.0763(4) 0.28700(16) 0.0481(11) Uani d 1 . .
    H H11 -0.003355 0.010363 0.273775 0.058 Uiso calc 1 . .
    C C12 0.1206(7) 0.1658(4) 0.33031(16) 0.0453(10) Uani d 1 . .
    H H12 -0.019503 0.157608 0.347103 0.054 Uiso calc 1 . .
    C C13 0.3197(6) 0.2689(4) 0.34915(14) 0.0345(9) Uani d 1 . .
    C C14 0.5284(6) 0.2788(4) 0.32503(15) 0.0399(9) Uani d 1 . .
    H H14 0.661673 0.347244 0.337605 0.048 Uiso calc 1 . .
    C C15 0.5386(7) 0.1867(4) 0.28211(15) 0.0424(10) Uani d 1 . .
    H H15 0.679617 0.193833 0.265864 0.051 Uiso calc 1 . .
    O O16 0.2876(4) 0.3529(2) 0.39231(10) 0.0382(6) Uani d 1 . .
    C C17 0.4768(6) 0.4721(4) 0.40807(14) 0.0319(8) Uani d 1 . .
    H H17A 0.535908 0.527277 0.377332 0.038 Uiso calc 1 . .
    H H17B 0.600512 0.438362 0.423326 0.038 Uiso calc 1 . .
    C C18 0.3947(6) 0.5661(4) 0.44896(14) 0.0306(8) Uani d 1 . .
    O O19 0.5596(4) 0.6761(2) 0.46588(10) 0.0377(6) Uani d 1 . .
    H H19 0.510(5) 0.754(3) 0.4992(13) 0.057 Uiso d 1 . .
    O O20 0.1957(4) 0.5391(3) 0.46318(11) 0.0438(7) Uani d 1 . .
    K K41 0.99969(12) 0.75075(8) 0.50093(4) 0.0469(3) Uani d 1 . .
    S S21 1.2169(3) 1.89226(19) 0.97523(6) 0.1039(7) Uani d 1 . .
    C C22 0.9574(9) 1.8038(5) 0.9458(2) 0.0810(16) Uani d 1 . .
    H H22 0.815783 1.786740 0.962611 0.097 Uiso calc 1 . .
    C C23 0.9853(9) 1.7605(5) 0.89334(18) 0.0594(13) Uani d 1 . .
    C C24 1.2196(10) 1.8010(6) 0.8802(2) 0.0792(16) Uani d 1 . .
    H H24 1.273298 1.780776 0.846982 0.095 Uiso calc 1 . .
    C C25 1.3664(9) 1.8759(5) 0.9226(2) 0.0764(16) Uani d 1 . .
    H H25 1.526468 1.910936 0.920654 0.092 Uiso calc 1 . .
    C C26 0.7955(8) 1.6804(5) 0.85850(17) 0.0609(13) Uani d 1 . .
    H H26 0.647616 1.682595 0.868474 0.073 Uiso calc 1 . .
    C C27 0.8094(8) 1.6051(4) 0.81437(16) 0.0544(12) Uani d 1 . .
    H H27 0.955220 1.604702 0.802281 0.065 Uiso calc 1 . .
    C C28 0.6044(8) 1.5216(4) 0.78335(16) 0.0507(11) Uani d 1 . .
    O O29 0.4111(6) 1.5305(4) 0.79430(13) 0.0712(10) Uani d 1 . .
    C C30 0.6352(7) 1.4222(4) 0.73870(15) 0.0417(10) Uani d 1 . .
    C C31 0.8468(7) 1.4318(4) 0.71402(16) 0.0511(11) Uani d 1 . .
    H H31 0.978632 1.501336 0.726665 0.061 Uiso calc 1 . .
    C C32 0.8639(7) 1.3410(4) 0.67160(16) 0.0471(11) Uani d 1 . .
    H H32 1.005424 1.351138 0.655226 0.057 Uiso calc 1 . .
    C C33 0.6704(6) 1.2342(4) 0.65314(15) 0.0362(9) Uani d 1 . .
    C C34 0.4595(7) 1.2207(4) 0.67660(15) 0.0415(10) Uani d 1 . .
    H H34 0.329159 1.149650 0.664132 0.050 Uiso calc 1 . .
    C C35 0.4435(7) 1.3150(4) 0.71934(15) 0.0437(10) Uani d 1 . .
    H H35 0.301130 1.305726 0.735190 0.052 Uiso calc 1 . .
    O O36 0.7068(4) 1.1507(2) 0.61025(10) 0.0382(6) Uani d 1 . .
    C C37 0.5203(6) 1.0305(4) 0.59364(14) 0.0337(9) Uani d 1 . .
    H H37A 0.396265 1.063516 0.578152 0.040 Uiso calc 1 . .
    H H37B 0.460285 0.974311 0.624094 0.040 Uiso calc 1 . .
    C C38 0.6055(6) 0.9381(4) 0.55283(13) 0.0294(8) Uani d 1 . .
    O O39 0.4427(4) 0.8279(2) 0.53558(10) 0.0377(6) Uani d 1 . .
    O O40 0.8052(4) 0.9662(3) 0.53874(11) 0.0437(7) Uani d 1 . .
loop_
    _atom_site_aniso_label
    _atom_site_aniso_U_11
    _atom_site_aniso_U_22
    _atom_site_aniso_U_33
    _atom_site_aniso_U_12
    _atom_site_aniso_U_13
    _atom_site_aniso_U_23
    S1 0.1100(13) 0.0799(10) 0.0923(11) 0.0172(9) -0.0278(10) -0.0307(9)
    C2 0.096(4) 0.058(3) 0.065(3) 0.021(3) -0.022(3) -0.016(3)
    C3 0.075(3) 0.054(3) 0.048(3) 0.019(3) -0.006(2) -0.009(2)
    C4 0.085(4) 0.082(4) 0.074(3) 0.033(3) -0.012(3) -0.030(3)
    C5 0.071(3) 0.104(4) 0.062(3) 0.035(3) -0.012(3) -0.020(3)
    C6 0.071(3) 0.056(3) 0.051(3) 0.022(2) -0.009(2) -0.018(2)
    C7 0.064(3) 0.059(3) 0.047(2) 0.021(2) -0.005(2) -0.011(2)
    C8 0.066(3) 0.043(2) 0.040(2) 0.017(2) 0.000(2) -0.007(2)
    O9 0.067(2) 0.070(2) 0.0599(19) 0.0291(18) 0.0033(17) -0.0232(17)
    C10 0.051(3) 0.033(2) 0.040(2) 0.0112(19) -0.0026(19) -0.0040(18)
    C11 0.043(2) 0.046(2) 0.048(2) 0.0037(19) -0.005(2) -0.017(2)
    C12 0.038(2) 0.045(2) 0.049(2) 0.0065(19) 0.0049(19) -0.007(2)
    C13 0.041(2) 0.0283(19) 0.035(2) 0.0125(17) -0.0021(18) -0.0055(17)
    C14 0.040(2) 0.033(2) 0.044(2) 0.0079(18) -0.0013(19) -0.0081(18)
    C15 0.042(2) 0.045(2) 0.043(2) 0.0168(19) 0.0027(19) -0.0065(19)
    O16 0.0329(14) 0.0307(13) 0.0467(15) 0.0037(11) 0.0042(12) -0.0143(12)
    C17 0.0271(18) 0.0277(18) 0.041(2) 0.0080(15) 0.0047(16) -0.0023(17)
    C18 0.034(2) 0.0231(18) 0.036(2) 0.0108(16) 0.0022(17) 0.0031(16)
    O19 0.0281(13) 0.0313(13) 0.0503(16) 0.0046(11) -0.0025(12) -0.0134(12)
    O20 0.0313(15) 0.0346(15) 0.0600(17) 0.0013(12) 0.0132(13) -0.0118(13)
    K41 0.0229(5) 0.0337(5) 0.0827(7) 0.0078(4) -0.0027(4) -0.0122(5)
    S21 0.1230(14) 0.1059(13) 0.0789(11) 0.0321(11) -0.0247(10) -0.0399(10)
    C22 0.087(4) 0.082(4) 0.067(3) 0.017(3) -0.003(3) -0.030(3)
    C23 0.076(3) 0.053(3) 0.050(3) 0.021(3) -0.006(3) -0.014(2)
    C24 0.086(4) 0.081(4) 0.061(3) 0.011(3) 0.000(3) -0.021(3)
    C25 0.062(3) 0.068(3) 0.089(4) 0.006(3) -0.003(3) -0.024(3)
    C26 0.073(3) 0.057(3) 0.056(3) 0.024(3) -0.002(3) -0.010(2)
    C27 0.067(3) 0.053(3) 0.043(2) 0.018(2) -0.002(2) -0.011(2)
    C28 0.066(3) 0.043(2) 0.043(2) 0.017(2) 0.001(2) -0.002(2)
    O29 0.068(2) 0.078(2) 0.071(2) 0.0307(19) 0.0031(18) -0.0287(18)
    C30 0.053(3) 0.038(2) 0.036(2) 0.018(2) 0.0015(19) -0.0054(18)
    C31 0.045(2) 0.048(2) 0.055(3) 0.007(2) -0.009(2) -0.020(2)
    C32 0.039(2) 0.044(2) 0.054(3) 0.0077(19) 0.000(2) -0.016(2)
    C33 0.040(2) 0.0291(19) 0.041(2) 0.0136(17) 0.0015(18) -0.0043(17)
    C34 0.042(2) 0.031(2) 0.048(2) 0.0050(17) 0.0015(19) -0.0088(19)
    C35 0.042(2) 0.046(2) 0.043(2) 0.0130(19) 0.0056(19) 0.000(2)
    O36 0.0343(14) 0.0296(13) 0.0467(15) 0.0042(11) 0.0040(12) -0.0128(12)
    C37 0.0314(19) 0.0255(18) 0.043(2) 0.0070(16) 0.0019(17) -0.0045(17)
    C38 0.030(2) 0.0262(18) 0.034(2) 0.0111(16) -0.0027(17) -0.0014(16)
    O39 0.0256(13) 0.0333(13) 0.0511(16) 0.0053(11) -0.0033(12) -0.0141(12)
    O40 0.0317(15) 0.0330(14) 0.0632(18) 0.0042(12) 0.0130(13) -0.0073(13)
_geom_special_details
;
 All esds (except the esd in the dihedral angle between two l.s. planes)
 are estimated using the full covariance matrix.  The cell esds are taken
 into account individually in the estimation of esds in distances, angles
 and torsion angles; correlations between esds in cell parameters are only
 used when they are defined by crystal symmetry.  An approximate (isotropic)
 treatment of cell esds is used for estimating esds involving l.s. planes.
;
loop_
    _geom_bond_atom_site_label_1
    _geom_bond_atom_site_label_2
    _geom_bond_site_symmetry_2
    _geom_bond_distance
    _geom_bond_publ_flag
    S1 C2 . 1.682(5) ?
    S1 C5 . 1.680(5) ?
    C2 H2 . 0.9300 ?
    C2 C3 . 1.375(6) ?
    C3 C4 . 1.419(6) ?
    C3 C6 . 1.455(6) ?
    C4 H4 . 0.9300 ?
    C4 C5 . 1.415(6) ?
    C5 H5 . 0.9300 ?
    C6 H6 . 0.9300 ?
    C6 C7 . 1.318(5) ?
    C7 H7 . 0.9300 ?
    C7 C8 . 1.481(6) ?
    C8 O9 . 1.223(5) ?
    C8 C10 . 1.489(5) ?
    C10 C11 . 1.391(5) ?
    C10 C15 . 1.399(5) ?
    C11 H11 . 0.9300 ?
    C11 C12 . 1.372(5) ?
    C12 H12 . 0.9300 ?
    C12 C13 . 1.394(5) ?
    C13 C14 . 1.378(5) ?
    C13 O16 . 1.372(4) ?
    C14 H14 . 0.9300 ?
    C14 C15 . 1.380(5) ?
    C15 H15 . 0.9300 ?
    O16 C17 . 1.417(4) ?
    O16 K41 2_666 3.245(3) ?
    C17 H17A . 0.9700 ?
    C17 H17B . 0.9700 ?
    C17 C18 . 1.514(5) ?
    C18 O19 . 1.292(4) ?
    C18 O20 . 1.212(4) ?
    O19 H19 . 1.19(3) ?
    O19 K41 . 2.672(2) ?
    O20 K41 1_455 2.760(2) ?
    O20 K41 2_666 2.906(3) ?
    K41 O16 2_666 3.245(3) ?
    K41 O19 . 2.672(2) ?
    K41 H19 . 2.95(3) ?
    K41 O20 2_666 2.906(3) ?
    K41 O20 1_655 2.760(2) ?
    K41 K41 2_776 4.8084(15) ?
    K41 K41 2_766 4.8353(14) ?
    K41 O36 2_776 3.347(3) ?
    K41 O39 1_655 2.685(2) ?
    K41 O40 2_776 2.885(3) ?
    K41 O40 . 2.785(2) ?
    S21 C22 . 1.703(5) ?
    S21 C25 . 1.631(5) ?
    C22 H22 . 0.9300 ?
    C22 C23 . 1.390(6) ?
    C23 C24 . 1.400(7) ?
    C23 C26 . 1.451(6) ?
    C24 H24 . 0.9300 ?
    C24 C25 . 1.413(6) ?
    C25 H25 . 0.9300 ?
    C26 H26 . 0.9300 ?
    C26 C27 . 1.314(5) ?
    C27 H27 . 0.9300 ?
    C27 C28 . 1.469(6) ?
    C28 O29 . 1.220(5) ?
    C28 C30 . 1.490(5) ?
    C30 C31 . 1.400(6) ?
    C30 C35 . 1.388(5) ?
    C31 H31 . 0.9300 ?
    C31 C32 . 1.372(5) ?
    C32 H32 . 0.9300 ?
    C32 C33 . 1.387(5) ?
    C33 C34 . 1.377(5) ?
    C33 O36 . 1.372(4) ?
    C34 H34 . 0.9300 ?
    C34 C35 . 1.398(5) ?
    C35 H35 . 0.9300 ?
    O36 K41 2_776 3.347(3) ?
    O36 C37 . 1.420(4) ?
    C37 H37A . 0.9700 ?
    C37 H37B . 0.9700 ?
    C37 C38 . 1.512(5) ?
    C38 O39 . 1.288(4) ?
    C38 O40 . 1.215(4) ?
    O39 H19 . 1.27(3) ?
    O39 K41 1_455 2.685(2) ?
    O40 K41 2_776 2.885(3) ?
loop_
    _geom_angle_atom_site_label_1
    _geom_angle_atom_site_label_2
    _geom_angle_atom_site_label_3
    _geom_angle_site_symmetry_1
    _geom_angle_site_symmetry_3
    _geom_angle
    _geom_angle_publ_flag
    C5 S1 C2 . . 94.1(2) ?
    S1 C2 H2 . . 123.6 ?
    C3 C2 S1 . . 112.8(4) ?
    C3 C2 H2 . . 123.6 ?
    C2 C3 C4 . . 110.3(4) ?
    C2 C3 C6 . . 123.5(4) ?
    C4 C3 C6 . . 126.2(4) ?
    C3 C4 H4 . . 123.2 ?
    C5 C4 C3 . . 113.5(4) ?
    C5 C4 H4 . . 123.2 ?
    S1 C5 H5 . . 125.3 ?
    C4 C5 S1 . . 109.3(4) ?
    C4 C5 H5 . . 125.3 ?
    C3 C6 H6 . . 116.7 ?
    C7 C6 C3 . . 126.6(4) ?
    C7 C6 H6 . . 116.7 ?
    C6 C7 H7 . . 119.1 ?
    C6 C7 C8 . . 121.7(4) ?
    C8 C7 H7 . . 119.1 ?
    C7 C8 C10 . . 118.2(4) ?
    O9 C8 C7 . . 121.6(4) ?
    O9 C8 C10 . . 120.2(4) ?
    C11 C10 C8 . . 123.3(4) ?
    C11 C10 C15 . . 118.1(3) ?
    C15 C10 C8 . . 118.5(4) ?
    C10 C11 H11 . . 119.5 ?
    C12 C11 C10 . . 121.0(4) ?
    C12 C11 H11 . . 119.5 ?
    C11 C12 H12 . . 120.0 ?
    C11 C12 C13 . . 120.0(4) ?
    C13 C12 H12 . . 120.0 ?
    C14 C13 C12 . . 120.0(3) ?
    O16 C13 C12 . . 114.8(3) ?
    O16 C13 C14 . . 125.2(3) ?
    C13 C14 H14 . . 120.2 ?
    C13 C14 C15 . . 119.6(3) ?
    C15 C14 H14 . . 120.2 ?
    C10 C15 H15 . . 119.4 ?
    C14 C15 C10 . . 121.2(3) ?
    C14 C15 H15 . . 119.4 ?
    C13 O16 C17 . . 116.7(3) ?
    C13 O16 K41 . 2_666 127.8(2) ?
    C17 O16 K41 . 2_666 106.87(18) ?
    O16 C17 H17A . . 110.0 ?
    O16 C17 H17B . . 110.0 ?
    O16 C17 C18 . . 108.7(3) ?
    H17A C17 H17B . . 108.3 ?
    C18 C17 H17A . . 110.0 ?
    C18 C17 H17B . . 110.0 ?
    O19 C18 C17 . . 112.2(3) ?
    O20 C18 C17 . . 122.6(3) ?
    O20 C18 O19 . . 125.2(3) ?
    C18 O19 H19 . . 116.3(15) ?
    C18 O19 K41 . . 142.1(2) ?
    K41 O19 H19 . . 91.2(14) ?
    C18 O20 K41 . 1_455 122.3(2) ?
    C18 O20 K41 . 2_666 115.7(2) ?
    K41 O20 K41 1_455 2_666 117.15(9) ?
    O16 K41 H19 2_666 . 63.9(6) ?
    O16 K41 K41 2_666 2_766 79.07(5) ?
    O16 K41 K41 2_666 2_776 101.93(5) ?
    O16 K41 O36 2_666 2_776 178.61(5) ?
    O19 K41 O16 . 2_666 76.94(7) ?
    O19 K41 H19 . . 23.9(6) ?
    O19 K41 O20 . 2_666 74.97(7) ?
    O19 K41 O20 . 1_655 107.07(8) ?
    O19 K41 K41 . 2_766 90.67(5) ?
    O19 K41 K41 . 2_776 89.07(5) ?
    O19 K41 O36 . 2_776 102.66(7) ?
    O19 K41 O39 . 1_655 179.45(8) ?
    O19 K41 O40 . . 73.28(7) ?
    O19 K41 O40 . 2_776 104.52(8) ?
    O20 K41 O16 2_666 2_666 50.51(6) ?
    O20 K41 O16 1_655 2_666 109.72(7) ?
    O20 K41 H19 2_666 . 82.6(6) ?
    O20 K41 H19 1_655 . 129.3(6) ?
    O20 K41 O20 1_655 2_666 62.85(9) ?
    O20 K41 K41 2_666 2_776 150.25(6) ?
    O20 K41 K41 2_666 2_766 30.52(5) ?
    O20 K41 K41 1_655 2_766 32.32(6) ?
    O20 K41 K41 1_655 2_776 146.88(7) ?
    O20 K41 O36 1_655 2_776 69.08(7) ?
    O20 K41 O36 2_666 2_776 128.11(6) ?
    O20 K41 O40 1_655 2_776 115.51(8) ?
    O20 K41 O40 1_655 . 179.49(8) ?
    K41 K41 H19 2_766 . 106.5(6) ?
    K41 K41 H19 2_776 . 73.6(6) ?
    K41 K41 K41 2_776 2_766 178.88(4) ?
    O36 K41 H19 2_776 . 116.2(6) ?
    O36 K41 K41 2_776 2_766 99.62(4) ?
    O36 K41 K41 2_776 2_776 79.38(5) ?
    O39 K41 O16 1_655 2_666 103.47(7) ?
    O39 K41 H19 1_655 . 156.1(7) ?
    O39 K41 O20 1_655 2_666 105.57(8) ?
    O39 K41 O20 1_655 1_655 73.16(7) ?
    O39 K41 K41 1_655 2_766 89.77(5) ?
    O39 K41 K41 1_655 2_776 90.48(5) ?
    O39 K41 O36 1_655 2_776 76.94(7) ?
    O39 K41 O40 1_655 . 106.49(8) ?
    O39 K41 O40 1_655 2_776 74.93(7) ?
    O40 K41 O16 . 2_666 70.70(7) ?
    O40 K41 O16 2_776 2_666 131.58(7) ?
    O40 K41 H19 2_776 . 97.8(6) ?
    O40 K41 H19 . . 51.1(6) ?
    O40 K41 O20 2_776 2_666 177.80(7) ?
    O40 K41 O20 . 2_666 117.64(8) ?
    O40 K41 K41 2_776 2_766 147.81(6) ?
    O40 K41 K41 . 2_766 148.16(6) ?
    O40 K41 K41 . 2_776 32.63(6) ?
    O40 K41 K41 2_776 2_776 31.38(5) ?
    O40 K41 O36 2_776 2_776 49.80(6) ?
    O40 K41 O36 . 2_776 110.51(7) ?
    O40 K41 O40 . 2_776 64.01(9) ?
    C25 S21 C22 . . 94.4(2) ?
    S21 C22 H22 . . 124.5 ?
    C23 C22 S21 . . 111.1(4) ?
    C23 C22 H22 . . 124.5 ?
    C22 C23 C24 . . 110.5(4) ?
    C22 C23 C26 . . 123.7(5) ?
    C24 C23 C26 . . 125.8(4) ?
    C23 C24 H24 . . 123.3 ?
    C23 C24 C25 . . 113.4(5) ?
    C25 C24 H24 . . 123.3 ?
    S21 C25 H25 . . 124.6 ?
    C24 C25 S21 . . 110.7(4) ?
    C24 C25 H25 . . 124.6 ?
    C23 C26 H26 . . 116.4 ?
    C27 C26 C23 . . 127.1(5) ?
    C27 C26 H26 . . 116.4 ?
    C26 C27 H27 . . 118.6 ?
    C26 C27 C28 . . 122.8(4) ?
    C28 C27 H27 . . 118.6 ?
    C27 C28 C30 . . 118.8(4) ?
    O29 C28 C27 . . 121.1(4) ?
    O29 C28 C30 . . 120.1(4) ?
    C31 C30 C28 . . 123.8(4) ?
    C35 C30 C28 . . 118.7(4) ?
    C35 C30 C31 . . 117.5(3) ?
    C30 C31 H31 . . 119.3 ?
    C32 C31 C30 . . 121.5(4) ?
    C32 C31 H31 . . 119.3 ?
    C31 C32 H32 . . 120.0 ?
    C31 C32 C33 . . 120.0(4) ?
    C33 C32 H32 . . 120.0 ?
    C34 C33 C32 . . 120.2(3) ?
    O36 C33 C32 . . 115.1(3) ?
    O36 C33 C34 . . 124.7(3) ?
    C33 C34 H34 . . 120.4 ?
    C33 C34 C35 . . 119.3(3) ?
    C35 C34 H34 . . 120.4 ?
    C30 C35 C34 . . 121.6(4) ?
    C30 C35 H35 . . 119.2 ?
    C34 C35 H35 . . 119.2 ?
    C33 O36 K41 . 2_776 129.6(2) ?
    C33 O36 C37 . . 117.0(3) ?
    C37 O36 K41 . 2_776 104.73(18) ?
    O36 C37 H37A . . 109.9 ?
    O36 C37 H37B . . 109.9 ?
    O36 C37 C38 . . 109.1(3) ?
    H37A C37 H37B . . 108.3 ?
    C38 C37 H37A . . 109.9 ?
    C38 C37 H37B . . 109.9 ?
    O39 C38 C37 . . 112.1(3) ?
    O40 C38 C37 . . 122.9(3) ?
    O40 C38 O39 . . 125.0(3) ?
    K41 O39 H19 1_455 . 94.4(13) ?
    C38 O39 H19 . . 112.4(14) ?
    C38 O39 K41 . 1_455 142.1(2) ?
    K41 O40 K41 . 2_776 115.99(9) ?
    C38 O40 K41 . 2_776 116.9(2) ?
    C38 O40 K41 . . 121.3(2) ?
loop_
    _geom_torsion_atom_site_label_1
    _geom_torsion_atom_site_label_2
    _geom_torsion_atom_site_label_3
    _geom_torsion_atom_site_label_4
    _geom_torsion_site_symmetry_1
    _geom_torsion_site_symmetry_2
    _geom_torsion_site_symmetry_3
    _geom_torsion_site_symmetry_4
    _geom_torsion
    _geom_torsion_publ_flag
    S1 C2 C3 C4 . . . . 1.2(6) ?
    S1 C2 C3 C6 . . . . -178.9(4) ?
    C2 S1 C5 C4 . . . . 0.4(5) ?
    C2 C3 C4 C5 . . . . -0.9(7) ?
    C2 C3 C6 C7 . . . . -172.8(5) ?
    C3 C4 C5 S1 . . . . 0.3(6) ?
    C3 C6 C7 C8 . . . . -177.2(4) ?
    C4 C3 C6 C7 . . . . 7.1(9) ?
    C5 S1 C2 C3 . . . . -0.9(4) ?
    C6 C3 C4 C5 . . . . 179.2(5) ?
    C6 C7 C8 O9 . . . . 16.3(7) ?
    C6 C7 C8 C10 . . . . -163.9(4) ?
    C7 C8 C10 C11 . . . . 23.2(6) ?
    C7 C8 C10 C15 . . . . -158.0(4) ?
    C8 C10 C11 C12 . . . . 176.3(4) ?
    C8 C10 C15 C14 . . . . -177.6(4) ?
    O9 C8 C10 C11 . . . . -157.1(4) ?
    O9 C8 C10 C15 . . . . 21.7(6) ?
    C10 C11 C12 C13 . . . . 2.6(6) ?
    C11 C10 C15 C14 . . . . 1.2(6) ?
    C11 C12 C13 C14 . . . . -1.5(6) ?
    C11 C12 C13 O16 . . . . 179.5(3) ?
    C12 C13 C14 C15 . . . . 0.3(6) ?
    C12 C13 O16 C17 . . . . -171.3(3) ?
    C12 C13 O16 K41 . . . 2_666 45.4(4) ?
    C13 C14 C15 C10 . . . . -0.2(6) ?
    C13 O16 C17 C18 . . . . 169.6(3) ?
    C14 C13 O16 C17 . . . . 9.7(5) ?
    C14 C13 O16 K41 . . . 2_666 -133.6(3) ?
    C15 C10 C11 C12 . . . . -2.4(6) ?
    O16 C13 C14 C15 . . . . 179.2(3) ?
    O16 C17 C18 O19 . . . . 178.9(3) ?
    O16 C17 C18 O20 . . . . -1.5(5) ?
    C17 C18 O19 K41 . . . . -46.1(5) ?
    C17 C18 O20 K41 . . . 2_666 52.3(4) ?
    C17 C18 O20 K41 . . . 1_455 -153.2(2) ?
    O19 C18 O20 K41 . . . 1_455 26.3(5) ?
    O19 C18 O20 K41 . . . 2_666 -128.2(3) ?
    O20 C18 O19 K41 . . . . 134.3(3) ?
    K41 O16 C17 C18 2_666 . . . -40.0(3) ?
    K41 O36 C37 C38 2_776 . . . 39.0(3) ?
    S21 C22 C23 C24 . . . . 0.6(6) ?
    S21 C22 C23 C26 . . . . 178.8(4) ?
    C22 S21 C25 C24 . . . . 0.0(4) ?
    C22 C23 C24 C25 . . . . -0.6(7) ?
    C22 C23 C26 C27 . . . . -161.5(5) ?
    C23 C24 C25 S21 . . . . 0.3(6) ?
    C23 C26 C27 C28 . . . . 176.8(4) ?
    C24 C23 C26 C27 . . . . 16.4(8) ?
    C25 S21 C22 C23 . . . . -0.4(4) ?
    C26 C23 C24 C25 . . . . -178.8(4) ?
    C26 C27 C28 O29 . . . . 7.8(7) ?
    C26 C27 C28 C30 . . . . -170.8(4) ?
    C27 C28 C30 C31 . . . . -19.3(6) ?
    C27 C28 C30 C35 . . . . 162.1(4) ?
    C28 C30 C31 C32 . . . . -177.4(4) ?
    C28 C30 C35 C34 . . . . 178.3(4) ?
    O29 C28 C30 C31 . . . . 162.1(4) ?
    O29 C28 C30 C35 . . . . -16.5(6) ?
    C30 C31 C32 C33 . . . . -1.7(7) ?
    C31 C30 C35 C34 . . . . -0.5(6) ?
    C31 C32 C33 C34 . . . . 1.3(6) ?
    C31 C32 C33 O36 . . . . 179.4(4) ?
    C32 C33 C34 C35 . . . . -0.5(6) ?
    C32 C33 O36 K41 . . . 2_776 -44.3(4) ?
    C32 C33 O36 C37 . . . . 173.4(3) ?
    C33 C34 C35 C30 . . . . 0.1(6) ?
    C33 O36 C37 C38 . . . . -170.2(3) ?
    C34 C33 O36 K41 . . . 2_776 133.7(3) ?
    C34 C33 O36 C37 . . . . -8.6(5) ?
    C35 C30 C31 C32 . . . . 1.3(6) ?
    O36 C33 C34 C35 . . . . -178.4(3) ?
    O36 C37 C38 O39 . . . . -179.0(3) ?
    O36 C37 C38 O40 . . . . 1.2(5) ?
    C37 C38 O39 K41 . . . 1_455 44.9(5) ?
    C37 C38 O40 K41 . . . . 153.2(3) ?
    C37 C38 O40 K41 . . . 2_776 -54.7(4) ?
    O39 C38 O40 K41 . . . . -26.5(5) ?
    O39 C38 O40 K41 . . . 2_776 125.6(3) ?
    O40 C38 O39 K41 . . . 1_455 -135.4(3) ?
loop_
    _geom_hbond_atom_site_label_d
    _geom_hbond_atom_site_label_h
    _geom_hbond_atom_site_label_a
    _geom_hbond_site_symmetry_d
    _geom_hbond_site_symmetry_h
    _geom_hbond_site_symmetry_a
    _geom_hbond_distance_dh
    _geom_hbond_distance_ha
    _geom_hbond_distance_da
    _geom_hbond_angle_dha
    _geom_hbond_publ_flag
    O19 H19 O39 1_555 1_555 1_555 1.19(4) 1.27(4) 2.463(3) 174(4) yes
    O19 H19 O40 1_555 1_555 1_555 1.19(4) 2.47(4) 3.259(3) 122(2) yes
    C6 H6 O9 1_555 1_555 1_555 0.93 2.52 2.834(6) 100 yes
    C26 H26 O29 1_555 1_555 1_555 0.93 2.49 2.814(6) 100 yes
    C17 H17A Cg4 1_555 1_555 2_676 0.97 2.76 3.509(4) 134 yes
    C37 H37B Cg3 1_555 1_555 2_666 0.97 2.82 3.535(4) 131 yes
_shelx_space_group_comment
;
The symmetry employed for this shelxl refinement is uniquely defined
by the following loop, which should always be used as a source of
symmetry information in preference to the above space-group names.
They are only intended as comments.
;
_shelx_estimated_absorpt_T_min     0.859
_shelx_estimated_absorpt_T_max     0.981
_shelx_hkl_file
;
   0   0  -3    0.53    0.42
   0   0   3   98.58    3.24
   0   0  -4  208.63    5.58
   0   0   4  210.43    5.44
   0   0   5  667.11   10.88
   0   0  -5  672.71    9.65
   0   0  -5  665.29   11.16
   0   0  -6   18.30    1.88
   0   0   6   17.83    2.12
   0   0  -6   19.35    2.24
   0   0  -7  326.16    9.32
   0   0  -7  336.05    8.14
   0   0   7  335.46    9.16
   0   0  -8  103.65    4.87
   0   0  -8  101.52    5.58
   0   0   8  102.68    5.47
   0   0  -9   13.57    2.00
   0   0   9   13.88    2.23
   0   0  -9   14.50    2.28
   0   0 -10   31.49    3.02
   0   0 -10   28.84    3.38
   0   0  10   29.35    3.35
   0   0 -11    2.78    1.23
   0   0 -11    1.48    1.07
   0   0  11    2.00    1.16
   0   0  11    5.78    2.10
   0   0 -12  281.32    9.74
   0   0 -12  273.92   11.26
   0   0  12  273.64   10.69
   0   0  12  297.18   11.32
   0   0  13   94.70    6.63
   0   0 -13  102.28    6.13
   0   0  13   98.51    6.87
   0   0 -14   69.21    5.29
   0   0  14   54.88    5.62
   0   0  14   79.73    6.43
   0   0  15  382.05   14.24
   0   0 -15  379.99   12.69
   0   0  15  386.49   15.69
   0   0  15  366.89   13.91
   0   0  16  186.92   10.37
   0   0 -16  181.47    9.09
   0   0  16  181.47   11.21
   0   0  16  198.75   10.61
   0   0 -17   53.55    5.08
   0   0  17   58.97    6.71
   0   0  17   54.78    5.73
   0   0  17   60.88    6.12
   0   0  18  136.02   10.54
   0   0  18  134.51    9.14
   0   0  18  125.99    9.10
   0   0 -18  146.70    8.67
   0   0  19   24.66    4.32
   0   0 -19   22.15    3.53
   0   0  19   26.45    4.42
   0   0  19   21.93    4.50
   0   0  20   15.94    3.84
   0   0 -20   14.97    2.96
   0   0  20   15.65    3.51
   0   0  20   18.35    3.86
   0   0  21   26.58    4.49
   0   0  21   26.13    4.58
   0   0 -21   23.16    3.88
   0   0 -21   29.69    5.69
   0   0  21   24.71    5.01
   0   0 -22    6.02    2.31
   0   0  22    9.95    3.39
   0   0  22    8.02    2.79
   0   0  22   10.73    2.94
   0   0 -22   12.26    3.95
   0   0  23   33.87    5.43
   0   0 -23   36.92    4.97
   0   0  23   34.83    6.32
   0   0  23   35.66    5.43
   0   0 -23   34.54    6.35
   0   0  24    6.70    2.69
   0   0  24    5.43    2.51
   0   0  24    4.09    3.02
   0   0 -24   -0.12    2.32
   0   0 -24    3.43    1.68
   0   0 -25   17.84    5.10
   0   0  25   14.70    3.72
   0   0  25   13.26    3.62
   0   0  25   13.71    4.21
   0   0 -25   15.82    3.50
   0   0  26    2.54    1.68
   0   0  26    2.33    2.07
   0   0 -26   -0.40    1.67
   0   0  26    4.65    2.60
   0   0  27    6.94    3.25
   0   0 -27    3.36    2.80
   0   0  27    5.26    2.63
   0   0  28   17.27    4.58
   0   0 -28   20.68    5.72
   0   0  28   11.60    4.03
   0   0 -29   11.77    4.56
   0   0  29   17.69    5.38
   0   0  29   15.66    4.29
   0   0 -30   16.86    5.87
   0   0  30    3.69    2.42
   0   0  30    8.98    3.75
   0   0  31    3.78    1.51
   0   0  31    2.92    2.03
   0   0 -31    1.71    2.69
   0   0 -32   -3.91    3.09
   0   0  32    1.67    2.56
   0   0  32   -0.27    1.15
   0   0  33    0.75    1.12
   0  -1  33    1.21    1.62
   0   1 -33    1.37    2.62
   0   1 -32    0.23    2.03
   0  -1  32   -0.33    1.75
   0  -1  32    3.12    2.70
   0  -1  31   -2.32    2.89
   0   1 -31    0.40    1.65
   0  -1  31   -0.01    2.16
   0   1 -30    0.76    2.15
   0  -1  30    0.07    1.14
   0  -1  30    0.03    1.57
   0  -1  29   -0.72    1.56
   0   1 -29    1.10    2.20
   0  -1  29   -1.00    2.11
   0   1 -28    1.04    2.30
   0  -1  28   -3.36    3.36
   0  -1  28    3.08    1.97
   0  -1  27    1.90    1.74
   0   1 -27   -3.41    2.83
   0  -1  27    1.56    1.94
   0  -1  27    0.94    1.37
   0   1 -26   -0.67    1.51
   0  -1  26    0.64    1.21
   0  -1  26   -1.72    1.32
   0  -1  26    0.89    2.13
   0  -1  25    2.26    1.84
   0  -1  25    1.46    1.72
   0   1 -25    3.40    3.01
   0  -1  25   -0.74    1.95
   0  -1  24   -1.77    2.34
   0   1 -24    0.55    1.65
   0  -1  24    2.55    1.81
   0   1 -23   -0.47    1.06
   0   1 -23    0.20    1.27
   0  -1  23   -0.38    1.87
   0  -1  23    2.38    1.64
   0  -1  23    0.76    1.40
   0   1 -22   15.82    2.92
   0  -1  22   17.29    4.38
   0  -1  22   10.94    3.42
   0   1 -22   22.02    5.08
   0  -1  22   13.01    3.56
   0  -1  21   14.52    3.89
   0  -1  21   16.12    4.25
   0   1 -21   15.21    2.76
   0   1 -20   22.00    3.25
   0  -1  20   34.89    5.56
   0  -1  20   21.01    4.29
   0  -1  19    8.76    2.95
   0   1 -19   10.46    2.28
   0  -1  18   -1.15    1.10
   0   1 -18    0.76    0.57
   0  -1  17   -0.06    1.16
   0   1 -17    0.62    0.63
   0  -1  16    0.76    0.89
   0   1 -16    0.91    0.78
   0   1 -15    0.39    0.64
   0  -1  15    3.13    1.59
   0  -1  14    1.65    1.29
   0   1 -14   -0.43    0.64
   0  -1  13    8.22    2.11
   0   1 -13    5.66    1.26
   0  -1  12   22.37    3.45
   0   1 -12   23.20    2.39
   0   1 -11   75.99    4.04
   0  -1  11   85.51    6.31
   0  -1  10  104.95    6.79
   0   1 -10  107.63    7.07
   0   1 -10  102.92    4.41
   0   1  -9  152.95    4.99
   0  -1   9  152.96    7.76
   0   1  -9  151.25    7.96
   0   1  -8  145.06    4.45
   0   1  -8  141.65    7.29
   0  -1   8  151.32    7.35
   0   1  -7  147.09    4.06
   0  -1   7  149.22    7.00
   0   1  -7  144.48    6.99
   0  -1   6  115.40    5.83
   0  -1   6  105.98    3.09
   0   1  -6  116.67    5.91
   0   1  -6  112.25    3.12
   0  -1   5   87.94    4.72
   0   1  -5   95.43    5.02
   0  -1   4   31.85    2.73
   0   1  -4   29.71    2.64
   0   1  -3   10.38    1.48
   0  -1   3   10.96    1.28
   0  -1   3   11.26    1.52
   0   1  -3    7.84    1.10
   0  -1   2    0.37    0.40
   0  -1   2    0.24    0.28
   0   1  -2    0.28    0.36
   0   1  -2    0.30    0.44
   0  -1  -2    0.44    0.20
   0   1   2    1.30    0.49
   0   1   2    0.33    0.47
   0   1   2    1.06    0.37
   0  -1  -2    0.61    0.31
   0  -1  -2    1.19    0.46
   0   1   3    0.34    0.37
   0  -1  -3    0.31    0.41
   0   1   3    0.67    0.51
   0  -1  -3   -0.01    0.33
   0   1   3    0.13    0.48
   0  -1  -3    0.16    0.42
   0  -1  -4    1.54    0.65
   0  -1  -4    2.46    0.81
   0   1   4    1.24    0.70
   0  -1  -4    2.36    0.78
   0   1   4    0.90    0.54
   0   1   4    1.51    0.63
   0  -1  -5    8.59    1.24
   0   1   5    7.98    1.15
   0   1   5    9.09    1.48
   0   1   5   10.87    1.52
   0  -1  -5    8.64    1.42
   0  -1  -5    8.00    1.14
   0  -1  -5    8.50    1.36
   0   1   6   10.71    1.71
   0  -1  -6    9.99    1.55
   0   1   6   12.23    1.64
   0  -1  -6   11.77    1.52
   0  -1  -6   11.36    1.67
   0   1   6   10.50    1.63
   0  -1  -7   11.71    1.67
   0  -1  -7    7.72    1.73
   0   1   7   11.95    1.91
   0   1   7   10.02    1.78
   0   1   7    9.98    1.61
   0   1   8    2.32    0.70
   0  -1  -8    2.59    0.91
   0  -1  -8    3.31    1.20
   0   1   8    2.63    0.96
   0   1   8    1.42    0.78
   0   1   9    1.46    0.97
   0   1   9   -0.66    0.91
   0  -1  -9    1.76    1.02
   0   1   9    0.40    0.62
   0  -1  -9    1.23    1.14
   0   1  10    6.16    1.55
   0  -1 -10    4.34    1.49
   0   1  10    5.78    1.64
   0   1  10    4.79    1.46
   0   1  11    1.54    1.08
   0  -1 -11    1.13    1.26
   0  -1 -11    0.56    0.92
   0   1  11    1.95    1.05
   0   1  11    0.95    0.80
   0   1  12    5.62    1.79
   0   1  12    9.55    2.10
   0   1  12    6.18    1.80
   0  -1 -12    6.79    2.00
   0  -1 -12    5.22    1.76
   0   1  13    1.24    1.36
   0   1  13   -0.72    0.80
   0  -1 -13   -0.09    0.72
   0   1  13    0.07    0.70
   0   1  14    0.23    1.14
   0   1  14    0.97    1.36
   0  -1 -14    0.22    0.97
   0   1  14    1.28    1.48
   0   1  15   34.63    4.10
   0  -1 -15   32.43    4.17
   0   1  15   38.35    4.47
   0   1  15   38.27    4.95
   0   1  16   16.65    3.05
   0   1  16   20.49    3.78
   0  -1 -16   16.76    3.26
   0   1  16   21.82    3.42
   0   1  17   42.86    5.79
   0   1  17   38.43    4.66
   0  -1 -17   38.75    4.88
   0   1  17   36.93    4.64
   0   1  18   15.85    3.14
   0   1  18   24.34    4.42
   0   1  18   19.63    3.51
   0  -1 -18   20.14    3.78
   0   1  19   22.43    3.81
   0  -1 -19   24.26    4.08
   0   1  19   16.85    3.99
   0   1  19   23.17    3.90
   0  -1 -19   33.46    5.91
   0  -1 -20    9.04    3.28
   0   1  20    8.16    2.46
   0  -1 -20    7.42    2.43
   0   1  20   11.14    2.83
   0   1  20   13.34    3.65
   0  -1 -21   15.64    4.24
   0   1  21   21.65    4.54
   0   1  21   22.18    4.25
   0  -1 -21   21.19    3.90
   0   1  21   22.29    4.35
   0  -1 -22    8.88    3.28
   0   1  22    4.73    1.91
   0   1  22    6.32    2.28
   0  -1 -22    8.26    2.75
   0   1  22    5.94    2.61
   0  -1 -23   13.43    3.32
   0   1  23   18.65    4.69
   0  -1 -23   10.95    3.62
   0   1  23    8.38    2.69
   0   1  23    6.35    2.27
   0  -1 -24    2.83    1.47
   0  -1 -24    3.65    1.89
   0   1  24    0.37    1.01
   0   1  24    2.02    2.31
   0   1  24    3.58    2.28
   0   1  25    1.66    2.10
   0  -1 -25   -0.28    1.34
   0   1  25    4.06    2.23
   0   1  25    2.33    1.66
   0  -1 -25    3.32    2.30
   0  -1 -26   -0.08    2.17
   0   1  26    0.99    1.56
   0  -1 -26   -4.83    2.26
   0   1  26    2.49    1.99
   0   1  26    2.06    1.25
   0   1  27    1.60    2.44
   0  -1 -27    2.33    1.75
   0   1  27    5.37    2.82
   0  -1 -27    0.83    2.21
   0   1  28    2.53    2.13
   0   1  28    1.30    1.72
   0  -1 -28   10.62    4.11
   0   1  29   -3.27    1.68
   0  -1 -29    1.85    2.56
   0   1  29    2.72    1.72
   0   1  30    1.85    2.46
   0   1  30   -0.13    1.57
   0  -1 -30    4.53    4.23
   0   1  31    3.06    2.63
   0  -1 -31   -1.19    2.19
   0   1  31   -0.86    1.28
   0   1  32    4.04    3.02
   0   1  32    2.24    1.97
   0  -2  33   -5.16    2.88
   0   2 -33    4.58    3.10
   0  -2  32    2.04    2.12
   0   2 -32   -8.58    3.98
   0   2 -31    0.36    2.95
   0  -2  31    3.16    2.03
   0  -2  31    5.03    2.77
   0   2 -30    6.63    4.15
   0  -2  30    6.49    2.91
   0  -2  30    0.14    1.86
   0   2 -29   -0.07    1.75
   0  -2  29   -0.17    1.33
   0  -2  29   -0.74    1.72
   0  -2  28    6.72    3.01
   0   2 -28    6.83    3.33
   0  -2  28   12.32    4.36
   0  -2  27   11.55    4.19
   0  -2  27    8.79    3.35
   0   2 -27    8.13    3.86
   0  -2  27   13.55    4.10
   0  -2  26   13.54    4.13
   0  -2  26   15.64    4.72
   0   2 -26    8.87    3.56
   0  -2  26   13.59    4.25
   0  -2  25    1.71    1.90
   0  -2  25    3.60    3.03
   0  -2  25    4.17    2.40
   0   2 -25    2.34    1.68
   0  -2  24    0.13    1.25
   0   2 -24   -0.01    1.24
   0  -2  23    3.04    2.18
   0   2 -23    3.54    2.35
   0   2 -22   25.85    4.86
   0  -2  22   24.60    4.90
   0  -2  21   44.96    6.53
   0  -2  20   22.51    4.60
   0  -2  19   43.86    6.27
   0  -2  18   12.72    3.38
   0  -2  17   10.95    3.03
   0  -2  16   12.90    3.04
   0  -2  15   46.22    5.70
   0  -2  14    2.15    1.01
   0  -2  13   25.73    4.08
   0  -2  12   65.71    6.15
   0  -2  11   41.07    4.81
   0  -2  10  142.46    8.42
   0  -2   9  449.61    6.58
   0   2  -9  451.16   14.92
   0  -2   9  465.35   14.71
   0   2  -9  446.20   12.36
   0  -2   8 1110.42    9.44
   0   2  -8 1144.99   19.11
   0   2  -8 1137.54   22.66
   0  -2   8 1165.82   22.40
   0   2  -7  622.70   16.05
   0   2  -7  605.73   13.53
   0  -2   7  621.49   15.72
   0   2  -6 4548.79   41.54
   0   2  -6 4515.33   35.49
   0  -2   6 4526.93   40.76
   0  -2   5 9849.74   50.55
   0  -2   5 9954.20   57.20
   0   2  -5 9999.00   51.81
   0   2  -5 9996.53   58.35
   0  -2   4 4446.84   33.48
   0   2  -4 4439.09   33.09
   0   2  -4 4454.75   37.13
   0   2  -4 4472.71   33.94
   0  -2   4 4459.23   36.35
   0   2  -3   38.11    3.39
   0  -2   3   34.43    3.06
   0   2  -3   41.54    3.12
   0   2  -3   38.97    3.12
   0  -2   3   35.10    3.19
   0  -2   2   76.17    4.33
   0   2  -2   76.10    4.36
   0   2  -2   71.39    4.25
   0  -2   2   78.12    4.44
   0   2  -2   75.13    3.92
   0  -2   2   76.61    4.03
   0   2  -1  314.19    8.67
   0  -2   1  299.74    7.83
   0  -2   1  309.08    8.75
   0   2  -1  303.55    7.70
   0   2  -1  294.39    8.09
   0  -2   1  304.22    8.27
   0  -2   1  314.79    8.14
   0  -2   0   74.82    3.49
   0  -2   0   70.67    3.87
   0   2   0   67.84    2.75
   0  -2   0   69.83    3.78
   0  -2   0   65.03    3.77
   0  -2   0   72.99    2.86
   0   2   0   66.54    3.70
   0   2   0   69.88    4.18
   0   2   0   72.73    3.81
   0   2   0   70.59    4.57
   0  -2   0   71.57    4.28
   0  -2  -1   26.23    2.92
   0   2   1   27.67    2.86
   0  -2  -1   32.13    2.93
   0   2   1   28.01    2.37
   0  -2  -1   28.09    2.38
   0  -2  -1   24.77    2.33
   0  -2  -1   26.78    2.10
   0  -2  -1   29.87    2.15
   0   2   1   27.37    2.05
   0  -2  -2  174.67    5.75
   0   2   2  178.25    5.26
   0   2   2  170.47    6.88
   0  -2  -2  177.56    7.03
   0  -2  -2  181.10    5.82
   0   2   2  174.65    5.79
   0  -2  -2  171.96    7.17
   0  -2  -2  179.35    5.30
   0   2   3  388.98    8.17
   0  -2  -3  394.98    9.59
   0  -2  -3  394.31    8.67
   0  -2  -3  390.83    8.16
   0  -2  -3  401.67   10.14
   0   2   3  409.70    8.90
   0  -2  -3  397.55   11.01
   0   2   4  175.26    6.82
   0  -2  -4  180.53    5.83
   0  -2  -4  180.71    7.60
   0   2   4  185.86    6.15
   0  -2  -4  182.95    6.02
   0   2   4  185.07    5.96
   0  -2  -4  180.81    7.14
   0  -2  -4  173.29    6.84
   0   2   5    0.16    0.56
   0  -2  -5    0.59    0.52
   0  -2  -5    0.50    0.59
   0   2   5    0.31    0.54
   0   2   5    0.14    0.67
   0  -2  -6    7.50    1.61
   0  -2  -6    8.41    1.54
   0   2   6    6.75    1.45
   0  -2  -6    8.83    1.47
   0   2   6    6.71    1.42
   0   2   6   10.09    1.92
   0  -2  -7  318.61    8.78
   0  -2  -7  314.24    9.36
   0   2   7  308.88    8.83
   0  -2  -7  320.91   10.35
   0   2   7  311.44    9.16
   0   2   7  327.17   10.09
   0  -2  -8  519.80   13.66
   0   2   8  506.88   11.72
   0  -2  -8  527.54   11.70
   0   2   8  525.17   12.62
   0  -2  -8  509.50   12.69
   0   2   8  496.24   12.93
   0  -2  -9  363.84   10.19
   0  -2  -9  355.65    9.94
   0  -2  -9  355.93   11.73
   0  -2  -9  379.86   11.56
   0   2   9  355.81   10.98
   0   2   9  369.30   10.37
   0   2   9  363.09   11.40
   0   2  10   46.46    4.26
   0  -2 -10   43.28    4.46
   0   2  10   51.37    4.09
   0  -2 -10   47.56    3.83
   0   2  10   49.30    4.38
   0   2  11  157.00    8.05
   0   2  11  159.16    7.46
   0  -2 -11  146.47    7.14
   0  -2 -11  140.15    8.12
   0   2  11  150.07    7.88
   0   2  12 1105.30   21.82
   0  -2 -12 1038.18   22.78
   0   2  12 1101.79   20.36
   0   2  12 1074.23   22.13
   0  -2 -12 1081.81   20.30
   0  -2 -13   90.07    7.28
   0   2  13   96.60    6.35
   0  -2 -13   96.22    6.44
   0   2  13  102.62    7.01
   0   2  13   96.87    6.99
   0   2  14   10.68    2.75
   0  -2 -14   12.47    2.92
   0   2  14   13.37    2.70
   0   2  14    6.03    1.74
   0   2  15    8.66    2.63
   0  -2 -15    8.78    2.51
   0   2  15    4.53    1.52
   0   2  15    7.80    2.29
   0   2  16   93.81    7.23
   0   2  16   91.45    7.65
   0   2  16   98.12    7.10
   0  -2 -16  113.02    8.69
   0  -2 -16   94.01    9.06
   0   2  17   12.31    3.05
   0  -2 -17   23.04    4.20
   0   2  17   16.98    3.29
   0   2  17   16.11    3.19
   0  -2 -17   18.12    4.17
   0  -2 -18  123.86    9.59
   0   2  18  129.87    8.70
   0   2  18  128.23    8.85
   0  -2 -18  133.66   11.53
   0   2  18  135.88    9.98
   0   2  19   14.29    3.06
   0   2  19    9.38    2.90
   0   2  19   10.52    2.59
   0  -2 -19   10.00    3.28
   0  -2 -19   11.02    2.98
   0   2  20    5.86    2.61
   0  -2 -20   10.47    3.35
   0   2  20   12.10    2.88
   0   2  20   12.96    2.98
   0  -2 -20   12.55    3.80
   0   2  21    9.13    2.66
   0   2  21    8.40    2.62
   0  -2 -21    9.50    2.86
   0   2  21    9.77    3.24
   0  -2 -21    0.59    2.83
   0   2  22    3.08    2.11
   0   2  22   -1.13    1.26
   0  -2 -22   -1.20    2.14
   0   2  22   -0.56    0.86
   0  -2 -22    0.82    1.70
   0   2  23   72.96    7.67
   0   2  23   80.98    8.94
   0  -2 -23   86.55    8.96
   0  -2 -23   87.25   10.71
   0   2  23   84.31    8.07
   0   2  24   30.52    5.01
   0  -2 -24   31.86    6.70
   0   2  24   30.56    5.18
   0  -2 -24   33.65    5.70
   0   2  24   28.14    5.47
   0   2  25   12.73    3.25
   0   2  25    9.06    3.22
   0   2  25    5.64    2.34
   0  -2 -25    9.65    3.25
   0  -2 -25    7.32    4.31
   0   2  26   22.97    4.79
   0   2  26   13.97    4.30
   0  -2 -26   13.44    4.11
   0   2  26   17.67    4.14
   0  -2 -26   15.04    5.03
   0  -2 -27    6.02    2.65
   0   2  27    9.32    2.95
   0   2  27    7.88    3.50
   0  -2 -27   12.33    4.67
   0  -2 -28    7.82    4.41
   0   2  28    8.83    3.04
   0   2  28    7.50    3.52
   0  -2 -28    7.37    2.72
   0   2  29   10.79    4.41
   0   2  29    5.59    2.58
   0  -2 -29    2.66    2.62
   0   2  30    1.73    1.64
   0  -2 -30    4.87    5.09
   0   2  30   -1.33    2.30
   0  -2 -31    1.85    3.53
   0   2  31   -1.04    1.45
   0   2  32    1.31    2.19
   0  -3  31   -0.70    1.83
   0  -3  30   -0.56    1.58
   0   3 -30    3.01    2.23
   0  -3  30    0.22    1.41
   0  -3  29   -0.01    1.88
   0   3 -29    1.07    2.03
   0  -3  29    7.28    3.96
   0   3 -28    0.15    1.74
   0  -3  28    1.27    1.77
   0  -3  28   -1.18    2.19
   0  -3  27    0.38    1.75
   0   3 -27    2.93    2.64
   0   3 -26    1.45    2.14
   0  -3  26    0.68    1.80
   0   3 -25    2.30    2.17
   0  -3  25    3.12    2.54
   0   3 -25    9.13    3.54
   0  -3  24    5.37    3.13
   0   3 -24    5.45    2.38
   0   3 -24    5.69    2.56
   0   3 -23    0.92    1.75
   0   3 -23    3.77    1.86
   0  -3  23    4.84    2.54
   0   3 -22   -0.57    1.29
   0   3 -22    0.11    1.20
   0  -3  22    1.21    1.73
   0   3 -21    1.31    1.44
   0  -3  21   -0.78    2.04
   0   3 -21    1.61    1.04
   0   3 -20    3.07    1.80
   0  -3  20   -0.81    1.96
   0   3 -19    2.59    1.78
   0  -3  19    1.22    1.44
   0  -3  18   -0.68    1.82
   0   3 -18    1.83    1.63
   0  -3  17    5.77    2.74
   0   3 -17    3.04    1.83
   0   3 -16   19.02    3.46
   0  -3  16   18.14    3.98
   0   3 -15   32.39    4.45
   0  -3  15   35.86    5.42
   0   3 -14   44.53    4.96
   0  -3  14   41.88    5.80
   0   3 -13   29.08    3.97
   0  -3  13   34.16    4.98
   0   3 -12   38.25    4.39
   0  -3  12   38.01    5.31
   0   3 -11   31.83    3.96
   0  -3  11   20.68    3.68
   0  -3  10   37.63    1.75
   0  -3  10   39.36    4.86
   0   3 -10   42.67    4.54
   0  -3   9   42.32    4.89
   0   3  -9   36.36    4.07
   0   3  -8   35.37    4.02
   0  -3   8   35.60    4.44
   0   3  -7    2.72    1.12
   0  -3   7    5.40    1.69
   0   3  -7    4.42    1.93
   0   3  -7    3.96    1.54
   0  -3   7    5.80    2.14
   0  -3   6   -0.19    0.60
   0   3  -6    0.86    1.06
   0  -3   6    0.65    1.41
   0   3  -6    0.09    0.79
   0   3  -6   -0.41    0.99
   0   3  -5    2.53    1.14
   0   3  -5    2.76    1.10
   0   3  -5    3.21    0.61
   0  -3   5    0.61    0.62
   0  -3   5    4.49    1.47
   0   3  -5    2.64    1.10
   0  -3   4   28.73    3.65
   0   3  -4   29.34    3.49
   0   3  -4   31.40    3.64
   0  -3   4   28.07    3.31
   0  -3   4   29.25    3.26
   0   3  -4   28.99    3.09
   0   3  -3   64.99    4.67
   0  -3   3   75.82    5.02
   0  -3   3   72.28    5.31
   0   3  -3   76.22    5.35
   0   3  -3   74.62    5.47
   0  -3   3   82.72    5.60
   0   3  -2   82.81    5.54
   0   3  -2   90.44    5.20
   0  -3   2   81.53    5.14
   0  -3   2   82.71    5.74
   0  -3   2   84.06    5.43
   0   3  -2   88.08    5.75
   0   3  -2   84.58    2.86
   0  -3   2   78.17    2.90
   0  -3   2   89.19    5.48
   0   3  -1  128.02    6.96
   0  -3   1  139.97    6.69
   0  -3   1  126.37    4.17
   0  -3   1  118.07    6.51
   0   3  -1  125.59    6.41
   0   3  -1  127.50    4.09
   0  -3   1  137.38    7.21
   0  -3   1  130.89    5.88
   0  -3   1  131.90    6.51
   0  -3   0  122.10    7.02
   0  -3   0  128.10    5.63
   0  -3   0  127.25    6.49
   0  -3   0  122.63    6.22
   0  -3   0  127.66    4.73
   0  -3   0  130.88    6.51
   0   3   0  135.68    7.18
   0   3   0  128.11    7.63
   0  -3  -1   99.28    5.52
   0  -3  -1   98.41    5.54
   0  -3  -1  111.02    5.19
   0   3   1  102.59    5.54
   0  -3  -1  116.07    6.84
   0   3   1  101.48    6.77
   0   3   1  101.91    4.83
   0  -3  -1  104.90    4.71
   0   3   2   59.55    4.31
   0  -3  -2   63.27    5.14
   0   3   2   61.32    5.22
   0  -3  -2   69.61    5.67
   0  -3  -2   64.19    4.38
   0  -3  -2   65.99    4.06
   0  -3  -2   59.40    4.30
   0   3   2   61.10    3.85
   0  -3  -2   62.60    3.87
   0   3   3   26.52    3.57
   0   3   3   30.70    3.08
   0  -3  -3   26.90    3.64
   0  -3  -3   29.35    2.66
   0  -3  -3   30.36    3.06
   0  -3  -3   31.72    3.08
   0  -3  -3   27.89    3.60
   0  -3  -3   25.07    3.09
   0   3   3   30.17    2.81
   0  -3  -4    3.78    1.11
   0  -3  -4    2.52    1.45
   0  -3  -4    2.47    1.11
   0   3   4    3.09    1.18
   0  -3  -4    5.19    1.46
   0   3   4    1.30    0.76
   0  -3  -4    3.08    1.53
   0  -3  -4    3.38    1.15
   0  -3  -5    2.54    0.96
   0   3   5    1.10    1.14
   0   3   5    4.29    1.31
   0  -3  -5    5.18    1.75
   0  -3  -5    2.70    1.11
   0  -3  -5    3.30    1.27
   0  -3  -5    3.65    1.62
   0  -3  -6   -0.56    0.79
   0  -3  -6    0.72    0.97
   0  -3  -6   -0.42    0.55
   0  -3  -6    1.43    0.95
   0  -3  -6    1.12    1.04
   0   3   6    0.90    0.64
   0   3   6    1.07    1.06
   0  -3  -7    0.11    0.48
   0   3   7    0.05    0.72
   0  -3  -7    0.85    1.03
   0  -3  -7   -0.47    1.32
   0  -3  -7    0.05    0.54
   0  -3  -7   -0.70    1.26
   0   3   7    0.33    0.86
   0  -3  -8   10.09    2.32
   0  -3  -8    6.45    1.53
   0   3   8    9.67    2.02
   0   3   8    8.04    2.05
   0  -3  -8   10.54    2.58
   0  -3  -8    8.75    1.76
   0   3   8    9.16    1.88
   0  -3  -9    3.77    1.32
   0  -3  -9    3.39    1.88
   0  -3  -9    3.26    1.35
   0  -3  -9    3.50    1.28
   0   3   9    4.73    1.50
   0   3   9    2.77    1.33
   0   3   9    3.11    1.29
   0  -3 -10    0.91    0.83
   0  -3 -10    0.40    1.23
   0   3  10    0.38    0.91
   0   3  10    0.91    1.00
   0  -3 -10    1.60    1.02
   0   3  10    0.32    0.69
   0  -3 -10    0.09    0.67
   0  -3 -11    1.21    0.74
   0  -3 -11    0.96    1.03
   0   3  11    0.52    0.66
   0   3  11    2.17    1.18
   0   3  11    1.26    1.41
   0  -3 -11    0.37    1.59
   0   3  12    0.39    0.63
   0  -3 -12   -0.33    1.45
   0  -3 -12    0.60    0.73
   0   3  12    1.36    0.92
   0   3  12    2.31    1.50
   0   3  13    0.00    0.75
   0   3  13    1.48    1.00
   0   3  13   -0.24    0.90
   0  -3 -13    4.38    2.39
   0  -3 -13    2.85    1.24
   0  -3 -14    9.99    3.20
   0   3  14    9.57    2.23
   0   3  14   11.55    2.70
   0   3  14    8.42    2.39
   0  -3 -15    1.23    1.84
   0   3  15    1.58    1.21
   0   3  15    3.47    1.69
   0   3  15    1.48    1.42
   0   3  16   13.81    3.04
   0   3  16   14.26    2.83
   0  -3 -16   15.34    4.01
   0  -3 -16   13.75    3.54
   0   3  16   10.71    2.78
   0  -3 -17    7.78    2.80
   0  -3 -17   10.45    3.26
   0   3  17    8.14    2.52
   0   3  17   10.22    2.54
   0   3  17   11.95    2.95
   0   3  18   18.88    3.46
   0  -3 -18    8.36    2.99
   0   3  18   15.35    3.46
   0   3  18   14.83    3.27
   0  -3 -18   21.52    4.43
   0  -3 -19   12.90    3.80
   0   3  19   16.54    3.29
   0   3  19   10.64    3.01
   0   3  19   13.03    3.21
   0  -3 -19   14.27    3.74
   0   3  20    6.09    2.19
   0   3  20    7.96    2.82
   0  -3 -20   -0.35    1.50
   0   3  20    4.97    1.89
   0  -3 -20    3.71    2.07
   0   3  21    3.73    1.70
   0   3  21    5.21    2.22
   0  -3 -21    3.83    2.73
   0   3  21    0.67    1.02
   0  -3 -21    1.08    1.92
   0   3  22    6.40    2.78
   0   3  22    2.96    2.07
   0   3  22    2.45    1.20
   0  -3 -22    0.70    1.94
   0  -3 -22    0.44    2.00
   0  -3 -23    8.83    3.37
   0   3  23   14.03    3.64
   0   3  23   10.59    3.05
   0  -3 -23    3.53    2.33
   0   3  23   14.54    3.84
   0   3  24    7.97    2.84
   0  -3 -24    7.03    3.96
   0   3  24    4.90    2.49
   0   3  24    1.79    1.70
   0  -3 -24    6.70    3.13
   0  -3 -25   10.79    3.70
   0   3  25   15.89    4.34
   0   3  25   12.57    3.51
   0   3  25   17.07    3.90
   0  -3 -25   14.97    4.84
   0  -3 -26    0.38    1.39
   0   3  26    4.40    2.43
   0  -3 -26   -1.13    2.88
   0   3  26    6.42    2.76
   0   3  27    9.74    3.46
   0  -3 -27    3.95    2.79
   0   3  27    5.61    2.73
   0  -3 -27    7.00    3.88
   0   3  28    6.78    3.29
   0  -3 -28    6.39    3.84
   0  -3 -28    8.72    3.56
   0   3  28   10.56    3.52
   0   3  29    5.66    3.43
   0  -3 -29    5.23    3.44
   0  -3 -29    4.88    2.36
   0   3  30    4.06    2.83
   0  -3 -30    8.52    4.50
   0   3  31    2.61    2.20
   0   3  32    0.52    1.53
   0  -4  30    8.18    4.06
   0  -4  30    5.43    4.72
   0  -4  29    3.61    2.58
   0  -4  28    0.01    2.02
   0  -4  27    0.91    2.23
   0  -4  26   -2.58    2.75
   0  -4  25    1.59    2.18
   0   4 -25   -3.35    1.39
   0  -4  24   17.61    4.92
   0   4 -24   16.81    4.07
   0   4 -24    9.97    3.28
   0   4 -23    0.54    1.51
   0   4 -23    4.68    2.47
   0  -4  23    1.15    1.53
   0   4 -22    0.83    1.57
   0   4 -22   -2.32    2.05
   0  -4  22    0.07    1.49
   0   4 -21   -0.10    1.21
   0   4 -21    0.08    1.36
   0  -4  21    0.27    1.26
   0   4 -20    9.23    2.53
   0  -4  20    2.28    1.96
   0   4 -20    8.44    2.79
   0   4 -19    6.44    2.37
   0  -4  19    0.53    2.05
   0   4 -18    1.51    1.62
   0  -4  18    9.87    3.36
   0   4 -17    0.22    1.58
   0  -4  17    0.02    1.51
   0  -4  16   13.05    3.62
   0   4 -16   16.71    3.50
   0   4 -15   69.44    6.73
   0  -4  15   65.27    7.55
   0   4 -14  274.97   13.24
   0  -4  14  275.90   14.90
   0  -4  13   90.28    8.45
   0   4 -13   86.06    7.25
   0  -4  12    4.03    2.43
   0   4 -12    1.58    1.26
   0  -4  11  373.94   16.29
   0   4 -11  413.32   15.27
   0   4 -10    2.52    1.61
   0  -4  10    4.40    2.27
   0   4 -10    1.35    0.95
   0  -4   9  386.89   15.73
   0   4  -9  367.20   13.88
   0   4  -9  380.24   14.24
   0   4  -8  150.27    5.00
   0   4  -8  160.49    8.80
   0  -4   8  154.14    9.73
   0   4  -8  167.73    9.40
   0   4  -7  180.01    9.10
   0  -4   7  174.79   10.06
   0   4  -7  180.56    4.78
   0   4  -7  188.64    9.88
   0  -4   6    2.33    1.47
   0   4  -6    3.16    0.60
   0  -4   6    4.58    2.10
   0   4  -6    0.55    1.18
   0   4  -6    3.29    1.43
   0   4  -5   68.20    5.83
   0  -4   5   77.85    6.33
   0  -4   5   81.52    6.49
   0   4  -5   74.40    5.53
   0   4  -4  208.47   10.30
   0  -4   4  205.27    9.50
   0  -4   4  222.83   10.59
   0   4  -4  218.98    4.31
   0   4  -4  200.80    8.89
   0   4  -4  215.31   10.32
   0  -4   4  208.16   10.20
   0  -4   3   68.18    5.84
   0   4  -3   67.07    5.77
   0  -4   3   65.12    2.88
   0  -4   3   63.07    5.25
   0  -4   3   61.26    5.44
   0   4  -3   64.63    2.64
   0   4  -3   63.88    4.99
   0   4  -3   60.12    5.42
   0   4  -2    7.64    2.07
   0  -4   2   10.39    2.44
   0  -4   2   10.16    1.28
   0  -4   2    7.97    2.07
   0   4  -2    7.00    1.95
   0  -4   2   10.14    2.10
   0  -4   2    8.12    1.96
   0  -4   2   10.03    2.24
   0   4  -1  130.16    8.95
   0  -4   1  138.63    7.69
   0   4  -1  132.87    7.59
   0   4  -1  147.33    8.55
   0  -4   1  144.34    7.83
   0  -4   1  143.00    6.94
   0  -4   1  133.11    7.59
   0  -4   1  134.08    8.27
   0  -4   1  137.74    5.10
   0  -4   0  348.17    8.88
   0  -4   0  344.89   10.66
   0   4   0  357.21   13.20
   0  -4   0  356.14   12.42
   0   4   0  339.16   14.26
   0  -4   0  337.85   11.81
   0  -4   0  330.43   11.60
   0  -4  -1  130.81    5.88
   0  -4  -1  136.42    7.38
   0   4   1  125.95    8.50
   0  -4  -1  132.55    6.55
   0  -4  -1  131.08    7.65
   0  -4  -1  130.98    7.23
   0   4   1  131.31    7.23
   0  -4  -2  172.06    7.35
   0   4   2  148.31    9.27
   0   4   2  162.59    7.99
   0  -4  -2  158.77    7.85
   0  -4  -2  173.70    8.24
   0  -4  -2  165.01    7.12
   0   4   2  161.47    7.05
   0  -4  -3  770.94   17.28
   0   4   3  812.46   17.96
   0  -4  -3  836.10   16.14
   0  -4  -3  796.63   21.92
   0   4   3  815.78   15.80
   0  -4  -3  791.10   16.75
   0   4   3  797.30   21.18
   0  -4  -3  828.68   17.84
   0  -4  -4   10.01    1.90
   0  -4  -4   12.03    2.06
   0   4   4   12.53    3.02
   0   4   4   11.53    2.27
   0  -4  -4    7.69    1.70
   0  -4  -4   10.26    2.85
   0   4   4   11.91    1.94
   0   4   5  225.35    9.50
   0  -4  -5  234.14    9.46
   0   4   5  224.90    8.55
   0  -4  -5  230.37    8.68
   0  -4  -5  238.22   10.28
   0  -4  -5  229.11   11.97
   0  -4  -6  227.62   12.12
   0  -4  -6  221.08    8.68
   0   4   6  228.79    9.68
   0  -4  -6  221.72    9.38
   0   4   6  226.72    8.83
   0  -4  -6  239.67   10.74
   0  -4  -7  243.58   11.31
   0  -4  -7  248.25    9.44
   0   4   7  245.30   10.10
   0   4   7  249.92    9.44
   0  -4  -7  258.26    9.98
   0  -4  -8   50.56    4.41
   0   4   8   50.29    4.64
   0  -4  -8   47.52    5.36
   0  -4  -8   55.55    4.69
   0   4   8   55.98    4.63
   0  -4  -9   31.90    4.62
   0   4   9   38.33    3.97
   0   4   9   34.14    3.95
   0  -4  -9   33.58    3.77
   0  -4 -10   53.14    6.00
   0   4  10   44.31    4.56
   0   4  10   43.23    4.49
   0   4  11   62.34    5.41
   0   4  11   64.75    5.59
   0  -4 -11   64.39    6.79
   0   4  12    1.42    0.93
   0  -4 -12    1.47    1.41
   0   4  12    4.22    1.68
   0   4  12    4.10    1.92
   0   4  13  123.69    8.16
   0   4  13  123.45    8.80
   0   4  13  126.66    8.07
   0  -4 -13  121.63   10.11
   0   4  14    0.15    0.75
   0   4  14   -0.76    1.13
   0  -4 -14   -0.25    1.42
   0   4  14    0.59    0.76
   0  -4 -15    1.69    1.79
   0   4  15    0.62    0.81
   0   4  15    0.75    1.12
   0   4  15    1.05    1.25
   0  -4 -16   10.55    3.42
   0  -4 -16   10.84    3.50
   0   4  16   13.58    3.20
   0   4  16   11.55    2.91
   0   4  16   12.13    2.73
   0   4  17   41.18    5.46
   0   4  17   46.07    5.38
   0  -4 -17   42.40    6.85
   0  -4 -17   48.58    6.77
   0   4  17   42.74    5.55
   0  -4 -18  163.44   12.81
   0  -4 -18  159.36   13.55
   0   4  18  159.51   10.87
   0   4  18  160.51   10.99
   0   4  18  146.74    9.82
   0  -4 -19  184.39   13.75
   0   4  19  162.45   11.35
   0   4  19  160.48   11.25
   0  -4 -19  171.71   14.30
   0   4  19  158.80   10.44
   0   4  20  206.06   13.14
   0  -4 -20  192.19   15.62
   0   4  20  224.20   13.50
   0   4  20  205.32   12.19
   0  -4 -20  231.37   15.59
   0  -4 -21   60.41    8.40
   0   4  21   57.16    6.96
   0   4  21   49.42    6.59
   0  -4 -21   49.83    8.13
   0   4  21   49.84    6.19
   0  -4 -22   49.93    7.61
   0   4  22   43.26    6.50
   0   4  22   44.89    5.94
   0  -4 -22   42.93    7.70
   0   4  22   45.85    6.48
   0  -4 -23   26.15    5.73
   0   4  23   18.17    4.28
   0   4  23   29.99    5.67
   0   4  23   20.56    4.22
   0  -4 -23   25.35    6.43
   0  -4 -24    5.00    3.94
   0   4  24    9.45    3.11
   0   4  24    8.11    3.00
   0   4  24   14.69    3.70
   0  -4 -24   11.37    3.68
   0  -4 -25    3.19    3.10
   0   4  25    0.92    2.22
   0   4  25   -0.39    1.55
   0   4  25    1.29    1.62
   0  -4 -25   -0.66    1.83
   0  -4 -26   -1.60    3.09
   0   4  26    3.67    2.35
   0   4  26    3.02    2.21
   0  -4 -27    5.56    4.05
   0   4  27    1.11    1.25
   0  -4 -27    6.64    3.81
   0  -4 -28    3.65    2.48
   0  -4 -28   -0.60    1.95
   0   4  28    1.78    2.05
   0   4  29   -2.11    1.69
   0  -4 -29    0.52    2.32
   0   4  30    2.14    1.36
   0  -4 -30    3.66    2.52
   0   4  31   14.75    4.92
   0  -5  29   -2.25    2.92
   0  -5  28    1.04    2.12
   0  -5  27   -4.81    2.97
   0  -5  26   -0.69    1.79
   0  -5  25   -1.85    2.73
   0  -5  24    0.54    2.35
   0   5 -23    0.04    1.01
   0  -5  23    2.46    1.73
   0  -5  22    1.06    2.03
   0   5 -22   -2.32    1.91
   0   5 -21    2.90    1.66
   0  -5  21    1.13    2.13
   0   5 -20    0.81    1.08
   0  -5  20    2.81    2.84
   0   5 -20    5.79    2.54
   0   5 -19    7.33    2.75
   0   5 -19    2.60    1.54
   0  -5  19    9.68    3.57
   0   5 -18    1.92    1.26
   0   5 -18   -0.68    1.36
   0  -5  18    2.90    2.49
   0   5 -17   -1.82    1.50
   0  -5  17    2.43    1.59
   0   5 -17    1.72    1.17
   0  -5  16    0.63    1.90
   0   5 -16    1.93    1.89
   0  -5  15    3.67    1.93
   0   5 -15    4.35    2.31
   0  -5  14    1.14    1.62
   0   5 -14    3.99    1.75
   0   5 -13    7.98    2.90
   0  -5  13    8.18    3.43
   0   5 -12    9.12    2.65
   0  -5  12    8.29    3.38
   0   5 -11    2.77    0.91
   0  -5  11    2.62    1.93
   0   5 -11    2.28    1.85
   0   5 -10    2.20    0.79
   0  -5  10    6.16    2.68
   0   5 -10    3.50    1.84
   0  -5   9   -0.22    1.26
   0   5  -9   -0.16    0.34
   0   5  -9   -0.15    0.89
   0   5  -9    0.25    0.81
   0   5  -8    6.44    2.11
   0  -5   8   11.19    3.03
   0   5  -8    4.73    1.50
   0   5  -7   11.05    2.90
   0   5  -7    9.06    2.20
   0  -5   7   17.79    3.66
   0  -5   6   15.15    3.38
   0   5  -6   11.96    2.52
   0   5  -6   15.35    3.19
   0   5  -5   29.99    3.96
   0  -5   5   26.40    4.11
   0   5  -5   29.55    4.40
   0  -5   5   29.08    4.27
   0   5  -4   53.32    5.76
   0  -5   4   46.83    5.55
   0  -5   4   48.82    5.33
   0   5  -3   90.73    7.55
   0  -5   3   83.40    6.87
   0  -5   3   80.33    3.74
   0  -5   3   83.79    7.04
   0  -5   2   82.26    6.06
   0  -5   2   83.63    6.85
   0  -5   2   78.57    6.63
   0   5  -2   80.71    7.25
   0  -5   2   75.43    3.94
   0   5  -1   83.18    7.35
   0  -5   1   79.05    4.41
   0  -5   1   81.44    6.85
   0  -5   1   80.39    6.02
   0   5  -1   86.73    8.37
   0  -5   1   72.12    6.46
   0  -5   0    7.84    1.92
   0  -5   0    7.68    1.69
   0  -5   0    6.95    2.05
   0   5   0    8.24    2.96
   0  -5   0    7.47    2.49
   0   5   1    0.59    1.47
   0  -5  -1   -0.45    0.88
   0  -5  -1    0.97    1.37
   0  -5  -1    1.08    1.01
   0  -5  -1    0.87    0.76
   0   5   2    2.44    1.79
   0  -5  -2    2.94    1.26
   0  -5  -2    1.91    0.99
   0   5   2    4.48    1.75
   0  -5  -2    2.46    1.47
   0  -5  -2    2.90    0.98
   0  -5  -3    0.86    0.72
   0  -5  -3    1.00    1.09
   0   5   3    0.98    1.02
   0  -5  -3    0.73    0.70
   0   5   3    0.93    0.78
   0   5   3    1.56    0.85
   0   5   4    7.01    2.18
   0  -5  -4    4.93    1.73
   0  -5  -4    4.50    1.61
   0   5   4    4.54    2.12
   0  -5  -4    5.07    1.58
   0   5   4    3.06    0.97
   0   5   5    0.17    1.06
   0  -5  -5   -0.54    0.91
   0   5   5    3.19    2.14
   0  -5  -5   -0.37    0.52
   0   5   5    2.22    1.39
   0  -5  -5   -0.30    1.08
   0   5   6    6.17    1.69
   0  -5  -6    2.37    1.30
   0   5   6    6.28    1.91
   0  -5  -6    3.82    1.24
   0  -5  -7   10.92    2.75
   0  -5  -7    9.36    2.05
   0   5   7    9.75    2.10
   0   5   7   10.21    2.58
   0   5   8   14.86    2.61
   0  -5  -8   17.68    3.60
   0   5   8   15.16    2.89
   0   5   9   12.84    2.83
   0   5   9   12.47    2.52
   0  -5  -9   15.82    3.58
   0  -5 -10    7.59    2.72
   0   5  10    8.10    2.23
   0   5  10    7.29    2.15
   0   5  11    4.86    1.57
   0   5  11    7.81    2.25
   0  -5 -11    4.95    2.34
   0   5  12    1.13    1.03
   0  -5 -12    1.48    1.81
   0   5  12    3.59    1.60
   0  -5 -13    0.40    1.37
   0   5  13    0.67    0.82
   0   5  13    1.02    1.23
   0   5  14    7.63    2.33
   0   5  14    9.41    2.57
   0  -5 -14    4.36    2.26
   0   5  15    2.43    1.43
   0   5  15    4.15    1.79
   0  -5 -15    3.95    2.33
   0  -5 -16   -0.33    1.54
   0   5  16   -0.70    1.23
   0   5  16   -1.59    1.91
   0  -5 -17    2.18    2.14
   0   5  17   -0.44    1.34
   0  -5 -17    4.74    2.98
   0   5  17    4.46    2.37
   0   5  18    9.58    2.63
   0   5  18   12.57    3.20
   0  -5 -18   19.41    4.93
   0  -5 -18   18.39    4.94
   0   5  19    0.81    1.81
   0  -5 -19   -1.27    1.97
   0   5  19   -1.34    0.96
   0  -5 -20   10.18    4.31
   0   5  20    8.05    2.91
   0   5  20    7.22    2.55
   0  -5 -20    9.71    4.02
   0  -5 -21    0.49    2.96
   0   5  21    1.98    1.52
   0  -5 -21    3.19    2.14
   0   5  21    0.90    1.16
   0   5  22    3.60    2.33
   0  -5 -22    4.11    2.12
   0  -5 -22    5.43    3.25
   0   5  22    5.39    2.34
   0  -5 -23    0.80    2.07
   0   5  23    1.57    1.38
   0  -5 -23   -0.63    1.73
   0   5  23    0.70    1.25
   0   5  24   11.84    3.63
   0   5  24    6.86    2.72
   0  -5 -24   17.98    5.56
   0  -5 -24    7.27    2.96
   0  -5 -25    3.85    3.52
   0  -5 -25    3.25    3.11
   0   5  25    2.37    2.03
   0  -5 -26   -0.29    1.84
   0   5  26    1.92    2.10
   0  -5 -26    5.54    3.01
   0   5  27    1.07    2.28
   0  -5 -27    7.18    3.76
   0  -5 -27    1.15    3.50
   0  -5 -28   -0.82    2.21
   0  -5 -29   -0.86    2.30
   0  -5 -30    1.67    2.20
   0  -6  27    0.48    1.58
   0  -6  26    2.13    1.91
   0  -6  25   -2.93    2.85
   0  -6  24    6.70    4.06
   0  -6  23    5.44    3.06
   0  -6  22    3.80    2.72
   0   6 -22    2.63    1.82
   0   6 -21    9.99    3.31
   0  -6  21   12.19    4.22
   0   6 -20   20.48    4.69
   0  -6  20   19.79    5.17
   0   6 -19   12.38    3.65
   0  -6  19   12.88    4.35
   0   6 -18   30.77    5.45
   0   6 -17   -1.01    1.60
   0  -6  17    5.89    3.21
   0   6 -16   58.12    7.23
   0  -6  16   57.76    8.04
   0  -6  15   54.36    7.91
   0   6 -15   72.73    8.18
   0  -6  14   23.07    4.88
   0   6 -14   13.54    3.60
   0   6 -13   31.13    2.30
   0  -6  13   38.92    6.33
   0   6 -13   37.27    5.73
   0  -6  12   70.44    8.39
   0   6 -12   87.64    8.63
   0   6 -11    0.33    1.51
   0  -6  11    3.71    2.41
   0  -6  10  179.16   12.64
   0   6 -10  184.96   12.16
   0   6  -9   45.80    6.15
   0  -6   9   50.51    6.83
   0   6  -8    9.15    2.96
   0  -6   8    9.15    3.03
   0   6  -7   13.72    3.34
   0  -6   7   23.67    4.47
   0  -6   6  252.71   13.91
   0   6  -6  274.57   14.40
   0  -6   5  436.70   17.90
   0  -6   5  455.40   17.80
   0   6  -5  423.56   17.77
   0  -6   4   74.09    7.17
   0   6  -4   76.16    7.55
   0  -6   4   73.78    7.31
   0  -6   3  119.25    4.97
   0  -6   3  122.66    9.15
   0   6  -3  109.03    9.14
   0  -6   3  117.62    9.06
   0   6  -2   21.97    4.89
   0  -6   2   17.26    3.59
   0  -6   2   19.67    2.27
   0  -6   2   17.59    3.39
   0   6  -2   18.11    3.81
   0  -6   1   12.28    2.86
   0   6  -1   13.77    3.87
   0  -6   1   13.50    3.11
   0  -6   1   11.76    1.93
   0  -6   0   10.93    3.00
   0  -6   0   11.70    2.79
   0   6   0    6.69    2.48
   0  -6   0    8.59    1.84
   0   6   1    0.15    1.52
   0  -6  -1    0.61    1.26
   0  -6  -1    0.64    1.27
   0  -6  -1   -1.19    0.70
   0  -6  -2    1.82    1.86
   0  -6  -2   -0.48    1.01
   0  -6  -2    0.89    1.89
   0   6   2   -0.52    1.26
   0   6   3   20.63    4.25
   0  -6  -3   20.77    3.62
   0  -6  -3   18.82    3.00
   0  -6  -3   24.89    4.38
   0   6   3   19.16    3.48
   0  -6  -4   43.42    4.77
   0   6   4   54.06    6.83
   0   6   4   45.09    4.60
   0  -6  -4   48.38    5.41
   0   6   4   36.03    4.65
   0   6   5    3.23    2.24
   0  -6  -5    1.55    1.24
   0   6   5    0.84    1.24
   0  -6  -5    0.70    1.44
   0   6   5    0.30    0.84
   0  -6  -6   12.32    2.83
   0  -6  -6   15.03    3.14
   0   6   6   15.11    2.88
   0   6   6   10.87    2.58
   0  -6  -7   -0.62    0.80
   0  -6  -7    0.58    1.26
   0   6   7   -0.59    0.84
   0   6   7    0.50    1.33
   0  -6  -8   78.95    7.58
   0   6   8   85.42    7.38
   0   6   8   73.30    6.15
   0  -6  -9   32.13    5.10
   0   6   9   30.05    4.03
   0   6   9   37.85    4.98
   0   6  10   68.29    6.67
   0   6  10   78.15    6.63
   0  -6 -10   76.33    7.89
   0  -6 -11   60.29    7.35
   0   6  11   59.49    6.33
   0   6  11   60.90    6.00
   0  -6 -12   78.84    8.61
   0   6  12   86.29    7.70
   0   6  12   84.39    7.14
   0   6  13  472.61   17.16
   0   6  13  465.98   17.92
   0  -6 -13  452.37   21.05
   0   6  14    1.25    1.49
   0  -6 -14    5.90    3.03
   0   6  14    2.09    1.79
   0   6  15  787.08   23.95
   0  -6 -15  752.32   28.67
   0   6  15  768.44   22.83
   0   6  16    3.15    1.82
   0  -6 -16    6.66    3.67
   0   6  16    3.51    1.61
   0  -6 -17  104.17   11.42
   0   6  17  102.78    8.91
   0   6  17   99.14    8.84
   0  -6 -17   90.85   10.77
   0   6  18   13.88    3.37
   0  -6 -18   30.45    6.64
   0  -6 -18   24.09    6.01
   0   6  18   13.07    3.40
   0   6  19   25.93    4.77
   0  -6 -19   22.66    5.99
   0   6  19   18.66    3.88
   0  -6 -19   24.96    6.00
   0  -6 -20    0.89    2.05
   0   6  20    1.66    1.84
   0   6  20    0.33    1.20
   0  -6 -20    4.05    2.40
   0  -6 -21   21.55    5.54
   0   6  21   22.63    4.52
   0  -6 -21   13.30    4.71
   0   6  21   29.01    5.48
   0  -6 -22   22.75    6.25
   0   6  22   20.66    4.66
   0   6  22   17.48    3.90
   0  -6 -22   21.49    5.52
   0   6  23   -0.11    1.16
   0  -6 -23   -2.05    2.54
   0  -6 -23    5.55    3.14
   0  -6 -24    3.41    2.61
   0  -6 -24   -2.75    3.75
   0  -6 -25   -2.33    2.85
   0  -6 -25    1.74    2.15
   0  -6 -26   16.19    5.59
   0  -6 -26   17.57    5.98
   0  -6 -27   19.21    5.89
   0  -7  25    2.19    2.42
   0  -7  24    3.37    2.53
   0  -7  23   -5.35    3.20
   0  -7  22    3.73    1.81
   0  -7  21   18.80    5.57
   0   7 -21   23.60    5.18
   0  -7  20    3.78    3.55
   0   7 -20    3.63    2.62
   0   7 -19   -1.60    2.16
   0  -7  19   -1.33    1.85
   0   7 -18   33.65    6.44
   0  -7  18   18.06    5.67
   0  -7  17   30.46    6.49
   0   7 -16    1.95    2.29
   0  -7  16    3.42    3.10
   0   7 -15    2.55    1.56
   0  -7  15    1.29    2.15
   0   7 -14   45.83    6.87
   0  -7  14   33.59    6.49
   0  -7  13    2.00    2.71
   0   7 -13   -2.42    2.30
   0  -7  12    1.39    2.32
   0   7 -12   -0.42    1.71
   0   7 -11    1.93    1.43
   0  -7  11    1.15    1.32
   0   7 -10   -0.59    1.04
   0  -7  10   -0.78    1.66
   0  -7   9    3.40    2.48
   0   7  -9   -1.40    1.23
   0  -7   8    3.22    2.15
   0   7  -8    7.34    2.70
   0   7  -7    9.60    3.04
   0  -7   7   13.53    3.77
   0   7  -6   18.91    4.13
   0  -7   6   31.77    5.38
   0  -7   6   28.10    5.11
   0  -7   5   35.75    5.50
   0   7  -5   22.44    4.64
   0  -7   5   23.71    4.85
   0   7  -4    8.17    2.88
   0   7  -4    1.23    2.09
   0  -7   4    3.83    2.23
   0  -7   4    4.09    2.02
   0  -7   3    0.12    1.07
   0   7  -3    2.19    2.35
   0  -7   3    2.10    1.57
   0  -7   3   -0.02    0.45
   0   7  -3    0.72    1.64
   0   7  -2   -0.89    1.74
   0  -7   2    0.24    1.03
   0  -7   2    1.05    0.83
   0  -7   2    1.02    1.14
   0  -7   1    7.79    2.92
   0  -7   1    7.55    2.95
   0   7  -1    5.76    2.20
   0  -7   1    4.44    1.35
   0  -7   0    4.85    1.44
   0  -7   0    4.63    2.20
   0  -7   0    0.91    1.29
   0   7   0    3.26    2.57
   0  -7  -1    2.63    1.15
   0   7   1   -2.15    2.21
   0  -7  -1    0.61    1.08
   0  -7  -2    9.07    3.12
   0  -7  -2    8.38    2.01
   0  -7  -2    5.29    2.12
   0   7   2    7.27    2.99
   0  -7  -3   10.92    2.88
   0   7   3   10.76    3.53
   0  -7  -3   10.20    2.34
   0  -7  -3    8.58    3.21
   0  -7  -4   24.75    3.87
   0  -7  -4   25.97    4.18
   0  -7  -4   26.40    4.98
   0   7   4   23.50    5.19
   0  -7  -5   25.22    3.93
   0   7   5   31.52    5.92
   0   7   5   20.37    3.91
   0  -7  -5   27.83    5.36
   0  -7  -5   30.84    4.69
   0  -7  -6   20.94    3.83
   0  -7  -6   23.22    4.10
   0   7   6   25.79    3.90
   0   7   6   21.09    4.12
   0   7   7   17.51    3.21
   0   7   7   15.52    3.33
   0  -7  -7   17.34    3.70
   0  -7  -7   12.46    3.45
   0   7   8   30.40    4.90
   0   7   8   23.21    3.74
   0  -7  -8   25.51    4.61
   0  -7  -8   23.96    4.08
   0   7   9   13.94    3.00
   0  -7  -9   11.14    2.75
   0   7   9   11.94    3.11
   0  -7  -9   20.00    4.40
   0  -7 -10    2.54    2.10
   0   7  10    0.71    1.14
   0  -7 -10    4.48    2.43
   0   7  10    1.75    1.90
   0   7  11   16.53    3.36
   0  -7 -11   22.14    4.60
   0   7  11   15.16    3.65
   0   7  12   -1.96    1.66
   0  -7 -12   -0.72    1.41
   0   7  12   -1.48    2.30
   0   7  13    7.94    2.45
   0   7  13    8.41    2.59
   0  -7 -13    4.73    2.69
   0   7  14   -0.71    1.48
   0   7  14    2.83    1.49
   0  -7 -14    0.56    1.68
   0   7  15   -0.03    1.11
   0  -7 -15   -2.11    2.24
   0   7  15    0.48    1.14
   0  -7 -16    3.19    2.87
   0   7  16    1.45    1.34
   0  -7 -16    3.54    3.43
   0   7  16    2.33    1.76
   0  -7 -17   -1.43    1.94
   0   7  17    1.78    1.40
   0  -7 -17   -1.15    1.96
   0   7  17   -1.06    1.04
   0   7  18    2.63    1.54
   0   7  18    5.17    2.31
   0  -7 -18   10.73    4.12
   0  -7 -18    6.47    2.91
   0  -7 -19   -1.92    1.93
   0  -7 -19    0.12    2.03
   0   7  19   -3.59    2.13
   0   7  20    0.34    1.13
   0  -7 -20    0.95    2.51
   0  -7 -20    3.95    3.62
   0  -7 -21   -4.81    2.52
   0  -7 -21   -0.12    1.67
   0  -7 -22   -0.71    1.80
   0  -7 -22   -5.08    3.59
   0  -7 -23   -2.04    2.78
   0  -7 -23   -1.33    2.24
   0  -7 -24    1.56    2.14
   0  -7 -24   -1.51    2.52
   0  -8  23    5.12    3.10
   0  -8  22    6.05    3.85
   0  -8  21    5.18    3.80
   0   8 -20   26.68    5.80
   0  -8  20   18.74    5.69
   0  -8  19    4.40    2.78
   0   8 -19    0.62    2.03
   0   8 -18    1.48    1.45
   0  -8  18   -3.98    2.71
   0   8 -17    0.93    2.22
   0  -8  17    1.23    2.98
   0  -8  16   13.12    4.77
   0   8 -16   23.46    5.34
   0  -8  15   39.32    7.43
   0   8 -15   36.53    6.39
   0  -8  14   -0.02    1.49
   0   8 -14    9.83    3.19
   0   8 -13   11.34    3.72
   0  -8  13    8.77    3.63
   0   8 -12   37.16    6.60
   0  -8  12   36.72    6.69
   0  -8  11  122.47   11.97
   0   8 -11  117.63   11.38
   0   8 -10   27.31    5.51
   0  -8  10   33.86    6.28
   0   8  -9    4.99    2.09
   0  -8   9    8.47    3.31
   0   8  -8   -1.21    1.35
   0  -8   8    3.50    2.54
   0   8  -7   15.52    4.40
   0  -8   7   11.56    3.40
   0  -8   6    1.57    2.56
   0   8  -6   -0.55    1.67
   0  -8   6    2.69    2.00
   0  -8   5    3.03    2.24
   0  -8   5   -0.01    1.98
   0   8  -5    3.01    2.17
   0   8  -5    1.59    1.68
   0   8  -4   13.16    4.51
   0  -8   4    4.07    2.01
   0  -8   4    4.28    2.06
   0  -8   3    1.74    0.77
   0  -8   3    1.64    1.22
   0  -8   3    0.34    1.06
   0   8  -3    0.66    1.90
   0  -8   2    2.99    1.12
   0  -8   2    5.69    2.48
   0   8  -2    6.67    3.51
   0  -8   2    3.41    1.08
   0  -8   1    3.69    1.30
   0  -8   1    1.61    1.67
   0   8  -1    4.55    3.15
   0  -8   1    5.27    3.06
   0   8   0    1.82    2.16
   0  -8   0    2.25    1.04
   0  -8   0    4.06    2.26
   0  -8   0    4.33    2.39
   0  -8  -1   -0.74    1.90
   0  -8  -1    4.81    2.23
   0   8   1    4.41    3.04
   0  -8  -1    3.52    1.66
   0  -8  -2   34.42    4.36
   0  -8  -2   38.95    5.81
   0  -8  -2   42.01    6.69
   0   8   2   46.34    7.62
   0   8   3    9.01    3.54
   0  -8  -3    5.37    1.67
   0  -8  -3    6.06    2.52
   0  -8  -3    7.98    3.06
   0   8   4   23.43    5.35
   0  -8  -4   29.83    5.88
   0  -8  -4   25.12    3.99
   0  -8  -4   28.24    4.88
   0   8   5   12.04    4.31
   0  -8  -5   10.90    3.10
   0  -8  -5    8.78    2.56
   0  -8  -5   15.29    4.49
   0  -8  -6  132.05   12.41
   0  -8  -6  120.02    9.56
   0  -8  -6  122.38    9.84
   0  -8  -7  641.15   22.75
   0  -8  -7  690.60   23.31
   0   8   7  698.31   24.36
   0  -8  -7  720.63   29.06
   0   8   8  240.96   12.58
   0   8   8  255.35   14.85
   0  -8  -8  240.90   14.40
   0  -8  -8  231.50   13.58
   0  -8  -9   36.32    5.45
   0   8   9   35.60    5.67
   0   8   9   36.06    4.88
   0  -8  -9   33.34    5.52
   0  -8 -10  147.53   10.77
   0   8  10  145.49   11.32
   0  -8 -10  150.82   12.05
   0   8  10  159.88   10.41
   0   8  11   -0.86    1.22
   0   8  11   -0.49    1.50
   0  -8 -11    2.87    2.03
   0  -8 -11   -0.73    1.58
   0  -8 -12   88.14    9.81
   0  -8 -12   91.04    8.66
   0   8  12  115.18   10.16
   0   8  12   91.32    8.07
   0  -8 -13   28.44    6.02
   0   8  13   26.00    4.50
   0   8  13   30.36    5.36
   0  -8 -14   13.91    4.40
   0   8  14   16.70    3.93
   0  -8 -15    3.12    2.27
   0   8  15    0.53    1.07
   0  -8 -15   -1.07    2.33
   0  -8 -16   30.49    6.91
   0  -8 -16   24.74    5.69
   0   8  16   31.68    5.54
   0   8  17    2.23    1.46
   0  -8 -17    4.68    3.38
   0  -8 -17    5.25    4.18
   0  -8 -18    0.65    1.69
   0  -8 -18    5.88    3.56
   0  -8 -19    2.06    2.79
   0  -8 -19    0.47    2.45
   0  -8 -20    8.81    4.53
   0  -8 -20   -1.31    2.18
   0  -8 -21   -1.38    2.26
   0  -8 -21   13.34    5.11
   0  -8 -22   76.84   11.70
   0  -8 -23   -0.95    1.96
   0  -9  21    0.31    2.62
   0  -9  20    5.28    3.36
   0   9 -19    0.09    2.01
   0  -9  19   -0.87    2.82
   0   9 -18    0.32    1.88
   0  -9  18    3.29    2.62
   0  -9  17    1.31    1.66
   0   9 -17    2.02    2.28
   0  -9  16    0.95    2.13
   0   9 -16    4.24    3.20
   0  -9  15   -0.05    1.59
   0   9 -15   -3.59    2.43
   0   9 -14    4.50    3.15
   0  -9  14   -0.22    1.72
   0  -9  13    3.51    2.19
   0   9 -13    1.19    1.52
   0   9 -12    2.21    1.87
   0  -9  12    1.45    2.77
   0   9 -11    2.16    2.06
   0  -9  11    0.95    1.62
   0  -9  10    3.37    2.38
   0   9 -10    5.13    2.61
   0   9  -9    2.06    2.41
   0  -9   9    1.50    2.12
   0   9  -8    2.19    2.58
   0  -9   8   -1.11    2.17
   0   9  -7    5.11    3.88
   0  -9   7    0.90    2.07
   0   9  -6    2.67    2.55
   0  -9   6   -0.53    1.69
   0   9  -5    1.91    2.48
   0  -9   5   -1.16    2.37
   0  -9   5    2.97    2.23
   0  -9   4   -0.79    1.51
   0  -9   4   -0.37    1.38
   0   9  -4   -1.03    2.59
   0  -9   3    2.70    2.53
   0   9  -3   -1.33    2.25
   0  -9   3   -0.27    1.38
   0   9  -2   -1.95    2.38
   0  -9   2   -0.49    1.61
   0  -9   2    2.14    2.14
   0   9  -1    8.70    4.07
   0  -9   1    5.79    2.94
   0  -9   1    5.34    2.51
   0   9   0    5.94    3.52
   0  -9   0    1.56    1.31
   0  -9   0   13.88    4.06
   0   9   1    6.82    3.77
   0  -9  -1    5.14    3.10
   0  -9  -1    5.65    2.87
   0   9   2    2.08    1.60
   0  -9  -2    5.13    2.62
   0  -9  -2    3.21    1.99
   0  -9  -3   -1.03    1.73
   0  -9  -3    3.14    2.66
   0   9   3    4.11    2.94
   0  -9  -3    0.19    0.95
   0  -9  -4   21.10    4.75
   0  -9  -4   18.51    5.09
   0  -9  -4   21.63    3.97
   0   9   4   23.19    6.01
   0  -9  -5    1.22    1.13
   0   9   5    1.50    2.17
   0  -9  -5   -0.71    2.18
   0  -9  -5   -0.84    2.16
   0  -9  -6    5.48    2.49
   0  -9  -6    3.72    2.19
   0  -9  -6    5.26    3.15
   0  -9  -7    1.89    1.91
   0  -9  -7    4.77    2.13
   0  -9  -7    5.17    2.46
   0  -9  -8    9.26    3.06
   0  -9  -8    9.35    3.85
   0  -9  -8    3.01    1.70
   0  -9  -9   -0.14    1.16
   0  -9  -9   -1.99    2.05
   0  -9  -9    4.44    2.86
   0   9  10    6.24    3.15
   0  -9 -10   -2.01    2.69
   0  -9 -10    3.28    1.93
   0  -9 -11    0.38    1.36
   0   9  11   -0.59    1.78
   0  -9 -12    6.65    3.44
   0   9  12   -0.61    1.35
   0   9  13    2.76    2.15
   0  -9 -13    3.73    2.08
   0  -9 -13    6.81    3.36
   0  -9 -14    6.73    3.10
   0   9  14    4.58    2.67
   0  -9 -14    6.34    3.57
   0  -9 -15    5.46    1.77
   0  -9 -15    5.38    3.55
   0  -9 -16    7.74    3.22
   0  -9 -16    5.09    3.92
   0  -9 -17    6.70    3.61
   0  -9 -17   -3.17    2.96
   0  -9 -18   -1.28    1.85
   0  -9 -18    0.01    1.95
   0  -9 -19    7.56    5.01
   0  -9 -20   -0.62    2.47
   0  -9 -21    4.83    3.39
   0 -10  18   13.35    4.64
   0  10 -17    7.85    3.52
   0 -10  17    7.52    4.04
   0 -10  16    1.62    2.29
   0  10 -16    2.45    2.28
   0 -10  15    0.29    2.49
   0  10 -15    4.45    2.99
   0 -10  14    4.66    2.99
   0  10 -14    3.33    2.72
   0  10 -13    1.57    1.84
   0 -10  13   -3.53    3.14
   0 -10  12    1.42    2.09
   0  10 -12   -0.16    2.64
   0 -10  11    7.66    3.39
   0 -10  10    3.55    1.67
   0  10 -10    3.10    4.82
   0  10  -9   -4.90    4.06
   0 -10   9    7.01    3.26
   0  10  -8    4.35    3.53
   0 -10   8   -2.99    2.68
   0  10  -7   10.13    5.04
   0 -10   7    1.73    2.17
   0 -10   6    1.80    1.96
   0  10  -6    5.05    3.20
   0 -10   5    3.57    3.04
   0  10  -5   -2.20    3.05
   0 -10   5    0.33    1.59
   0 -10   4    2.41    2.60
   0  10  -4   -1.34    2.16
   0 -10   4    4.05    2.24
   0 -10   3   15.97    4.77
   0 -10   3   14.59    4.33
   0  10  -3    3.81    2.96
   0 -10   2    0.56    1.95
   0 -10   2    4.74    2.90
   0  10  -2    1.69    3.18
   0  10  -1   -1.40    3.44
   0 -10   1   -0.03    1.90
   0 -10   1    0.78    1.76
   0 -10   0   37.18    7.12
   0 -10   0   37.08    6.82
   0  10   0   35.70    7.80
   0 -10  -1  230.51   15.91
   0 -10  -1  215.46   17.08
   0  10   1  198.91   17.59
   0 -10  -2  157.20   14.86
   0  10   2  152.05   15.28
   0 -10  -2  151.75   12.79
   0  10   3    8.47    4.44
   0 -10  -3    0.90    1.65
   0 -10  -3   12.97    4.56
   0  10   4    3.46    2.88
   0 -10  -4    4.80    2.54
   0 -10  -4    1.85    1.44
   0 -10  -5    1.61    1.16
   0 -10  -6   17.61    5.17
   0 -10  -7   26.71    6.64
   0 -10  -8   32.24    7.00
   0 -10  -9    0.56    1.56
   0 -10  -9    4.56    3.55
   0 -10 -10    5.58    3.07
   0 -10 -10    2.68    2.84
   0 -10 -11    8.15    4.04
   0 -10 -11    1.82    2.55
   0 -10 -12    1.10    2.14
   0 -10 -12    3.18    1.70
   0 -10 -12    0.80    1.62
   0 -10 -13   -0.39    2.76
   0 -10 -13    3.46    3.64
   0 -10 -13    1.58    1.61
   0 -10 -14    0.93    2.02
   0 -10 -14   -1.82    3.10
   0 -10 -15   15.20    5.33
   0 -10 -16   -4.58    2.97
   0 -10 -17   -2.02    2.66
   0 -10 -18   11.56    4.79
   0 -10 -19    0.97    3.43
   0 -11  15    1.61    2.20
   0 -11  14   -0.73    2.15
   0 -11  13   -3.42    2.69
   0  11 -13   -5.51    2.70
   0  11 -12   -0.10    3.41
   0 -11  12   -3.71    3.13
   0 -11  11    0.28    1.83
   0  11 -11   -1.38    2.73
   0 -11  10   -1.88    1.87
   0  11 -10   -8.66    4.77
   0  11  -9    3.65    3.41
   0 -11   9    9.20    4.15
   0  11  -8   -1.00    2.81
   0 -11   8    4.54    3.06
   0  11  -7    0.10    2.17
   0 -11   7   11.54    4.36
   0  11  -6    5.31    3.36
   0 -11   6   -4.23    4.10
   0 -11   5    1.38    2.65
   0  11  -5   -1.38    2.31
   0 -11   4    0.63    1.70
   0  11  -4    2.93    2.55
   0 -11   3   -0.53    1.62
   0 -11   3    1.64    1.48
   0  11  -3   -1.10    2.20
   0 -11   2    0.33    1.48
   0 -11   2    0.03    1.34
   0  11  -2    5.45    3.93
   0 -11   1   -3.20    3.16
   0  11  -1    5.32    3.64
   0 -11   1    0.94    1.75
   0 -11   1    1.15    1.72
   0 -11   0   -2.12    2.44
   0 -11   0   -1.18    2.09
   0 -11   0    6.55    3.23
   0  11   0   -0.07    2.16
   0 -11  -1   -1.77    2.49
   0 -11  -1   -0.27    1.49
   0  11   1    2.19    3.10
   0 -11  -2    0.13    1.56
   0  11   2    0.33    1.87
   0 -11  -2   -0.91    2.02
   0 -11  -3   -2.61    3.27
   0 -11  -3    0.80    1.69
   0  11   3   -0.01    2.51
   0 -11  -4    5.03    3.05
   0 -11  -4   -1.17    1.85
   0 -11  -5    0.71    1.93
   0 -11  -5   -0.21    1.87
   0 -11  -6    0.97    1.74
   0 -11  -6   -1.79    2.42
   0 -11  -7    5.24    2.85
   0 -11  -7   -1.31    2.09
   0 -11  -8    6.13    3.20
   0 -11  -8    6.32    3.75
   0 -11  -9   -0.42    1.59
   0 -11  -9   -6.85    3.74
   0 -11 -10   -1.34    3.16
   0 -11 -10   -0.50    2.10
   0 -11 -11    5.63    4.03
   0 -11 -12    2.12    2.24
   0 -11 -13   -0.01    2.66
   0 -12  11   -1.87    2.38
   0 -12  10  -13.11    4.91
   0 -12   9    0.83    3.03
   0  12  -9    7.17    3.90
   0  12  -8    1.66    4.05
   0 -12   8    5.03    3.13
   0 -12   7   -3.22    2.63
   0  12  -7    0.74    3.45
   0  12  -6    1.89    2.84
   0 -12   6    4.90    2.86
   0  12  -5   12.46    5.91
   0 -12   5   15.30    5.01
   0  12  -4   19.46    6.62
   0  12  -3   -1.02    3.02
   0  12  -2   -5.84    3.83
   0  12  -1   -0.10    2.30
   0 -12   0    4.30    3.17
   0  12   0    6.56    3.99
   0  12   1   28.47    7.42
   0 -12  -1    6.60    3.16
   0 -12  -2    2.65    2.06
   0  12   2    4.59    4.34
   0 -12  -3    8.60    2.99
   0 -12  -4   -0.05    1.46
   0 -12  -5    4.87    3.22
   0 -12  -6   -1.77    2.30
   0 -12  -7   -0.18    1.85
   0 -12  -8    3.98    3.21
   0 -12  -9   18.87    6.33
   1 -12  -8   14.16    6.09
   1 -12  -7   18.51    6.09
   1 -12  -7   22.18    6.84
   1 -12  -6    5.89    3.05
   1 -12  -6    3.83    2.80
   1 -12  -5   10.08    4.81
   1 -12  -5   10.97    4.25
   1 -12  -4    7.81    5.28
   1 -12  -4    5.00    3.31
   1 -12  -3   -0.36    2.04
   1 -12  -3    2.23    3.36
   1 -12  -2    0.15    1.99
   1 -12  -2   -0.90    2.92
   1 -12  -1    0.36    3.27
   1 -12  -1    0.88    1.81
   1 -12   0   -1.44    2.01
   1 -12   0   -1.79    2.45
   1 -12   1   21.20    6.79
   1 -12   2    0.69    2.50
   1 -12   3    7.59    3.97
   1 -12   4   31.79    7.94
  -1  12  -7    1.07    2.69
   1 -12   8    2.20    2.69
  -1  12  -8   -2.90    3.91
  -1  12  -9   13.34    5.53
   1 -12   9    6.70    3.59
   1 -12  10   11.30    4.66
  -1  12 -10   13.15    7.02
  -1  12 -11   -3.05    4.32
   1 -12  11    7.69    4.02
  -1  12 -12   -0.65    2.05
   1 -12  12   12.51    4.77
   1 -12  13    1.48    1.96
  -1  12 -13    3.68    3.53
   1 -11 -13    3.59    3.61
   1 -11 -12   -0.36    2.88
   1 -11 -12    1.41    2.10
   1 -11 -11   -0.99    2.47
   1 -11 -11    1.79    2.35
   1 -11 -10    6.43    3.92
   1 -11 -10    0.71    2.87
   1 -11  -9    8.18    4.39
   1 -11  -9    5.79    4.48
   1 -11  -8   11.03    4.86
   1 -11  -8    7.22    4.06
   1 -11  -7   11.84    4.99
   1 -11  -7    6.06    2.78
   1 -11  -6    3.08    3.12
   1 -11  -6    5.75    3.44
   1 -11  -5   -0.60    1.76
   1 -11  -5   -0.93    2.42
   1 -11  -4   -2.06    2.42
   1 -11  -4    5.06    3.31
   1 -11  -3    4.15    3.09
   1 -11  -3   -2.12    2.28
   1 -11  -2    1.77    1.72
   1 -11  -2    2.66    2.05
   1 -11  -1   -0.95    1.69
   1 -11  -1    1.28    2.45
  -1  11   1   -1.23    1.94
  -1  11   0    2.88    2.87
   1 -11   0    2.34    1.87
   1 -11   0   -2.27    3.21
  -1  11  -1   -1.01    2.47
   1 -11   1    5.10    3.22
   1 -11   1    8.27    3.03
   1 -11   2    3.50    2.33
  -1  11  -2   -3.93    2.93
   1 -11   2    1.75    2.17
   1 -11   2    1.81    2.07
   1 -11   3    1.24    1.88
   1 -11   3   -0.80    1.74
   1 -11   3   -0.74    2.56
  -1  11  -3   -2.90    2.66
  -1  11  -4   -1.49    3.01
   1 -11   4    2.80    2.24
   1 -11   4    4.13    3.06
  -1  11  -5   -2.71    2.63
   1 -11   5   -1.79    1.25
  -1  11  -6    4.23    3.59
   1 -11   6    1.80    1.94
   1 -11   7    3.84    2.56
  -1  11  -7    1.12    2.79
  -1  11  -7   -1.08    1.45
  -1  11  -8    1.85    2.67
   1 -11   8    2.10    2.02
  -1  11  -8   -3.01    3.01
  -1  11  -9    2.43    3.23
   1 -11   9    1.69    2.53
  -1  11  -9    6.73    5.18
  -1  11 -10   -4.09    3.03
   1 -11  10   -0.51    1.49
  -1  11 -10    1.86    3.69
   1 -11  11    1.24    1.92
  -1  11 -11   -2.04    2.14
   1 -11  12    4.08    2.88
  -1  11 -12   -0.73    2.43
  -1  11 -13    0.80    1.64
   1 -11  13    5.16    2.98
   1 -11  14    4.49    3.09
  -1  11 -14    4.94    3.22
   1 -11  15   -3.55    3.13
  -1  11 -15    4.41    3.09
   1 -11  16    0.71    1.73
  -1  11 -16    4.63    3.16
  -1  11 -17    1.28    2.11
   1 -11  17   -7.10    3.71
  -1  11 -18   -1.89    2.28
  -1  11 -19   -7.91    4.00
   1 -10 -20    5.52    2.24
   1 -10 -19    1.75    3.34
   1 -10 -18   59.73    9.67
   1 -10 -17   39.44    7.71
   1 -10 -16   38.90    8.39
   1 -10 -16   47.63    8.17
   1 -10 -16   58.23   10.82
   1 -10 -15    9.46    4.26
   1 -10 -15    6.14    3.04
   1 -10 -15   15.20    5.58
   1 -10 -14   10.05    4.96
   1 -10 -14   10.00    5.04
   1 -10 -14    5.90    2.80
   1 -10 -13    6.90    2.66
   1 -10 -13   15.28    4.82
   1 -10 -13   16.66    5.72
   1 -10 -12   16.01    4.39
   1 -10 -12   11.38    4.70
   1 -10 -12   12.14    5.23
   1 -10 -11    0.76    2.29
   1 -10 -11    1.88    1.75
   1 -10 -11    3.35    2.43
   1 -10 -10    4.78    2.56
   1 -10 -10    8.95    3.62
   1 -10  -9    2.18    2.50
   1 -10  -9   -2.88    1.76
   1 -10  -8    1.50    1.99
   1 -10  -8    3.66    2.10
   1 -10  -7    2.87    1.60
   1 -10  -7    5.33    3.82
   1 -10  -6    0.27    1.64
   1 -10  -6   -0.86    2.65
   1 -10  -5    0.82    2.01
   1 -10  -5    2.06    1.71
   1 -10  -4    2.76    2.72
   1 -10  -4   -1.08    1.61
  -1  10   4    0.83    1.78
   1 -10  -3   56.40    7.95
   1 -10  -3   58.97    9.58
  -1  10   3   60.70    8.69
  -1  10   2   58.25    8.46
   1 -10  -2   63.02    9.87
   1 -10  -2   58.99    8.24
   1 -10  -2   63.81    7.29
  -1  10   1   19.33    4.93
   1 -10  -1   11.13    4.25
   1 -10  -1   14.77    3.65
   1 -10  -1   17.07    4.50
   1 -10   0   26.32    6.38
   1 -10   0   17.09    4.34
   1 -10   0   21.58    4.48
  -1  10   0   23.94    5.72
   1 -10   1   58.22    7.72
   1 -10   1   68.31    8.08
   1 -10   1   66.02    9.80
  -1  10  -1   74.84   10.21
   1 -10   2   51.33    7.12
   1 -10   2   46.92    6.70
  -1  10  -2   41.01    7.71
   1 -10   2   45.61    8.29
   1 -10   3    8.32    2.72
   1 -10   3    4.45    2.62
   1 -10   3    8.86    3.08
  -1  10  -3    2.51    2.24
   1 -10   4   53.00    6.86
   1 -10   4   50.37    7.35
  -1  10  -4   41.75    8.33
  -1  10  -4   52.56    8.79
   1 -10   4   50.29    8.59
   1 -10   5   46.06    7.20
   1 -10   5   41.28    7.81
   1 -10   5   48.50    6.52
  -1  10  -5   39.19    8.30
  -1  10  -5   47.82    8.22
  -1  10  -6   34.91    7.71
  -1  10  -6   35.28    7.17
   1 -10   6   20.00    4.84
   1 -10   7   12.62    3.82
  -1  10  -7    6.61    3.38
  -1  10  -7   18.98    5.61
  -1  10  -8   23.27    5.88
   1 -10   8   27.06    5.96
  -1  10  -9   11.05    4.19
   1 -10   9    7.68    3.00
   1 -10  10    0.14    2.75
  -1  10 -10   -2.04    1.82
  -1  10 -11   17.40    5.02
   1 -10  11   20.66    5.56
   1 -10  12    8.64    3.99
  -1  10 -12    3.27    2.32
  -1  10 -13   26.55    6.41
   1 -10  13   27.21    6.55
   1 -10  14    5.47    3.61
  -1  10 -14    4.68    2.79
   1 -10  15   -2.71    2.39
  -1  10 -15   -2.27    2.76
   1 -10  16    4.48    3.92
  -1  10 -16    3.83    3.80
  -1  10 -17    2.72    2.95
   1 -10  17    3.49    2.89
  -1  10 -18    0.16    1.53
   1 -10  18    4.27    3.14
   1 -10  19    0.59    1.62
  -1  10 -19    1.27    1.64
  -1  10 -20    0.32    1.48
   1 -10  20   -0.55    1.54
  -1  10 -21   -0.30    1.82
   1  -9 -22    2.03    2.52
   1  -9 -21    1.06    2.76
   1  -9 -20   10.25    4.60
   1  -9 -19   -3.24    3.62
   1  -9 -19    0.15    2.46
   1  -9 -18   -0.41    1.68
   1  -9 -18    1.26    1.47
   1  -9 -17   -3.71    1.90
   1  -9 -17   -1.46    2.69
   1  -9 -16    3.44    3.53
   1  -9 -16   -3.64    3.25
   1  -9 -15    1.70    2.47
   1  -9 -15   -0.17    1.82
   1  -9 -14    8.67    3.84
   1  -9 -14    3.34    2.64
   1  -9 -14    8.64    4.17
   1  -9 -13   22.76    6.54
   1  -9 -13   16.92    4.81
   1  -9 -13   17.65    5.35
   1  -9 -12   24.10    5.29
   1  -9 -12   29.50    6.35
   1  -9 -12   23.02    6.19
   1  -9 -11    6.87    2.43
   1  -9 -11   14.17    4.85
   1  -9 -11   10.27    4.32
   1  -9 -10    2.45    2.62
   1  -9 -10    1.74    1.94
   1  -9 -10    3.25    2.14
   1  -9  -9    0.02    2.22
   1  -9  -9    2.99    2.35
   1  -9  -9    1.91    2.11
   1  -9  -8    3.28    2.14
   1  -9  -8    0.76    1.80
   1  -9  -8    1.86    1.83
   1  -9  -7   -1.61    1.58
   1  -9  -7    2.88    2.65
   1  -9  -7   -0.11    1.03
   1  -9  -6    2.77    2.01
   1  -9  -6    6.49    2.09
   1  -9  -6    3.77    2.40
   1  -9  -6    2.75    1.95
   1  -9  -5    0.56    1.16
   1  -9  -5   -1.47    3.45
   1  -9  -5    3.04    2.35
   1  -9  -5    2.02    1.67
   1  -9  -4    2.08    1.58
  -1   9   4    0.84    1.63
   1  -9  -4    1.69    1.41
   1  -9  -4    0.70    1.15
   1  -9  -4    4.15    2.02
   1  -9  -3    9.81    3.68
   1  -9  -3    5.00    2.81
   1  -9  -3    5.59    2.06
  -1   9   3    7.86    2.83
   1  -9  -3    8.10    2.51
   1  -9  -2    3.13    2.00
   1  -9  -2   -0.71    1.68
  -1   9   2    1.92    2.55
   1  -9  -2    0.96    1.41
   1  -9  -1    2.09    1.77
   1  -9  -1    3.23    2.23
   1  -9  -1   -2.16    2.00
  -1   9   1   -1.37    2.22
   1  -9   0    1.95    1.56
   1  -9   0    3.51    1.13
  -1   9   0    0.99    2.18
   1  -9   0    4.44    2.89
   1  -9   1    0.96    1.24
  -1   9  -1   -0.24    1.64
   1  -9   1    4.75    3.07
   1  -9   1   -0.62    1.49
  -1   9  -2   13.08    4.72
  -1   9  -2    6.83    3.26
   1  -9   2   10.66    4.48
   1  -9   2    5.49    2.90
   1  -9   2   10.65    3.19
  -1   9  -3   -0.70    1.91
  -1   9  -3    1.56    2.12
   1  -9   3    1.06    1.48
   1  -9   3    1.66    1.47
   1  -9   3    4.06    2.16
   1  -9   4    2.63    1.52
   1  -9   4    3.12    2.48
  -1   9  -4    0.62    1.74
  -1   9  -4    5.47    3.31
   1  -9   4    5.97    2.37
   1  -9   5   -0.74    1.26
  -1   9  -5    6.19    3.72
  -1   9  -5    1.56    1.52
   1  -9   5    2.25    2.59
   1  -9   5    2.97    1.67
   1  -9   6   10.42    3.35
  -1   9  -6    9.09    3.40
   1  -9   6    8.85    2.49
   1  -9   7    0.58    2.37
  -1   9  -7   -0.73    1.63
   1  -9   7   -0.76    1.03
   1  -9   8    0.17    1.00
  -1   9  -8    1.07    2.01
   1  -9   8    2.04    3.09
  -1   9  -9    1.93    2.27
   1  -9   9   -2.44    2.26
  -1   9 -10   -0.18    1.84
   1  -9  10   -0.17    1.64
  -1   9 -11    1.02    1.39
   1  -9  11   -2.17    2.22
   1  -9  12    0.96    2.79
  -1   9 -12    1.33    1.79
  -1   9 -13    0.07    1.79
   1  -9  13   -0.18    2.10
   1  -9  14   -2.75    2.32
  -1   9 -14    3.74    1.72
   1  -9  15    3.35    2.41
  -1   9 -15    5.63    3.40
  -1   9 -16    1.83    2.00
   1  -9  16    1.88    2.12
  -1   9 -17    1.96    2.45
   1  -9  17   -8.20    3.61
  -1   9 -18    0.87    1.99
   1  -9  18   -0.93    2.01
   1  -9  19    5.38    3.07
  -1   9 -19    4.76    3.25
  -1   9 -20    5.90    3.18
   1  -9  20   -2.13    1.88
   1  -9  21   -1.54    1.79
  -1   9 -21   -0.72    1.70
   1  -9  22    4.91    2.84
  -1   9 -22    3.82    2.96
   1  -8 -23   50.49    9.71
   1  -8 -22    6.57    3.51
   1  -8 -22    6.59    3.92
   1  -8 -21   19.27    6.04
   1  -8 -21   25.94    6.71
   1  -8 -20    5.17    3.62
   1  -8 -20    4.31    3.05
   1  -8 -19    8.26    4.12
   1  -8 -19    7.32    3.99
   1  -8 -18    0.79    2.88
   1  -8 -18    2.36    3.30
   1  -8 -17    3.50    2.94
   1  -8 -17    7.10    3.34
   1  -8 -16   23.22    5.83
   1  -8 -16   15.25    4.59
   1  -8 -15   22.07    5.50
   1  -8 -15   26.60    6.07
   1  -8 -14   -3.99    3.01
   1  -8 -14    5.98    2.93
   1  -8 -13   26.12    5.40
   1  -8 -13   23.89    5.68
  -1   8  13   27.99    4.41
   1  -8 -12    1.49    1.82
  -1   8  12    2.33    1.61
   1  -8 -12    6.33    3.50
   1  -8 -11   35.88    6.52
   1  -8 -11   32.49    5.53
   1  -8 -10   -0.11    1.66
   1  -8 -10    5.06    2.93
   1  -8 -10    3.43    2.50
   1  -8  -9   40.51    5.81
   1  -8  -9   45.43    4.73
   1  -8  -9   52.84    8.35
   1  -8  -9   45.30    7.21
   1  -8  -8   10.35    2.29
   1  -8  -8    8.67    2.75
   1  -8  -8   13.84    4.55
   1  -8  -8    6.72    2.54
   1  -8  -7    0.18    0.69
   1  -8  -7    1.58    2.05
   1  -8  -7    1.64    1.76
   1  -8  -7    3.18    1.69
   1  -8  -6   95.60    9.78
   1  -8  -6   87.37    7.67
   1  -8  -6   88.37    6.87
   1  -8  -6   97.02   10.84
   1  -8  -5  126.92    8.89
   1  -8  -5  131.89   12.54
   1  -8  -5  135.19   11.40
   1  -8  -5  134.39    8.68
   1  -8  -4  241.75   11.84
   1  -8  -4  255.58   17.33
   1  -8  -4  242.09   14.94
   1  -8  -4  231.39   11.43
  -1   8   4  248.72   15.06
  -1   8   3   58.83    7.43
   1  -8  -3   56.59    5.35
   1  -8  -3   68.49    7.85
   1  -8  -3   64.58    6.26
   1  -8  -3   63.07    8.53
  -1   8   2   56.89    7.42
   1  -8  -2   54.31    7.89
   1  -8  -2   52.36    6.69
   1  -8  -2   48.96    4.74
   1  -8  -2   53.94    5.72
   1  -8  -1  110.31    6.64
  -1   8   1  113.93   10.48
   1  -8  -1  127.98   12.15
   1  -8  -1  122.40    9.97
   1  -8  -1  113.33    8.55
   1  -8   0   63.81    7.10
   1  -8   0   64.82    6.71
  -1   8   0   68.36    8.54
   1  -8   0   53.97    4.30
   1  -8   0   60.04    8.40
  -1   8   0   54.63    7.50
  -1   8  -1   16.39    4.21
   1  -8   1   25.10    2.54
   1  -8   1   31.62    6.38
   1  -8   1   24.18    4.31
  -1   8  -1   32.26    6.06
   1  -8   1   24.79    4.49
   1  -8   2   47.98    7.44
  -1   8  -2   61.43    8.14
   1  -8   2   43.52    2.61
   1  -8   2   56.76    6.40
   1  -8   2   60.96    6.78
  -1   8  -2   53.97    7.76
   1  -8   3  143.88   12.56
   1  -8   3  134.30    9.63
   1  -8   3  144.58   10.50
  -1   8  -3  151.76   13.07
  -1   8  -3  137.81   12.17
   1  -8   4   -1.10    1.39
  -1   8  -4   -0.39    1.64
  -1   8  -4   -0.31    1.94
   1  -8   4    1.25    1.23
   1  -8   4   -0.50    1.63
  -1   8  -5   16.68    4.63
   1  -8   5    8.24    2.36
   1  -8   5   10.06    3.54
   1  -8   5   16.41    3.84
   1  -8   6   74.73    6.48
   1  -8   6   86.53    8.59
  -1   8  -6   66.79    8.55
   1  -8   7    6.05    1.66
  -1   8  -7    5.43    3.00
   1  -8   7    6.66    2.45
   1  -8   8   28.44    5.05
   1  -8   8   28.30    3.68
  -1   8  -8   27.10    5.57
   1  -8   9    9.10    3.15
   1  -8   9    3.98    1.51
  -1   8  -9    3.11    2.30
  -1   8 -10    1.53    2.13
   1  -8  10    1.55    0.73
   1  -8  10   -0.73    1.33
   1  -8  11   18.68    4.60
  -1   8 -11   21.74    5.13
  -1   8 -12    4.71    2.66
   1  -8  12    3.56    2.62
   1  -8  13    6.10    2.73
  -1   8 -13   13.01    4.20
   1  -8  14    3.37    2.26
  -1   8 -14    0.37    1.26
   1  -8  15    5.09    3.05
  -1   8 -15   -2.89    2.22
   1  -8  16   20.71    5.12
  -1   8 -16   12.71    4.05
  -1   8 -17    1.44    1.81
   1  -8  17   -7.31    3.25
   1  -8  18   -0.09    2.12
  -1   8 -18   -2.10    2.38
   1  -8  19   10.86    4.53
  -1   8 -19   11.17    4.04
  -1   8 -20    3.72    2.84
   1  -8  20   -0.88    2.07
   1  -8  21    1.49    1.39
  -1   8 -21    0.55    1.55
  -1   8 -22   -0.74    1.72
   1  -8  22    5.77    3.19
   1  -8  23    1.40    1.53
  -1   8 -23    4.51    3.17
  -1   8 -24    1.49    1.97
   1  -8  24   -2.19    2.62
   1  -7 -25   -0.29    3.35
   1  -7 -25   -1.32    3.21
   1  -7 -24    2.45    1.72
   1  -7 -24   -3.97    3.35
   1  -7 -23    3.96    3.19
   1  -7 -23    1.83    2.27
   1  -7 -22   -3.99    2.06
   1  -7 -22   -2.66    2.15
   1  -7 -21    3.95    3.19
   1  -7 -21   -2.89    2.69
   1  -7 -20    3.22    2.79
   1  -7 -20    1.32    2.16
   1  -7 -19   -1.29    1.44
   1  -7 -19    5.65    3.28
   1  -7 -18    3.32    2.80
   1  -7 -18    1.74    1.74
   1  -7 -17    5.72    2.97
   1  -7 -17    3.52    2.26
  -1   7  16    4.44    2.02
   1  -7 -16    9.33    3.76
   1  -7 -16    3.52    2.34
   1  -7 -15   -3.05    2.50
   1  -7 -15    0.40    1.34
  -1   7  15    1.90    1.19
   1  -7 -14    1.79    1.98
   1  -7 -14    2.23    1.84
  -1   7  14   -1.67    1.46
  -1   7  14    0.93    0.67
  -1   7  13    1.54    1.16
   1  -7 -13    3.37    1.45
   1  -7 -13   -1.35    1.42
   1  -7 -13    0.81    1.33
  -1   7  13    2.01    1.47
   1  -7 -12    1.12    0.96
   1  -7 -12   -1.46    1.40
   1  -7 -12   -2.02    2.10
  -1   7  12    0.98    1.12
  -1   7  12    3.24    1.69
   1  -7 -11    2.03    1.30
   1  -7 -11    0.45    1.07
  -1   7  11   -0.23    0.89
  -1   7  11    0.01    0.65
   1  -7 -11    1.31    2.48
   1  -7 -10    5.62    2.56
   1  -7 -10    2.92    1.24
  -1   7  10    3.28    1.49
  -1   7  10    4.08    1.39
   1  -7 -10    9.42    3.54
   1  -7  -9   -1.07    0.77
   1  -7  -9    1.54    1.64
   1  -7  -9   -0.13    0.70
  -1   7   9    0.96    0.93
  -1   7   9   -0.08    0.54
   1  -7  -9    0.93    1.42
  -1   7   8    8.93    1.85
   1  -7  -8    3.75    1.21
   1  -7  -8    6.45    1.65
   1  -7  -8    9.09    3.32
   1  -7  -8    7.46    2.16
   1  -7  -8    8.51    3.16
   1  -7  -7   -0.60    1.42
   1  -7  -7    2.30    1.62
   1  -7  -7    0.11    0.91
   1  -7  -7   -0.27    1.18
   1  -7  -7   -0.02    0.71
   1  -7  -6    4.69    1.33
   1  -7  -6    5.51    1.70
   1  -7  -6    7.86    2.59
   1  -7  -6    7.77    3.08
   1  -7  -6    5.31    2.41
   1  -7  -5    2.67    1.81
   1  -7  -5    0.70    1.30
   1  -7  -5    2.21    1.92
   1  -7  -5    0.66    0.81
   1  -7  -5    0.17    0.50
  -1   7   4   -0.31    1.06
   1  -7  -4    0.24    0.85
   1  -7  -4   -0.52    1.16
   1  -7  -4    0.30    1.47
   1  -7  -4   -0.92    0.90
   1  -7  -4   -0.62    0.97
  -1   7   3    5.71    2.22
   1  -7  -3    4.32    1.53
   1  -7  -3    7.61    2.12
   1  -7  -3    3.04    1.26
   1  -7  -3    4.49    1.29
   1  -7  -3    6.70    2.66
   1  -7  -2    9.31    2.06
   1  -7  -2   11.60    3.06
  -1   7   2    9.46    3.20
   1  -7  -2    8.88    1.90
   1  -7  -2   10.24    2.31
   1  -7  -2    7.98    2.82
  -1   7   2    6.35    2.48
   1  -7  -1   14.09    3.71
   1  -7  -1   14.01    3.02
   1  -7  -1   12.65    2.38
  -1   7   1   11.08    3.00
   1  -7  -1   14.47    2.40
   1  -7  -1   13.69    2.89
  -1   7   1    8.47    3.06
   1  -7   0    8.69    2.38
  -1   7   0    7.88    2.89
  -1   7   0    4.53    2.14
   1  -7   0   11.17    2.93
   1  -7   0    6.98    1.81
   1  -7   0    8.57    2.67
   1  -7   0    7.03    1.50
   1  -7   1   31.54    5.67
   1  -7   1   36.30    4.69
  -1   7  -1   31.98    5.67
   1  -7   1   29.83    2.72
   1  -7   1   27.13    4.24
   1  -7   1   23.27    3.40
  -1   7  -1   32.82    5.62
   1  -7   2   52.95    7.38
   1  -7   2   37.77    2.52
   1  -7   2   49.15    5.55
   1  -7   2   46.16    5.30
  -1   7  -2   48.24    6.78
  -1   7  -2   44.31    6.38
   1  -7   3   26.68    4.35
   1  -7   3   30.98    4.27
   1  -7   3   32.08    5.59
  -1   7  -3   30.24    5.49
   1  -7   4   12.72    3.59
   1  -7   4   12.43    2.64
   1  -7   4   13.78    3.13
  -1   7  -4   11.68    3.46
   1  -7   5    1.53    0.89
  -1   7  -5    8.27    3.25
   1  -7   5    2.38    2.10
   1  -7   5    3.45    1.24
   1  -7   6    2.51    1.09
  -1   7  -6    3.37    2.33
   1  -7   6    3.04    1.87
   1  -7   7   -0.29    0.77
  -1   7  -7   -0.59    1.55
   1  -7   7   -0.96    1.41
   1  -7   8    1.97    1.74
   1  -7   8    1.38    1.16
  -1   7  -8   -0.45    1.46
   1  -7   9    1.41    0.57
  -1   7  -9    0.77    1.46
   1  -7   9    3.35    1.91
  -1   7 -10   14.15    3.84
   1  -7  10   12.35    1.79
   1  -7  10   11.17    3.54
   1  -7  11   25.83    5.09
  -1   7 -11   24.74    5.19
   1  -7  11   18.28    1.93
  -1   7 -12    8.14    3.12
   1  -7  12    3.45    1.98
  -1   7 -13    1.28    1.74
   1  -7  13    2.08    2.14
   1  -7  14    3.92    2.60
  -1   7 -14    1.66    2.10
  -1   7 -15   -2.29    1.59
   1  -7  15   -0.96    1.72
   1  -7  16    0.70    1.58
  -1   7 -16   -0.57    1.42
   1  -7  17    2.45    1.77
  -1   7 -17   -1.41    1.41
  -1   7 -18   -3.56    2.38
   1  -7  18    2.35    1.53
  -1   7 -19   -2.80    2.13
   1  -7  19    1.29    1.62
   1  -7  20    1.06    1.44
  -1   7 -20   -0.24    1.40
   1  -7  21    5.04    2.63
  -1   7 -21    2.08    2.41
   1  -7  22    2.32    1.76
  -1   7 -22   -0.23    1.79
  -1   7 -23   -2.73    2.22
   1  -7  23    1.22    3.14
  -1   7 -24   -0.69    2.30
   1  -7  24   -1.50    1.90
   1  -7  25   -3.74    2.68
  -1   7 -25   -2.18    2.53
   1  -7  26   -2.66    2.31
   1  -6 -28   14.22    4.63
  -1   6  27    5.71    3.27
   1  -6 -27    2.05    1.73
   1  -6 -26    5.45    3.70
   1  -6 -26    4.07    3.41
  -1   6  26    3.90    3.13
   1  -6 -25    5.32    2.74
  -1   6  25    7.87    3.24
   1  -6 -25    5.65    2.71
  -1   6  24    6.17    2.83
   1  -6 -24    5.97    3.43
   1  -6 -24    6.86    3.61
   1  -6 -23    3.64    3.28
   1  -6 -23   -0.83    1.53
  -1   6  23   -2.61    2.07
   1  -6 -22    6.21    2.90
  -1   6  22    6.23    2.95
   1  -6 -22   18.70    5.80
   1  -6 -21   -2.06    1.87
  -1   6  21   -0.80    1.61
   1  -6 -21    0.44    2.31
  -1   6  20   66.10    8.68
   1  -6 -20   60.14    8.81
   1  -6 -20   67.81    9.65
  -1   6  19    2.90    2.28
   1  -6 -19    0.16    1.64
  -1   6  19    0.30    1.26
   1  -6 -19    5.76    3.45
  -1   6  18   45.97    5.28
  -1   6  18   45.77    5.43
   1  -6 -18   50.77    8.15
  -1   6  18   55.13    7.62
   1  -6 -18   49.62    7.88
  -1   6  17   44.12    5.12
   1  -6 -17   38.55    6.76
  -1   6  17   47.73    6.96
   1  -6 -17   56.92    8.15
  -1   6  17   47.74    5.51
  -1   6  16   14.98    3.11
  -1   6  16   17.47    4.55
   1  -6 -16   17.95    4.51
  -1   6  16   16.06    3.01
   1  -6 -16   19.69    4.83
  -1   6  15    8.06    2.78
  -1   6  15   15.07    2.84
  -1   6  15   13.03    2.85
   1  -6 -15   13.05    3.51
   1  -6 -15   10.29    3.40
   1  -6 -14   -0.17    1.34
  -1   6  14    0.86    0.70
  -1   6  14    0.82    1.09
  -1   6  14    1.31    2.18
  -1   6  13  136.87    7.77
  -1   6  13  137.69    8.52
   1  -6 -13  145.21   12.06
   1  -6 -12   13.63    1.96
  -1   6  12   14.89    2.74
  -1   6  12   13.48    2.43
   1  -6 -12   17.32    4.22
   1  -6 -11  126.49    6.85
   1  -6 -11  153.66   12.02
  -1   6  11  134.09    8.18
   1  -6 -11  137.95    7.39
  -1   6  11  134.17    7.21
   1  -6 -10   36.51    5.86
   1  -6 -10   37.04    3.62
   1  -6 -10   33.49    3.54
  -1   6  10   36.25    4.18
  -1   6  10   36.78    3.65
   1  -6  -9  310.83   10.17
   1  -6  -9  342.76   17.22
   1  -6  -9  311.91   10.42
  -1   6   9  333.29   12.54
  -1   6   9  341.56   10.77
  -1   6   8   -0.16    0.69
   1  -6  -8    0.34    0.71
   1  -6  -8    0.63    1.83
  -1   6   8    0.64    0.71
   1  -6  -8    0.17    0.72
   1  -6  -7   17.36    2.25
   1  -6  -7   12.35    3.28
   1  -6  -7   18.50    2.49
  -1   6   7   16.03    2.26
  -1   6   7   19.55    2.98
   1  -6  -6    2.13    0.89
   1  -6  -6    6.32    2.42
   1  -6  -6    3.10    1.31
   1  -6  -6    2.72    2.06
   1  -6  -5   38.47    3.83
   1  -6  -5   43.72    6.18
   1  -6  -5   40.35    3.31
   1  -6  -5   41.62    5.63
  -1   6   4   17.75    3.47
   1  -6  -4   18.18    4.17
   1  -6  -4   14.34    2.03
   1  -6  -4   13.62    2.32
   1  -6  -4   16.09    3.45
   1  -6  -3  340.19   11.80
   1  -6  -3  349.68    9.99
  -1   6   3  338.19   14.60
  -1   6   3  358.89   16.66
   1  -6  -3  338.52   16.73
   1  -6  -3  344.70   11.67
   1  -6  -3  331.91   14.75
  -1   6   2   24.07    4.07
   1  -6  -2   19.64    2.80
   1  -6  -2   24.41    3.22
  -1   6   2   24.83    4.44
   1  -6  -2   17.85    3.81
   1  -6  -2   20.87    2.52
   1  -6  -2   22.49    3.90
   1  -6  -1  140.15   10.61
   1  -6  -1  146.59    6.79
   1  -6  -1  146.54    7.97
  -1   6   1  147.42   10.55
   1  -6  -1  161.08    9.69
  -1   6   1  147.42   10.06
   1  -6  -1  143.25    6.81
   1  -6   0  100.50    5.86
  -1   6   0   98.16    8.76
   1  -6   0   88.12    4.85
  -1   6   0   99.29    8.35
   1  -6   0   98.19    7.41
  -1   6   0   93.37    6.74
   1  -6   0  103.48    9.22
   1  -6   0   91.80    6.56
  -1   6  -1   66.34    6.93
   1  -6   1   73.83    6.25
   1  -6   1   72.25    3.92
   1  -6   1   66.08    5.68
   1  -6   1   85.60    8.32
   1  -6   1   69.24    5.07
  -1   6  -1   61.98    5.70
  -1   6  -1   72.45    7.57
   1  -6   2    8.85    2.24
   1  -6   2    9.75    2.06
   1  -6   2    6.70    2.21
  -1   6  -2   10.25    3.10
   1  -6   2   10.18    2.30
   1  -6   2   10.95    1.30
   1  -6   3   15.62    2.95
   1  -6   3   14.97    2.74
   1  -6   3   15.99    3.70
  -1   6  -3   16.84    3.82
   1  -6   4   19.64    4.27
  -1   6  -4   19.67    4.11
   1  -6   4   31.78    3.69
   1  -6   4   27.38    3.94
   1  -6   5  126.13    7.01
  -1   6  -5  116.59    9.72
   1  -6   5  114.01    8.32
   1  -6   5  122.59   10.22
  -1   6  -6    6.87    2.35
   1  -6   6    6.57    1.59
   1  -6   6    4.04    1.72
  -1   6  -7  119.37    9.94
   1  -6   7  122.91    9.10
   1  -6   7  112.66    5.98
   1  -6   8  158.12    6.55
  -1   6  -8  167.15   11.88
   1  -6   8  161.44   10.71
   1  -6   9   25.05    2.38
  -1   6  -9   21.76    4.37
   1  -6   9   24.11    4.25
   1  -6  10   70.23    7.50
   1  -6  10   56.46    3.02
  -1   6 -10   84.66    8.61
  -1   6 -11   32.86    5.45
   1  -6  11   33.37    5.29
   1  -6  12   25.26    4.91
  -1   6 -12   19.18    4.35
  -1   6 -13   19.77    4.42
   1  -6  13   17.38    4.36
  -1   6 -14  250.42   15.66
   1  -6  14  258.63   15.52
   1  -6  15   22.14    4.84
  -1   6 -15   15.91    3.99
   1  -6  16    0.67    1.72
  -1   6 -16   -2.63    2.54
  -1   6 -17   15.27    3.84
   1  -6  17   21.97    4.98
  -1   6 -18   -0.64    1.33
   1  -6  18    0.06    1.51
   1  -6  19   11.71    3.87
  -1   6 -19   10.90    3.80
  -1   6 -20    8.93    3.35
   1  -6  20    4.41    3.16
   1  -6  21    4.76    3.18
  -1   6 -21   -1.05    1.68
  -1   6 -22    2.59    1.76
   1  -6  22    8.38    3.70
  -1   6 -23    0.79    1.37
   1  -6  23    4.55    3.04
  -1   6 -24    2.63    2.45
   1  -6  24    1.64    1.48
   1  -6  25    2.01    1.48
  -1   6 -25    1.90    1.82
   1  -6  26    6.96    3.33
  -1   6 -26    3.66    2.43
   1  -6  27    6.10    3.70
   1  -6  28    1.55    1.79
   1  -5 -30    1.83    2.37
   1  -5 -29    7.76    3.76
   1  -5 -28    3.80    2.49
   1  -5 -28   -4.53    3.67
   1  -5 -27   -3.75    3.74
   1  -5 -27    2.90    2.51
  -1   5  27    1.51    1.68
   1  -5 -26    0.40    2.11
   1  -5 -26    1.17    2.36
  -1   5  26    0.33    2.07
   1  -5 -25    2.50    2.96
  -1   5  25    0.01    1.27
   1  -5 -25   -1.50    1.84
  -1   5  24    6.27    3.24
  -1   5  24    3.36    2.43
   1  -5 -24   -3.51    3.43
   1  -5 -24    0.70    2.36
   1  -5 -23   -2.13    2.63
  -1   5  23    1.06    2.85
   1  -5 -23    4.27    3.09
  -1   5  23    1.74    1.77
  -1   5  22    4.70    2.09
  -1   5  22    1.40    1.63
   1  -5 -22    3.63    2.71
   1  -5 -22    2.35    1.53
  -1   5  21    3.19    2.19
   1  -5 -21    2.88    2.55
  -1   5  21    2.15    1.66
   1  -5 -21    0.09    1.93
  -1   5  21    2.00    1.04
  -1   5  20    6.26    2.75
  -1   5  20    3.12    1.49
   1  -5 -20    6.70    2.60
  -1   5  20    3.40    1.87
  -1   5  19   19.53    4.54
   1  -5 -19   24.32    5.66
  -1   5  19   22.65    4.18
  -1   5  19   17.20    3.11
   1  -5 -18   14.58    4.07
  -1   5  18   11.54    2.86
  -1   5  18   16.96    4.17
  -1   5  18   12.76    2.64
  -1   5  17    1.12    0.65
   1  -5 -17   -0.82    2.00
  -1   5  17    2.09    1.19
  -1   5  17    0.89    1.97
  -1   5  16    7.97    2.79
  -1   5  16    4.85    1.67
  -1   5  16    5.92    1.72
   1  -5 -16   10.86    3.57
  -1   5  15   -0.32    0.77
   1  -5 -15   -0.05    0.69
  -1   5  15   -0.99    1.23
   1  -5 -15    1.70    1.34
  -1   5  15   -1.35    1.26
   1  -5 -14    2.29    1.02
  -1   5  14    2.76    1.93
  -1   5  14    1.27    1.12
  -1   5  14    2.74    1.47
   1  -5 -14    2.57    2.38
  -1   5  13    0.42    1.44
   1  -5 -13   -0.06    0.46
   1  -5 -13    1.17    1.45
  -1   5  13    0.27    0.95
  -1   5  13   -1.42    1.00
  -1   5  12    0.81    1.83
   1  -5 -12   -0.10    0.52
   1  -5 -12    1.70    0.63
  -1   5  12    0.47    0.87
   1  -5 -12    2.67    2.00
  -1   5  12    0.43    0.93
  -1   5  11    3.29    1.85
  -1   5  11    3.10    1.24
   1  -5 -11    2.76    1.81
   1  -5 -11    1.00    0.58
   1  -5 -11    2.23    0.83
  -1   5  11    1.66    1.04
   1  -5 -10    3.17    1.00
  -1   5  10    4.45    1.72
  -1   5  10    4.20    1.32
  -1   5  10    3.31    1.17
   1  -5 -10    1.65    1.40
   1  -5  -9    1.24    1.64
   1  -5  -9   -0.16    0.51
   1  -5  -9    0.29    0.53
  -1   5   9   -0.58    0.78
  -1   5   9   -1.40    0.95
  -1   5   9   -0.32    0.45
   1  -5  -9    0.10    0.95
  -1   5   8   -1.44    1.79
  -1   5   8   -0.34    0.82
   1  -5  -8    0.31    0.74
   1  -5  -8   -1.34    1.33
   1  -5  -8   -0.44    0.59
  -1   5   8    0.16    0.47
   1  -5  -8    0.19    0.69
   1  -5  -8   -0.79    1.61
  -1   5   7    0.57    0.54
   1  -5  -7    0.30    0.67
  -1   5   7    0.80    0.52
   1  -5  -7    0.59    0.81
   1  -5  -7    0.38    1.07
   1  -5  -7   -0.72    1.26
  -1   5   7    2.47    1.59
   1  -5  -7    0.86    0.68
   1  -5  -6   14.75    1.85
  -1   5   6   16.45    2.52
   1  -5  -6   10.10    1.88
   1  -5  -6   13.97    1.94
   1  -5  -6   17.80    3.36
   1  -5  -6   13.46    3.05
  -1   5   6   13.57    1.89
  -1   5   5    5.40    1.14
   1  -5  -5    7.12    1.56
   1  -5  -5    6.28    2.45
   1  -5  -5    4.99    1.35
   1  -5  -5    7.31    2.41
   1  -5  -5    8.21    1.36
   1  -5  -4    2.52    0.92
   1  -5  -4    2.06    0.62
   1  -5  -4    2.43    0.94
   1  -5  -4    2.26    2.03
   1  -5  -4    1.48    1.37
  -1   5   4    2.97    1.39
  -1   5   3   60.34    5.57
   1  -5  -3   57.78    3.50
   1  -5  -3   59.05    6.56
  -1   5   3   57.12    6.12
   1  -5  -3   61.10    4.80
   1  -5  -3   61.39    4.24
   1  -5  -3   65.76    6.17
   1  -5  -2  114.32    6.73
   1  -5  -2  124.66    8.18
  -1   5   2  109.51    8.55
   1  -5  -2  117.44    6.07
  -1   5   2  107.39    7.51
   1  -5  -2  134.21    9.70
   1  -5  -2  118.90    5.18
   1  -5  -1   95.86    5.75
  -1   5   1   92.22    5.71
  -1   5   1   94.57    7.91
   1  -5  -1   93.13    6.80
   1  -5  -1   98.39    6.36
   1  -5  -1   97.69    4.93
  -1   5   1   92.66    7.11
   1  -5  -1  100.46    8.37
   1  -5   0   89.32    5.77
   1  -5   0   82.09    7.55
  -1   5   0   78.60    6.68
   1  -5   0   88.24    6.48
  -1   5   0   92.18    7.74
   1  -5   0   80.04    4.62
  -1   5   0   88.04    5.86
   1  -5   0   78.30    5.81
  -1   5  -1   56.50    6.17
   1  -5   1   44.95    3.66
   1  -5   1   48.74    4.49
  -1   5  -1   47.86    4.56
   1  -5   1   52.22    4.82
   1  -5   1   46.41    4.57
   1  -5   1   49.34    5.95
   1  -5   2   37.88    5.17
  -1   5  -2   33.22    4.09
  -1   5  -2   40.22    5.28
   1  -5   2   41.11    2.29
   1  -5   2   39.96    4.16
   1  -5   2   35.86    3.83
  -1   5  -3    3.83    1.79
  -1   5  -3    4.66    1.87
   1  -5   3    4.21    1.90
   1  -5   3    3.04    1.20
   1  -5   3    2.32    1.06
   1  -5   4    3.58    1.55
  -1   5  -4    3.86    2.21
   1  -5   4    3.15    1.33
   1  -5   4    2.42    1.14
   1  -5   5   56.90    6.52
   1  -5   5   55.30    4.11
   1  -5   5   60.61    5.64
  -1   5  -5   64.39    6.76
   1  -5   6  135.61    5.92
   1  -5   6  128.82    8.43
  -1   5  -6  151.91   10.32
  -1   5  -7  204.72   12.03
   1  -5   7  172.27    6.12
   1  -5   7  168.23    9.98
   1  -5   8   65.81    3.39
   1  -5   8   73.47    6.84
  -1   5  -8   75.40    7.56
  -1   5  -9   10.51    2.81
   1  -5   9   12.10    2.88
   1  -5   9   10.46    1.18
   1  -5  10    8.28    2.72
  -1   5 -10   10.20    2.78
  -1   5 -10    7.20    0.91
  -1   5 -11    2.08    0.69
   1  -5  11    3.78    1.86
  -1   5 -11    1.75    1.52
   1  -5  12   -0.29    1.44
  -1   5 -12    0.56    1.24
  -1   5 -12    0.99    0.71
  -1   5 -13    0.70    0.55
   1  -5  13    0.70    1.26
  -1   5 -13    2.69    2.51
  -1   5 -14    1.57    0.73
  -1   5 -14    2.22    1.34
   1  -5  14    5.01    2.26
  -1   5 -15    2.84    1.07
  -1   5 -15    2.30    1.70
   1  -5  15    0.17    1.54
   1  -5  16    3.32    2.24
  -1   5 -16    2.99    2.17
  -1   5 -16    4.67    1.75
  -1   5 -17    0.64    1.75
   1  -5  17    0.59    1.89
  -1   5 -17    2.36    1.29
  -1   5 -18   -0.66    0.84
  -1   5 -18   -0.33    1.33
   1  -5  18   -2.12    2.61
  -1   5 -19    1.53    2.23
   1  -5  19   -2.25    1.78
  -1   5 -19    1.74    1.16
  -1   5 -20    5.47    2.86
   1  -5  20    4.41    2.59
  -1   5 -20   -1.72    1.42
  -1   5 -21    2.60    2.17
   1  -5  21    0.24    2.42
  -1   5 -21   -0.29    1.21
  -1   5 -22    0.64    1.36
   1  -5  22    2.26    2.05
   1  -5  23    0.87    1.32
  -1   5 -23    2.10    1.83
  -1   5 -24   -0.72    1.49
   1  -5  24    1.23    1.59
   1  -5  25   -2.51    2.49
  -1   5 -25    3.09    1.99
   1  -5  26    4.15    2.81
  -1   5 -26   -0.49    2.10
   1  -5  26   -1.58    1.40
   1  -5  27    0.22    2.22
   1  -5  27    0.64    2.37
  -1   5 -27    3.15    2.63
   1  -5  28   -0.17    2.57
   1  -5  28    7.18    3.93
   1  -5  29    1.47    1.59
   1  -5  29   -0.89    1.86
   1  -4 -31    1.07    1.78
   1  -4 -30   -0.87    1.83
   1  -4 -29    0.91    2.25
   1  -4 -29    1.47    1.72
  -1   4  28    1.88    1.37
   1  -4 -28    7.11    3.32
   1  -4 -28    5.32    3.85
  -1   4  28   13.18    3.94
   1  -4 -27    0.95    1.94
  -1   4  27   -2.17    1.98
  -1   4  27    2.99    2.03
   1  -4 -27    2.15    2.26
  -1   4  26   11.97    3.89
   1  -4 -26   11.48    4.83
  -1   4  26   12.58    3.90
   1  -4 -26    8.77    3.35
  -1   4  25    3.66    2.44
   1  -4 -25    6.29    3.27
  -1   4  25    3.44    2.30
   1  -4 -25    7.33    3.93
  -1   4  24    0.31    1.12
   1  -4 -24    5.17    2.93
  -1   4  24    0.47    1.45
   1  -4 -24   -0.48    1.75
   1  -4 -23   -0.61    2.36
  -1   4  23   -0.96    1.92
  -1   4  23    0.22    0.88
  -1   4  23    0.84    1.49
  -1   4  22   51.43    7.31
   1  -4 -22   37.64    6.70
  -1   4  22   36.11    5.64
  -1   4  22   47.73    5.43
  -1   4  21   13.48    3.83
  -1   4  21   16.62    3.77
  -1   4  21   18.82    3.39
   1  -4 -21   20.56    4.61
  -1   4  20   44.06    6.56
   1  -4 -20   43.26    6.71
  -1   4  20   39.66    4.68
  -1   4  20   43.44    5.77
  -1   4  19    2.61    1.29
   1  -4 -19    1.84    1.29
  -1   4  19    4.71    1.99
  -1   4  19    5.21    2.10
   1  -4 -18   31.40    5.46
  -1   4  18   31.33    4.56
  -1   4  18   31.95    5.23
  -1   4  18   26.66    3.65
  -1   4  17   27.03    4.76
  -1   4  17   28.52    3.70
  -1   4  17   24.24    3.86
   1  -4 -17   27.87    3.58
   1  -4 -17   28.65    5.21
  -1   4  16   12.23    2.47
  -1   4  16    8.67    2.88
  -1   4  16   14.56    2.94
   1  -4 -16   14.90    2.46
   1  -4 -16   12.03    3.29
   1  -4 -15   -0.35    1.07
   1  -4 -15    0.24    0.56
  -1   4  15    1.03    1.24
  -1   4  15    1.41    1.52
  -1   4  15    0.80    1.07
  -1   4  14  103.86    6.91
   1  -4 -14   99.14    8.83
  -1   4  14  102.53    8.86
   1  -4 -14   97.97    5.75
  -1   4  14  102.33    6.31
  -1   4  13  180.72    8.73
  -1   4  13  176.18    7.96
   1  -4 -13  178.84    7.27
   1  -4 -13  185.57   11.95
  -1   4  13  175.20   11.23
   1  -4 -12   11.15    1.71
  -1   4  12   10.49    2.11
  -1   4  12   12.83    3.18
  -1   4  12   12.32    2.12
   1  -4 -12   16.67    3.76
   1  -4 -11    0.13    1.34
  -1   4  11    2.23    1.40
  -1   4  11    1.36    0.77
   1  -4 -11    1.71    0.82
   1  -4 -11    1.71    0.79
  -1   4  11    0.87    0.64
   1  -4 -10  140.82    5.18
  -1   4  10  141.72    6.56
  -1   4  10  137.61    6.44
   1  -4 -10  131.30    5.96
   1  -4 -10  132.72    9.50
  -1   4  10  145.91    9.65
  -1   4   9    0.07    0.45
   1  -4  -9    1.73    0.64
   1  -4  -9    0.51    0.45
  -1   4   9   -1.04    1.44
  -1   4   9    0.87    0.73
   1  -4  -9    2.57    1.80
   1  -4  -9    0.19    1.04
   1  -4  -8  244.74    7.63
  -1   4   8  231.45    7.35
   1  -4  -8  237.51   12.08
   1  -4  -8  246.38   10.87
  -1   4   8  255.02    8.38
  -1   4   8  232.34   11.65
  -1   4   7  587.45   12.56
  -1   4   7  590.83   10.84
   1  -4  -7  608.99   11.90
   1  -4  -7  609.28   18.81
  -1   4   7  560.75   17.85
   1  -4  -7  609.57   11.20
   1  -4  -7  590.72   16.25
   1  -4  -6   21.17    1.87
   1  -4  -6   21.40    2.28
   1  -4  -6   21.99    1.93
  -1   4   6   21.73    3.59
  -1   4   6   22.95    2.47
  -1   4   6   23.07    2.04
   1  -4  -6   21.66    3.15
   1  -4  -6   24.69    3.78
  -1   4   5 1445.86   19.20
  -1   4   5 1470.05   27.91
   1  -4  -5 1442.64   27.38
   1  -4  -5 1425.94   24.30
   1  -4  -5 1426.95   15.04
   1  -4  -5 1460.95   18.65
   1  -4  -5 1450.11   14.54
  -1   4   5 1429.47   14.72
  -1   4   4  572.29    8.73
  -1   4   4  617.89   17.62
   1  -4  -4  572.36    8.72
   1  -4  -4  572.14    9.81
  -1   4   4  590.51   17.30
   1  -4  -4  576.91   16.75
   1  -4  -4  560.82   14.87
   1  -4  -4  556.67   11.88
   1  -4  -4  607.55   18.91
   1  -4  -3  629.85   18.84
   1  -4  -3  613.36   10.60
  -1   4   3  631.35   14.74
   1  -4  -3  605.78   16.49
   1  -4  -3  623.82   12.82
  -1   4   3  640.44   17.94
   1  -4  -3  616.18    9.05
   1  -4  -2  320.93    6.74
  -1   4   2  325.26   10.73
   1  -4  -2  311.69   11.62
   1  -4  -2  306.04   13.02
  -1   4   2  317.96    8.30
   1  -4  -2  327.55    8.25
  -1   4   2  340.72   13.09
   1  -4  -2  326.21    9.58
   1  -4  -1 1506.21   28.63
   1  -4  -1 1482.78   20.78
  -1   4   1 1455.84   27.23
  -1   4   1 1492.83   23.67
   1  -4  -1 1453.80   15.37
   1  -4  -1 1491.33   24.04
  -1   4   1 1453.04   19.03
   1  -4  -1 1487.99   18.74
   1  -4   0  461.20   11.01
  -1   4   0  445.80   15.18
  -1   4   0  458.36   15.27
   1  -4   0  465.15   14.75
   1  -4   0  435.31   12.54
  -1   4   0  450.73   11.26
   1  -4   0  437.34    8.90
   1  -4   0  440.72   15.48
   1  -4   1  237.27    8.34
   1  -4   1  222.64   11.09
  -1   4  -1  221.57    8.43
  -1   4  -1  217.57   10.59
   1  -4   1  220.29    8.58
  -1   4  -1  238.20   11.13
   1  -4   1  233.66   10.37
   1  -4   2  536.08   12.63
  -1   4  -2  534.00   13.81
   1  -4   2  562.20   15.95
  -1   4  -2  532.68   16.76
   1  -4   2  542.76   13.39
  -1   4  -2  555.90   17.01
   1  -4   2  570.54   17.80
  -1   4  -3 1147.56   24.67
  -1   4  -3 1107.89   24.57
   1  -4   3 1148.21   25.75
   1  -4   3 1172.23   20.50
  -1   4  -3 1151.40   21.20
   1  -4   3 1139.60   17.46
  -1   4  -4    2.36    1.35
   1  -4   4    1.57    0.76
   1  -4   4    2.04    1.40
   1  -4   4   -0.07    1.23
  -1   4  -4    3.03    1.60
  -1   4  -4    2.80    1.40
  -1   4  -5  441.97   15.99
  -1   4  -5  439.52   15.66
   1  -4   5  417.98   13.44
  -1   4  -5  406.82   13.85
   1  -4   5  432.05    9.37
  -1   4  -6   58.57    5.98
   1  -4   6   45.15    4.68
  -1   4  -6   55.32    5.69
   1  -4   6   49.39    2.89
  -1   4  -7    4.48    0.71
   1  -4   7    5.23    0.94
  -1   4  -7    3.02    1.93
   1  -4   7    6.27    2.22
  -1   4  -8 1168.87   26.41
   1  -4   8 1124.04   24.56
  -1   4  -8 1104.18   12.39
  -1   4  -9  592.18   19.14
  -1   4  -9  580.21   10.27
   1  -4   9  547.52   17.72
  -1   4 -10  252.70   12.68
  -1   4 -10  262.11    7.70
   1  -4  10  256.80   12.59
   1  -4  11  648.08   20.47
  -1   4 -11  639.30   20.81
  -1   4 -11  636.90   13.16
  -1   4 -12  187.03    7.75
  -1   4 -12  171.74   10.85
   1  -4  12  164.85   10.66
  -1   4 -13    1.76    1.79
  -1   4 -13    3.70    1.56
   1  -4  13    0.71    1.10
   1  -4  14    8.46    2.95
  -1   4 -14    8.82    2.16
  -1   4 -14   10.42    2.85
  -1   4 -15   14.54    3.59
   1  -4  15   13.07    3.45
  -1   4 -15   14.93    2.76
  -1   4 -16    5.45    1.74
   1  -4  16    2.50    1.61
  -1   4 -16    6.97    2.62
  -1   4 -17   14.19    3.65
  -1   4 -17   20.07    3.56
   1  -4  17   16.05    3.93
   1  -4  18    3.79    2.36
  -1   4 -18    5.98    2.50
  -1   4 -18    4.35    1.76
  -1   4 -19   20.62    3.78
   1  -4  19   23.64    4.90
  -1   4 -19   25.17    5.14
   1  -4  20    9.09    3.31
  -1   4 -20    9.49    3.48
  -1   4 -20    7.62    2.65
  -1   4 -21   24.34    4.99
  -1   4 -21   29.43    4.91
   1  -4  21   29.67    6.07
  -1   4 -22    6.49    2.90
  -1   4 -22    2.51    1.74
   1  -4  22    3.55    2.21
   1  -4  23    6.81    3.29
  -1   4 -23    6.74    2.82
  -1   4 -23    6.11    2.27
   1  -4  24   -0.37    2.00
  -1   4 -24    1.83    2.18
  -1   4 -24   -1.57    1.70
   1  -4  24    1.42    2.35
   1  -4  25    1.16    1.59
  -1   4 -25    7.39    3.94
   1  -4  25    1.78    1.80
  -1   4 -25    2.30    2.57
   1  -4  26   40.40    7.80
  -1   4 -26   44.15    7.25
   1  -4  26   37.60    7.16
  -1   4 -26   51.79    7.60
  -1   4 -27   14.48    4.28
   1  -4  27    4.55    3.48
   1  -4  27    8.64    3.70
   1  -4  28    4.34    3.34
  -1   4 -28    5.26    2.70
   1  -4  28   -2.01    2.33
   1  -4  29    2.77    1.55
   1  -4  29    1.07    2.25
   1  -4  30    0.38    1.66
   1  -4  30    5.29    3.08
  -1   3  31   -0.15    1.69
   1  -3 -30   -3.83    3.46
  -1   3  30    2.58    2.71
   1  -3 -30   -2.29    2.12
  -1   3  29    4.25    2.72
   1  -3 -29    1.61    2.53
   1  -3 -29    0.09    1.96
   1  -3 -28    4.16    3.45
   1  -3 -28   -1.39    2.35
  -1   3  28    0.21    1.83
  -1   3  28   -1.65    1.99
  -1   3  27    1.64    2.09
   1  -3 -27   -0.71    1.64
  -1   3  27   -1.66    1.76
   1  -3 -27    0.92    2.23
  -1   3  26    3.71    2.63
  -1   3  26    1.38    2.39
   1  -3 -26    0.29    1.35
  -1   3  25   12.74    3.90
   1  -3 -25    5.03    2.58
  -1   3  25    5.36    2.26
  -1   3  25   14.81    4.08
  -1   3  24   17.59    4.32
  -1   3  24   28.96    5.56
  -1   3  24   18.53    3.71
   1  -3 -24   23.59    5.09
   1  -3 -23   41.27    6.54
  -1   3  23   38.05    4.97
  -1   3  23   35.86    6.04
  -1   3  23   34.89    5.89
  -1   3  22   21.47    4.75
   1  -3 -22   11.16    3.83
  -1   3  22   10.86    2.68
  -1   3  22   12.46    3.58
  -1   3  21    6.40    2.06
   1  -3 -21    5.86    2.61
  -1   3  21    3.76    1.91
  -1   3  21    8.70    3.17
  -1   3  20    2.63    1.18
  -1   3  20    1.87    1.49
  -1   3  20    3.88    1.90
   1  -3 -20    4.75    2.64
   1  -3 -19    0.37    1.40
  -1   3  19    1.57    1.55
  -1   3  19    0.09    0.84
  -1   3  19    1.67    1.29
   1  -3 -18    2.41    1.42
  -1   3  18    5.36    2.31
  -1   3  18    2.07    1.53
  -1   3  18    4.60    1.41
  -1   3  17    5.26    2.59
  -1   3  17    3.42    1.54
  -1   3  17    6.22    1.69
   1  -3 -17    5.99    2.56
   1  -3 -16    2.88    1.12
   1  -3 -16    3.03    1.78
  -1   3  16    4.17    1.59
  -1   3  16    2.68    1.60
  -1   3  16    4.32    1.36
  -1   3  15   -0.33    0.73
  -1   3  15    0.09    0.83
  -1   3  15    0.31    1.61
   1  -3 -15   -2.76    1.87
   1  -3 -15    0.13    0.57
   1  -3 -14    1.00    1.00
  -1   3  14    1.05    0.70
   1  -3 -14    1.71    0.89
  -1   3  14    1.80    1.87
  -1   3  14    0.43    0.89
  -1   3  13    0.54    0.59
  -1   3  13    1.49    1.43
  -1   3  13    1.24    0.98
   1  -3 -13    1.79    1.69
   1  -3 -13    2.16    1.20
  -1   3  12    0.26    0.87
   1  -3 -12    0.38    0.71
  -1   3  12    0.01    1.10
  -1   3  12   -0.05    0.51
   1  -3 -12   -0.02    0.92
   1  -3 -11    0.42    1.23
   1  -3 -11    0.75    0.67
  -1   3  11    0.19    0.97
  -1   3  11   -0.35    0.51
  -1   3  11    0.08    0.56
   1  -3 -10    0.60    0.84
   1  -3 -10   -0.49    0.44
  -1   3  10    0.77    0.79
  -1   3  10    1.98    1.89
   1  -3 -10    0.96    1.43
  -1   3  10   -0.14    0.58
  -1   3   9   22.09    3.41
   1  -3  -9   23.43    3.33
  -1   3   9   21.84    2.40
  -1   3   9   19.42    2.09
   1  -3  -9   22.90    2.02
   1  -3  -9   21.44    3.61
   1  -3  -8   45.42    4.71
  -1   3   8   42.58    2.92
  -1   3   8   43.76    4.84
   1  -3  -8   39.44    2.70
   1  -3  -8   40.46    2.37
   1  -3  -8   42.18    4.81
  -1   3   8   43.52    3.10
   1  -3  -7    4.42    1.73
   1  -3  -7    7.64    1.16
  -1   3   7    7.24    1.21
   1  -3  -7    8.58    1.00
  -1   3   7    8.57    2.26
  -1   3   7    8.49    1.29
   1  -3  -7   10.91    2.54
   1  -3  -6    1.43    1.12
  -1   3   6    0.90    1.15
  -1   3   6   -0.22    0.36
   1  -3  -6    0.35    0.86
  -1   3   6    0.67    0.48
   1  -3  -6    1.18    0.54
   1  -3  -6    1.17    1.44
   1  -3  -5   25.47    3.36
   1  -3  -5   25.12    2.74
  -1   3   5   24.61    3.38
  -1   3   5   26.71    2.14
   1  -3  -5   28.03    2.07
   1  -3  -5   26.54    3.53
  -1   3   5   25.00    1.70
   1  -3  -5   24.15    3.33
   1  -3  -4    6.45    1.57
  -1   3   4    8.56    1.22
   1  -3  -4    9.27    2.13
  -1   3   4    7.35    0.81
   1  -3  -4    7.30    0.82
  -1   3   4    9.12    2.15
   1  -3  -4    6.75    1.75
   1  -3  -4    7.20    1.09
   1  -3  -4    7.95    1.50
  -1   3   4    7.84    2.12
  -1   3   3   51.83    4.54
   1  -3  -3   51.18    3.59
   1  -3  -3   61.44    5.36
   1  -3  -3   55.58    2.20
  -1   3   3   58.19    4.95
   1  -3  -3   52.31    2.94
   1  -3  -3   57.56    4.63
   1  -3  -3   48.72    4.38
   1  -3  -3   45.02    4.40
   1  -3  -2   19.46    2.69
  -1   3   2   24.18    3.11
  -1   3   2   19.49    2.75
   1  -3  -2   20.02    3.01
   1  -3  -2   18.33    2.75
   1  -3  -2   21.67    1.59
  -1   3   2   16.63    1.55
   1  -3  -2   22.64    3.03
   1  -3  -2   18.72    1.85
  -1   3   2   18.46    2.03
  -1   3   1    4.51    1.68
   1  -3  -1    2.35    0.50
  -1   3   1    4.70    1.23
   1  -3  -1    2.49    0.72
   1  -3  -1    3.43    1.30
   1  -3  -1    2.58    1.36
   1  -3  -1    3.31    1.29
  -1   3   1    2.89    0.75
   1  -3  -1    3.29    1.44
  -1   3   1    1.97    1.15
  -1   3   1    2.41    1.33
   1  -3   0   52.27    4.35
   1  -3   0   55.75    4.68
   1  -3   0   51.25    3.18
   1  -3   0   49.81    4.82
   1  -3   0   49.49    3.73
  -1   3   0   52.70    3.30
  -1   3   0   56.37    4.89
  -1   3   0   50.52    4.55
   1  -3   1  197.90    8.84
  -1   3  -1  191.75    6.99
   1  -3   1  187.28    6.56
  -1   3  -1  195.35    6.88
   1  -3   1  192.00    6.94
  -1   3  -1  196.73    9.11
   1  -3   1  176.10    8.88
  -1   3  -1  207.80    9.22
   1  -3   1  189.51    8.07
  -1   3  -2  381.38   13.13
  -1   3  -2  371.70   10.10
   1  -3   2  361.39   12.92
   1  -3   2  373.19   12.25
  -1   3  -2  369.62    9.12
  -1   3  -2  364.75   12.39
   1  -3   2  373.56    9.85
   1  -3   2  348.32    6.83
   1  -3   2  368.38    9.07
   1  -3   2  356.96   11.13
  -1   3  -3  395.97   13.51
   1  -3   3  375.82    8.50
   1  -3   3  361.95    6.37
  -1   3  -3  379.19    8.63
  -1   3  -3  400.44   11.17
   1  -3   3  381.84   13.75
  -1   3  -3  393.69   12.94
   1  -3   3  407.82   10.87
   1  -3   3  401.81   12.74
   1  -3   4  123.20    7.29
   1  -3   4  111.79    3.50
  -1   3  -4  127.29    7.55
  -1   3  -4  117.57    3.65
  -1   3  -4  116.73    7.62
   1  -3   4  123.90    6.43
  -1   3  -4  130.89    6.82
   1  -3   4  111.72    4.28
  -1   3  -5   27.52    3.43
  -1   3  -5   26.99    1.91
   1  -3   5   28.69    3.44
  -1   3  -5   26.71    3.62
  -1   3  -5   28.10    3.83
   1  -3   5   27.10    1.85
  -1   3  -6   24.09    3.31
  -1   3  -6   24.16    3.63
  -1   3  -6   21.78    3.32
  -1   3  -6   24.38    1.99
   1  -3   6   20.08    2.92
   1  -3   6   24.60    1.94
  -1   3  -7    3.74    1.31
  -1   3  -7    7.00    1.24
  -1   3  -7    7.21    2.16
   1  -3   7   10.24    2.31
  -1   3  -8   -0.30    0.56
  -1   3  -8    2.36    1.54
   1  -3   8   -0.42    1.01
   1  -3   9    3.64    1.91
  -1   3  -9    1.89    1.41
  -1   3  -9    2.88    1.28
  -1   3 -10   10.97    1.98
   1  -3  10   12.69    2.88
  -1   3 -11   10.55    2.02
   1  -3  11   10.86    2.78
   1  -3  12    6.56    2.20
  -1   3 -12    5.21    1.57
  -1   3 -13    1.65    0.94
   1  -3  13    1.21    1.15
   1  -3  14    3.74    1.84
  -1   3 -14    4.69    1.57
   1  -3  15    4.26    2.11
  -1   3 -15    6.58    2.05
   1  -3  16    7.74    2.70
  -1   3 -16   11.77    2.71
  -1   3 -17    1.15    1.26
   1  -3  17    0.80    1.11
   1  -3  18    7.58    2.87
  -1   3 -18    2.37    1.80
  -1   3 -19    4.98    2.20
   1  -3  19    8.10    2.83
  -1   3 -20   16.61    3.69
   1  -3  20   17.89    4.24
   1  -3  20   11.65    3.77
  -1   3 -21   11.03    3.09
   1  -3  21   12.40    4.09
   1  -3  21    5.50    2.53
   1  -3  22    5.36    2.76
  -1   3 -22    6.11    2.73
   1  -3  22    5.71    3.53
   1  -3  23   -0.46    1.68
   1  -3  23    0.29    1.71
   1  -3  24    2.94    1.72
  -1   3 -24    0.27    1.48
   1  -3  24   -1.68    1.88
   1  -3  25    2.07    2.32
   1  -3  25   -1.24    1.52
  -1   3 -25    0.33    1.29
   1  -3  26    0.10    1.96
  -1   3 -26   -0.46    1.42
   1  -3  26    0.68    2.14
   1  -3  27   -0.43    2.22
   1  -3  27   -0.59    1.36
  -1   3 -27   -0.77    1.48
   1  -3  28   -0.88    2.09
  -1   3 -28   -1.25    1.37
   1  -3  28   -2.24    1.49
   1  -3  29   -0.60    1.98
  -1   3 -29    1.32    2.61
   1  -3  29    0.38    1.47
   1  -3  30   -0.40    2.46
  -1   3 -30    1.35    1.78
  -1   2  33    0.36    1.49
  -1   2  32   -1.34    1.95
   1  -2 -31    0.83    1.97
  -1   2  31    5.07    3.13
  -1   2  30   -2.15    2.10
   1  -2 -30   -0.32    2.08
  -1   2  29    1.06    1.44
  -1   2  29    2.28    2.40
   1  -2 -29    4.08    3.75
  -1   2  28    4.86    2.79
   1  -2 -28    4.76    2.57
  -1   2  28    3.89    2.07
   1  -2 -28    0.78    2.23
  -1   2  27    1.92    1.52
   1  -2 -27    2.91    1.80
  -1   2  27    1.72    2.27
  -1   2  27   -1.52    2.04
  -1   2  26   15.15    4.33
  -1   2  26   25.94    5.37
  -1   2  26   15.19    3.59
   1  -2 -26   15.83    4.15
  -1   2  25   -0.81    1.61
  -1   2  25    1.93    1.16
  -1   2  25    2.98    2.31
   1  -2 -25   -2.24    2.38
  -1   2  24    6.36    2.80
   1  -2 -24    5.10    2.28
  -1   2  24    3.15    1.56
  -1   2  24    2.67    1.78
  -1   2  23    2.47    1.86
  -1   2  23   -6.09    2.55
  -1   2  23    0.69    0.89
   1  -2 -23    2.56    1.65
  -1   2  22    8.45    3.16
   1  -2 -22    4.25    1.81
  -1   2  22    5.54    2.26
  -1   2  22    4.89    1.79
  -1   2  21    0.70    1.53
  -1   2  21    3.92    2.14
  -1   2  21    0.77    1.19
   1  -2 -21   -0.47    1.59
   1  -2 -20   -0.25    1.87
  -1   2  20   -0.71    1.56
  -1   2  20    1.50    1.14
  -1   2  20    4.35    2.27
  -1   2  19   10.37    2.34
  -1   2  19   12.37    3.44
   1  -2 -19   13.02    3.01
  -1   2  19   11.49    3.00
  -1   2  18   17.03    3.52
   1  -2 -18   11.07    2.90
  -1   2  18   14.88    3.58
  -1   2  18   14.69    2.79
  -1   2  17   60.83    6.34
  -1   2  17   61.78    5.21
   1  -2 -17   66.79    6.89
  -1   2  17   63.69    7.02
   1  -2 -16    4.70    1.87
  -1   2  16    6.66    2.16
  -1   2  16    4.06    1.68
  -1   2  16    5.80    1.78
  -1   2  16    6.70    1.67
  -1   2  15    1.05    1.14
   1  -2 -15    0.73    1.00
  -1   2  15    0.98    1.00
   1  -2 -15    0.69    1.08
  -1   2  15    1.17    0.92
  -1   2  15    0.30    0.97
  -1   2  14    0.74    0.95
   1  -2 -14    0.82    1.23
  -1   2  14    0.52    1.13
   1  -2 -14    1.39    1.01
  -1   2  14   -0.62    1.17
  -1   2  14    0.64    1.03
   1  -2 -13   45.50    4.22
  -1   2  13   49.20    4.06
  -1   2  13   41.03    4.39
   1  -2 -13   44.53    5.13
  -1   2  13   49.57    3.95
  -1   2  13   40.28    5.03
  -1   2  12   67.12    5.34
  -1   2  12   73.81    4.69
  -1   2  12   66.71    4.33
  -1   2  12   71.42    6.46
   1  -2 -12   64.75    4.77
   1  -2 -12   71.28    6.30
  -1   2  11 1023.06   23.72
   1  -2 -11  993.25   17.28
  -1   2  11 1004.13   16.00
  -1   2  11 1022.40   19.37
   1  -2 -11 1046.03   23.18
  -1   2  11  998.33   15.51
  -1   2  10 2696.37   37.47
  -1   2  10 2749.14   30.15
  -1   2  10 2675.07   24.15
   1  -2 -10 2693.36   36.11
   1  -2 -10 2659.00   26.26
  -1   2  10 2733.08   23.78
  -1   2   9  550.15   16.37
  -1   2   9  554.77   10.08
   1  -2  -9  536.92   15.67
   1  -2  -9  535.56   10.87
  -1   2   9  539.46    9.87
   1  -2  -9  527.30   17.07
   1  -2  -8  928.22   17.21
  -1   2   8  898.93   19.84
   1  -2  -8  913.63   19.84
   1  -2  -8  917.19   21.36
  -1   2   8  905.44   11.61
   1  -2  -8  897.63   12.67
  -1   2   8  940.12   20.52
  -1   2   8  902.86   11.59
  -1   2   7  506.67   14.57
  -1   2   7  518.64    7.64
   1  -2  -7  517.87   15.32
   1  -2  -7  508.32   14.28
  -1   2   7  509.40    7.81
   1  -2  -7  517.81   12.51
  -1   2   7  522.55   14.58
   1  -2  -7  512.53    8.41
  -1   2   6 1917.46   27.42
   1  -2  -6 1986.47   28.70
   1  -2  -6 1901.06   23.40
  -1   2   6 1909.95   13.58
  -1   2   6 1887.77   26.74
   1  -2  -6 1911.62   13.59
   1  -2  -6 1923.93   26.55
  -1   2   5    1.26    1.12
   1  -2  -5    0.52    0.86
  -1   2   5    1.44    1.14
   1  -2  -5    0.86    0.61
  -1   2   5    1.11    0.39
   1  -2  -5    2.56    1.38
  -1   2   4  276.28    4.68
  -1   2   4  268.50    9.27
   1  -2  -4  265.60    9.20
  -1   2   4  266.46    8.36
   1  -2  -4  265.67    8.41
  -1   2   4  286.44    9.78
   1  -2  -4  272.39    9.72
   1  -2  -3  425.60    6.67
  -1   2   3  429.95   10.49
   1  -2  -3  427.03   10.56
   1  -2  -3  418.99   11.42
   1  -2  -3  433.74   12.01
  -1   2   3  441.25   11.36
   1  -2  -3  425.71   11.06
  -1   2   3  436.34   11.55
   1  -2  -2  547.59   12.62
   1  -2  -2  539.63   13.15
  -1   2   2  546.15   11.88
   1  -2  -2  534.89   11.76
   1  -2  -2  561.18   11.99
  -1   2   2  562.75   12.18
  -1   2   2  544.57   12.35
  -1   2   1  592.15   11.78
   1  -2  -1  587.36   11.62
   1  -2  -1  575.88   12.32
  -1   2   1  609.64    7.17
  -1   2   1  605.55   12.63
  -1   2   1  596.84   13.68
   1  -2  -1  591.88   13.77
   1  -2  -1  598.88    6.67
   1  -2  -1  599.39   12.59
  -1   2   1  582.72   12.40
  -1   2   0 2235.15   24.60
  -1   2   0 2230.30   26.60
   1  -2   0 2234.17   23.27
  -1   2   0 2222.54   16.63
  -1   2   0 2212.61   23.08
   1  -2   0 2207.37   21.23
   1  -2   0 2249.93   24.56
   1  -2   0 2262.52   15.76
  -1   2   0 2241.48   21.58
   1  -2   0 2154.58   26.74
   1  -2   1  688.06   13.90
  -1   2  -1  699.48   12.58
  -1   2  -1  669.68   13.88
   1  -2   1  717.14   10.27
   1  -2   1  707.27   15.45
   1  -2   1  674.07    8.52
   1  -2   1  693.57   10.47
   1  -2   1  709.09   11.19
  -1   2  -1  704.43   11.41
  -1   2  -1  689.42   15.17
   1  -2   1  700.83   12.63
  -1   2  -1  677.29   10.56
  -1   2  -2 1041.12   17.79
   1  -2   2 1013.71   19.25
   1  -2   2 1030.10   13.77
  -1   2  -2 1039.06   14.31
  -1   2  -2 1047.82   19.28
  -1   2  -2 1033.86   12.33
   1  -2   2 1022.92   12.91
   1  -2   2 1055.34   14.98
  -1   2  -2 1039.48   12.98
   1  -2   2 1046.00   12.36
   1  -2   3 1408.41   17.03
   1  -2   3 1380.73   17.42
  -1   2  -3 1413.50   18.30
  -1   2  -3 1409.54   14.09
  -1   2  -3 1407.35   22.92
  -1   2  -3 1400.97   14.63
   1  -2   3 1416.51   14.35
  -1   2  -3 1394.64   20.94
   1  -2   4 1562.86   15.85
   1  -2   4 1588.54   20.09
  -1   2  -4 1573.89   15.90
  -1   2  -4 1508.05   13.74
  -1   2  -4 1551.34   20.60
  -1   2  -5 4857.78   38.97
  -1   2  -5 4903.79   30.24
   1  -2   5 4908.94   37.87
   1  -2   5 4932.76   30.12
  -1   2  -6 2412.32   29.10
  -1   2  -6 2377.47   22.69
   1  -2   6 2375.67   28.04
   1  -2   6 2381.58   22.50
   1  -2   7  341.93   11.25
  -1   2  -7  339.85    9.26
   1  -2   7  345.26    9.17
  -1   2  -7  350.90   11.71
   1  -2   8   71.46    5.47
  -1   2  -8   70.75    5.59
  -1   2  -8   76.77    4.71
   1  -2   9   54.50    4.99
  -1   2  -9   53.33    4.25
  -1   2 -10   14.65    2.36
   1  -2  10   19.16    3.32
  -1   2 -11  370.67   12.37
   1  -2  11  394.20   14.30
  -1   2 -12   51.40    4.92
   1  -2  12   50.60    5.45
   1  -2  13  152.55    9.57
  -1   2 -13  142.46    8.47
  -1   2 -14   95.90    4.43
  -1   2 -14  100.22    7.48
   1  -2  14   99.46    8.28
   1  -2  14   94.30    7.68
  -1   2 -15  161.95    6.03
   1  -2  15  173.94   10.72
   1  -2  15  158.06   10.74
  -1   2 -15  164.90    9.87
   1  -2  16   53.57    6.60
   1  -2  16   68.52    7.08
  -1   2 -16   56.19    6.04
  -1   2 -16   62.37    3.92
   1  -2  17   30.53    5.15
  -1   2 -17   31.87    4.87
  -1   2 -17   34.63    3.09
   1  -2  17   38.01    5.42
  -1   2 -18   79.86    4.83
   1  -2  18   76.54    8.37
   1  -2  18   76.58    7.83
  -1   2 -18   77.66    7.75
  -1   2 -19    7.46    1.73
   1  -2  19    6.54    2.76
   1  -2  19    8.40    3.01
  -1   2 -19    7.10    2.71
   1  -2  20  122.42   11.06
  -1   2 -20  130.56   10.69
  -1   2 -20  125.93    6.43
   1  -2  20  136.41   11.00
   1  -2  21  186.83   13.16
  -1   2 -21  167.72   12.52
  -1   2 -21  167.55    7.69
   1  -2  21  172.62   13.48
   1  -2  22   -1.75    2.19
  -1   2 -22   -1.52    1.69
   1  -2  22    2.64    1.82
   1  -2  22    0.90    1.82
  -1   2 -23    4.08    2.22
   1  -2  23    2.69    2.37
   1  -2  23    2.23    1.65
   1  -2  23    1.35    1.75
   1  -2  24   11.67    3.77
  -1   2 -24   14.42    4.16
   1  -2  24   10.17    3.81
   1  -2  25   16.27    4.54
   1  -2  25   16.50    4.43
  -1   2 -25   13.97    4.44
   1  -2  26   11.52    3.90
  -1   2 -26   10.10    3.58
   1  -2  27   -0.25    2.09
  -1   2 -27    0.55    1.34
   1  -2  28    0.83    1.94
  -1   2 -28    0.17    1.77
   1  -2  29   -1.75    3.04
  -1   2 -29   -0.72    2.06
   1  -2  29   -3.00    2.76
   1  -2  30    4.81    1.67
  -1   2 -30    5.66    3.45
   1  -2  30    4.76    3.40
   1  -2  31    4.01    3.06
  -1   2 -31    4.16    2.90
   1  -2  31    7.62    3.73
  -1   2 -32    0.51    2.63
   1  -2  32    3.00    2.64
  -1   2 -33    7.77    4.13
  -1   1  33    0.65    1.68
  -1   1  32    2.14    1.58
   1  -1 -31   -1.38    2.27
  -1   1  31    2.93    1.91
   1  -1 -30    3.32    4.12
  -1   1  30    1.47    1.88
  -1   1  29    3.12    2.34
  -1   1  29   -1.29    1.81
   1  -1 -29    4.01    3.02
  -1   1  29    3.34    2.61
  -1   1  28    9.94    3.68
  -1   1  28    7.93    3.38
  -1   1  28    8.47    2.84
   1  -1 -27   11.36    3.39
  -1   1  27    9.66    3.51
  -1   1  27    4.36    2.55
  -1   1  27    3.30    1.81
  -1   1  26    0.60    1.31
   1  -1 -26    6.88    3.09
  -1   1  26    2.93    1.81
  -1   1  26    2.33    1.68
  -1   1  25    2.49    2.59
  -1   1  25   -3.06    2.01
  -1   1  25    1.80    1.89
   1  -1 -25    1.05    1.54
  -1   1  25    0.63    1.41
  -1   1  24   -0.08    1.26
   1  -1 -24   -1.61    1.84
  -1   1  24   -0.17    0.98
  -1   1  24   -1.10    1.48
  -1   1  24   -1.48    1.48
   1  -1 -23    0.83    1.45
  -1   1  23    0.66    1.81
  -1   1  23   -0.06    1.37
  -1   1  23   -0.54    1.12
  -1   1  23   -0.28    1.12
   1  -1 -22    1.95    1.94
  -1   1  22    4.95    2.21
  -1   1  22    2.98    1.57
  -1   1  22    5.30    2.54
  -1   1  22    1.29    2.23
   1  -1 -21    7.20    2.62
  -1   1  21    2.72    1.74
  -1   1  21    3.56    1.83
  -1   1  21    1.24    1.31
   1  -1 -20    2.63    1.43
  -1   1  20    4.83    1.77
  -1   1  20    5.21    2.16
  -1   1  20    5.04    2.37
   1  -1 -19   -0.20    0.93
  -1   1  19    0.83    1.38
  -1   1  19   -0.32    1.08
  -1   1  18    0.49    1.34
   1  -1 -18    2.07    1.54
  -1   1  18    2.44    1.53
   1  -1 -17    0.09    1.23
  -1   1  17    0.88    0.75
  -1   1  17    0.59    1.14
   1  -1 -16    0.29    0.84
  -1   1  16   -0.37    0.93
  -1   1  16    0.34    1.04
   1  -1 -15    2.03    1.43
  -1   1  15    5.23    1.94
  -1   1  15    4.09    1.74
  -1   1  14    5.62    1.80
   1  -1 -14    4.59    1.69
  -1   1  14    8.58    2.62
   1  -1 -14    6.16    2.06
  -1   1  13  108.56    8.21
   1  -1 -13  112.03    7.13
   1  -1 -13  116.49    7.54
  -1   1  13  109.29    6.66
  -1   1  12   39.58    4.82
  -1   1  12   37.46    3.77
   1  -1 -12   40.13    4.15
   1  -1 -12   44.74    4.62
  -1   1  11  101.21    5.84
  -1   1  11   98.42    7.46
   1  -1 -11  108.33    6.86
   1  -1 -11   96.96    6.02
  -1   1  11   93.16    6.56
  -1   1  10   66.79    5.97
   1  -1 -10   73.82    5.52
  -1   1  10   65.04    4.56
   1  -1 -10   65.99    4.72
  -1   1  10   67.62    5.37
  -1   1   9   98.89    6.94
   1  -1  -9   89.39    5.17
  -1   1   9   87.80    4.92
  -1   1   9   97.51    6.26
   1  -1  -9   93.55    5.97
  -1   1   8   37.01    4.13
  -1   1   8   40.96    3.95
   1  -1  -8   36.96    3.15
   1  -1  -8   37.76    3.73
  -1   1   8   35.89    3.01
  -1   1   7   11.60    2.21
  -1   1   7   17.73    2.88
  -1   1   7   13.68    1.73
   1  -1  -7   13.87    1.82
   1  -1  -7   12.70    2.05
  -1   1   6    7.10    1.18
   1  -1  -6    5.70    1.19
  -1   1   6    9.87    2.24
  -1   1   6    6.78    1.52
   1  -1  -6    6.06    1.07
   1  -1  -6    4.72    1.26
   1  -1  -5    8.53    1.18
  -1   1   5    9.95    1.30
  -1   1   5   10.70    2.23
   1  -1  -5    5.84    1.26
   1  -1  -5    9.20    1.23
  -1   1   5   10.89    1.81
   1  -1  -4    7.92    1.10
  -1   1   4    9.72    1.13
   1  -1  -4    8.95    1.64
  -1   1   4   11.25    1.94
  -1   1   4    8.67    1.11
   1  -1  -4   10.40    1.22
  -1   1   4    9.09    1.50
   1  -1  -3    4.20    1.17
  -1   1   3    6.44    1.44
  -1   1   3    3.01    0.69
  -1   1   3    4.44    1.11
   1  -1  -3    2.36    1.21
  -1   1   3    3.09    0.73
   1  -1  -3    3.03    0.71
  -1   1   2    2.02    0.52
   1  -1  -2    3.25    1.14
  -1   1   2    3.42    1.16
   1  -1  -2    1.82    0.67
  -1   1   2    2.18    0.88
  -1   1   2    1.35    0.58
   1  -1  -2    1.76    0.65
  -1   1   2    1.69    0.60
   1  -1  -2    1.31    0.75
   1  -1  -1    4.36    1.11
  -1   1   1    2.48    0.55
  -1   1   1    5.23    1.23
  -1   1   1    3.62    1.14
  -1   1   1    3.46    0.89
   1  -1  -1    2.22    0.50
   1  -1  -1    2.05    0.70
  -1   1   1    2.42    0.76
  -1   1   0   13.87    1.58
   1  -1   0   12.79    1.60
  -1   1   0   14.23    2.00
   1  -1   0   16.55    1.85
   1  -1   0   12.45    1.92
  -1   1   0   14.06    1.17
   1  -1   0   15.09    1.14
   1  -1   0   13.77    1.21
   1  -1   1    3.23    1.00
   1  -1   1    3.41    0.84
   1  -1   1    2.41    0.62
  -1   1  -1    3.58    0.80
  -1   1  -1    3.75    1.19
  -1   1  -1    3.27    0.63
  -1   1  -1    2.80    0.92
   1  -1   2    2.47    0.70
   1  -1   2    1.58    0.67
   1  -1   2    2.05    0.54
  -1   1  -2    2.90    0.62
  -1   1  -2    1.83    0.71
  -1   1  -2    1.70    0.61
   1  -1   3    4.76    1.04
  -1   1  -3    4.93    0.74
  -1   1  -3    5.71    1.20
   1  -1   3    7.18    1.28
   1  -1   3    4.78    0.74
  -1   1  -3    7.42    1.27
  -1   1  -3    5.37    1.09
  -1   1  -4   14.45    1.85
  -1   1  -4   13.48    1.88
  -1   1  -4   13.10    1.78
   1  -1   4   12.63    1.73
   1  -1   4   11.44    1.69
  -1   1  -5    0.16    0.82
   1  -1   5   -0.56    0.77
   1  -1   5    0.05    0.78
  -1   1  -5    1.16    0.98
   1  -1   5   -0.33    0.74
  -1   1  -5    0.92    1.03
   1  -1   6    7.49    1.69
  -1   1  -6    8.72    1.66
   1  -1   6   10.17    1.88
  -1   1  -6    8.26    1.71
   1  -1   6   10.92    1.86
   1  -1   7    2.42    1.11
   1  -1   7    2.23    1.16
   1  -1   7    1.68    0.99
  -1   1  -7    1.57    0.97
  -1   1  -7    3.11    1.31
   1  -1   8    3.49    1.21
   1  -1   8    4.86    1.52
   1  -1   8    5.10    1.61
  -1   1  -8    5.19    1.62
  -1   1  -8    2.41    1.30
   1  -1   9    0.01    1.51
  -1   1  -9    1.84    1.18
  -1   1  -9   -0.29    0.79
   1  -1   9    0.99    1.12
  -1   1 -10    1.45    0.85
   1  -1  10    2.38    1.35
   1  -1  10    2.26    1.32
  -1   1 -11   12.25    2.72
   1  -1  11    8.22    2.24
   1  -1  11   14.14    2.66
   1  -1  12    0.39    1.06
  -1   1 -12    0.66    1.30
   1  -1  12    1.87    0.99
   1  -1  13    2.06    1.50
  -1   1 -13    2.47    1.64
   1  -1  13    5.51    2.03
   1  -1  14    4.35    2.10
   1  -1  14    2.26    1.79
  -1   1 -14    2.45    1.52
   1  -1  15   39.54    5.39
  -1   1 -15   45.83    5.59
   1  -1  15   50.38    5.69
   1  -1  15   48.77    4.24
   1  -1  16   41.17    5.27
   1  -1  16   39.22    4.05
   1  -1  16   38.79    5.67
  -1   1 -16   47.17    5.89
  -1   1 -17   64.40    5.13
   1  -1  17   68.42    7.02
   1  -1  17   73.87    5.63
   1  -1  17   73.85    7.82
  -1   1 -17   72.66    7.52
   1  -1  18   27.21    3.56
  -1   1 -18   26.33    3.40
   1  -1  18   24.27    4.43
  -1   1 -18   26.80    4.77
   1  -1  18   25.62    4.98
  -1   1 -19   20.76    4.67
   1  -1  19   19.88    3.13
   1  -1  19   17.54    4.17
  -1   1 -19   19.82    3.03
  -1   1 -20   16.99    4.20
   1  -1  20   12.62    2.38
  -1   1 -20   10.43    2.39
   1  -1  20   16.00    3.93
  -1   1 -21    5.74    1.83
   1  -1  21    6.43    2.45
   1  -1  21    4.53    1.50
  -1   1 -21    9.65    3.29
   1  -1  22    1.64    2.13
  -1   1 -22    3.43    1.55
  -1   1 -22    4.34    2.31
   1  -1  22    1.29    1.27
  -1   1 -23   -0.58    1.51
  -1   1 -23    0.43    0.78
   1  -1  23    0.38    1.03
   1  -1  23   -0.09    1.51
   1  -1  23   -0.26    0.82
   1  -1  24    6.59    2.83
   1  -1  24    8.84    3.57
  -1   1 -24    3.92    2.89
  -1   1 -25    4.25    2.93
   1  -1  25    9.09    3.21
   1  -1  25    4.19    2.97
   1  -1  26   17.73    4.81
  -1   1 -26    7.13    3.70
   1  -1  26    9.53    3.50
   1  -1  27    2.53    2.01
  -1   1 -27    6.27    3.31
   1  -1  27   -0.73    1.41
   1  -1  28    2.04    2.53
   1  -1  28    2.68    1.92
  -1   1 -28   -0.29    1.63
   1  -1  29   -6.10    3.22
  -1   1 -29   -0.98    2.06
   1  -1  29   -1.13    1.57
   1  -1  30   -3.38    2.36
  -1   1 -30   -1.87    2.09
   1  -1  30    0.14    1.37
   1  -1  31   -0.88    1.57
  -1   1 -31   -5.94    3.46
   1  -1  31    0.34    2.34
   1  -1  32   -2.50    1.75
  -1   1 -32    3.43    2.90
  -1   1 -33   -1.53    2.44
  -1   0  32    1.78    1.97
   1   0 -32    0.86    2.22
   1   0 -31    5.55    3.16
  -1   0  31   -0.24    1.65
  -1   0  30   -2.41    2.85
  -1   0  30    1.07    1.72
   1   0 -30   -0.16    1.84
  -1   0  30    1.70    1.61
  -1   0  29   -2.98    2.50
  -1   0  29   -0.49    2.24
  -1   0  29    0.87    1.60
  -1   0  29    2.40    1.65
  -1   0  28    1.51    1.93
  -1   0  28   -0.44    1.92
  -1   0  28    1.89    1.48
  -1   0  27   -1.95    2.57
  -1   0  27   -1.08    1.48
  -1   0  27   -2.58    2.15
  -1   0  26    1.58    2.12
  -1   0  26   -0.31    1.66
  -1   0  26    0.06    1.33
  -1   0  25   17.28    4.65
  -1   0  25   13.37    3.82
   1   0 -25   15.70    3.68
  -1   0  25   16.30    4.59
  -1   0  24    9.19    3.85
   1   0 -24    8.42    2.77
  -1   0  24   12.29    3.52
  -1   0  23    6.10    2.76
   1   0 -23    1.56    1.66
  -1   0  23    0.12    1.05
  -1   0  22    4.96    2.70
   1   0 -22    6.70    2.42
  -1   0  22    4.69    2.21
   1   0 -21   30.25    4.48
  -1   0  21   30.95    4.93
  -1   0  21   18.32    4.35
  -1   0  20    1.96    2.04
   1   0 -20    6.29    2.34
  -1   0  20    4.40    2.52
  -1   0  19   74.81    7.31
   1   0 -19   67.51    6.26
  -1   0  19   67.56    8.15
  -1   0  18   51.20    6.75
  -1   0  18   46.03    5.49
   1   0 -18   58.39    5.67
  -1   0  17   51.68    6.78
  -1   0  17   52.88    5.81
   1   0 -17   51.17    5.26
  -1   0  16  416.34   15.61
   1   0 -16  443.36   14.65
   1   0 -15  390.00   13.37
  -1   0  15  388.74   14.62
   1   0 -14    4.04    1.74
  -1   0  14    3.58    1.65
  -1   0  14    0.12    0.72
  -1   0  13  120.53    7.23
  -1   0  13  135.42    8.06
   1   0 -13  139.78    7.55
   1   0 -12   70.62    5.89
  -1   0  12   70.45    5.71
  -1   0  12   64.61    5.14
   1   0 -12   65.97    5.11
  -1   0  11   95.26    6.33
   1   0 -11   94.94    6.58
  -1   0  11   99.70    6.09
   1   0 -11   96.13    5.86
  -1   0  10   32.84    3.66
   1   0 -10   30.40    3.56
  -1   0  10   28.31    3.20
   1   0 -10   27.59    3.16
   1   0  -9   51.63    4.43
   1   0  -9   54.07    4.16
  -1   0   9   57.58    4.36
  -1   0   9   48.96    4.25
  -1   0   8  321.64   10.28
   1   0  -8  313.30   10.29
  -1   0   8  331.87    9.99
   1   0  -8  328.07    9.76
  -1   0   7    4.32    1.17
  -1   0   7    4.09    1.29
   1   0  -6  226.09    7.83
  -1   0   6  226.85    7.75
  -1   0   6  221.51    7.50
  -1   0   5 2081.20   22.34
   1   0  -5 2076.81   22.47
  -1   0   5 2109.12   22.20
   1   0  -4 1445.38   17.63
  -1   0   4 1460.01   17.75
  -1   0   3  731.31   11.99
   1   0  -3  707.66    9.24
  -1   0   3  704.92    9.91
  -1   0   2  457.96    7.77
  -1   0   2  461.51    7.20
  -1   0   2  463.95    8.86
   1   0  -2  467.27    7.86
   1   0  -2  473.49    7.45
  -1   0   1 2715.14   21.12
   1   0  -1 2727.48   24.24
   1   0  -1 2679.25   23.24
   1   0  -1 2695.19   20.91
   1   0  -1 2711.30   18.79
  -1   0   1 2742.58   24.01
  -1   0   1 2697.63   18.42
  -1   0   1 2743.25   18.59
  -1   0   0  664.39   11.77
  -1   0   0  677.56   10.59
   1   0   0  685.36   12.00
   1   0   0  667.32    9.62
  -1   0   0  692.16    9.62
   1   0   0  667.86   11.37
  -1   0   0  663.80   11.87
   1   0   0  681.16   10.59
   1   0   1   52.78    3.36
  -1   0  -1   50.90    3.27
  -1   0  -1   50.48    3.29
  -1   0  -1   52.85    2.79
   1   0   1   56.93    3.19
   1   0   1   54.51    2.89
  -1   0  -1   53.97    3.10
  -1   0  -2 3597.34   26.04
   1   0   2 3589.32   24.22
   1   0   2 3548.69   28.19
  -1   0  -2 3490.60   24.22
  -1   0  -2 3565.29   28.15
   1   0   2 3512.76   25.90
  -1   0  -3    1.83    0.89
  -1   0  -3    2.69    1.21
   1   0   3    2.73    0.92
   1   0   4  807.14   14.79
  -1   0  -4  810.34   13.29
   1   0   4  816.32   14.11
  -1   0  -4  822.39   14.13
   1   0   4  838.85   13.55
  -1   0  -4  826.43   15.01
   1   0   5  133.91    6.08
  -1   0  -5  132.91    6.33
   1   0   5  132.55    6.29
   1   0   5  137.67    5.84
  -1   0  -5  133.88    5.65
  -1   0  -5  133.22    6.03
   1   0   6 1477.95   21.95
   1   0   6 1472.67   19.95
  -1   0  -6 1503.88   21.51
  -1   0  -6 1471.65   22.32
   1   0   6 1502.10   21.40
  -1   0  -7   -0.30    0.98
   1   0   7    0.15    0.99
  -1   0  -7    0.83    0.59
  -1   0  -7    0.14    0.87
   1   0   7    0.64    1.15
   1   0   7    1.88    1.11
  -1   0  -8  519.35   14.47
   1   0   8  502.56   13.85
  -1   0  -8  505.61   14.15
  -1   0  -8  530.68   13.49
   1   0   8  508.96    6.72
   1   0   8  514.64   12.99
   1   0   8  507.14   14.14
   1   0   9  189.44    4.69
  -1   0  -9  184.08    9.01
  -1   0  -9  197.40    8.64
  -1   0  -9  185.48    9.13
   1   0   9  190.51    8.35
   1   0   9  201.66    9.45
   1   0   9  192.24    8.99
   1   0  10  570.00   16.20
   1   0  10  563.42    9.06
  -1   0 -10  588.11   17.09
   1   0  10  594.55   15.23
   1   0  11    2.99    1.55
  -1   0 -11    3.09    1.72
   1   0  11    0.44    0.57
   1   0  11    3.33    1.89
  -1   0 -12  291.13   13.06
   1   0  12  287.52   12.53
   1   0  12  290.60    7.70
   1   0  12  298.60   11.68
   1   0  13  165.61    9.91
   1   0  13  159.85    8.91
   1   0  13  166.38    6.23
  -1   0 -13  168.63   10.36
   1   0  14    2.35    1.52
  -1   0 -14    0.92    0.94
   1   0  14    1.97    1.79
   1   0  14    0.45    0.58
   1   0  15  301.91    9.33
  -1   0 -15  288.78   14.45
   1   0  15  284.26   12.72
   1   0  15  276.00   13.75
   1   0  16    2.58    1.06
  -1   0 -16    1.97    1.57
   1   0  16    1.76    1.25
   1   0  16    3.80    1.92
  -1   0 -17   39.21    5.85
   1   0  17   42.61    3.89
   1   0  17   36.85    4.99
   1   0  17   35.64    5.32
  -1   0 -18    8.88    3.06
   1   0  18    9.80    2.89
   1   0  18    4.95    1.38
   1   0  18    6.62    2.33
  -1   0 -19   14.12    3.91
   1   0  19   19.16    3.98
   1   0  19   21.44    4.43
   1   0  19   22.14    3.00
   1   0  20   32.05    5.56
  -1   0 -20   36.12    6.21
   1   0  20   34.76    3.93
  -1   0 -20   33.56    4.59
   1   0  20   32.73    5.09
  -1   0 -21    1.65    1.33
   1   0  21    1.86    1.36
   1   0  21    4.87    1.72
   1   0  21    3.95    2.81
  -1   0 -21    4.72    2.01
   1   0  22    1.66    1.79
   1   0  22    3.60    2.10
   1   0  22    2.87    1.45
  -1   0 -22    2.45    1.88
  -1   0 -22    0.67    1.74
   1   0  23   34.55    6.28
  -1   0 -23   38.12    6.90
  -1   0 -23   40.26    5.41
   1   0  23   40.12    4.55
   1   0  23   35.95    5.72
  -1   0 -24   16.60    3.58
   1   0  24    6.87    2.99
  -1   0 -24   14.96    4.61
   1   0  24   17.17    4.26
   1   0  25    1.03    1.51
  -1   0 -25   -2.15    1.92
  -1   0 -25   -2.12    2.32
   1   0  25    1.07    1.83
   1   0  26   30.25    5.76
  -1   0 -26   29.90    6.42
   1   0  26   28.15    6.18
  -1   0 -27    1.27    2.02
   1   0  27    0.07    1.33
   1   0  27   -0.74    1.69
  -1   0 -28    6.22    3.44
   1   0  28    1.16    1.17
   1   0  28    1.34    2.13
   1   0  29   18.03    5.07
   1   0  29   22.16    6.16
  -1   0 -29   25.28    7.10
   1   0  30    0.59    1.79
  -1   0 -30    3.64    3.21
   1   0  30    1.93    1.74
   1   0  31    2.29    2.30
   1   0  31    2.10    1.84
  -1   0 -31   13.19    5.58
  -1   0 -32    0.80    2.02
   1   0  32    6.89    2.96
   1   1 -33    2.65    2.74
  -1  -1  33   -0.08    1.01
   1   1 -32   -0.34    1.82
  -1  -1  32    2.42    2.80
  -1  -1  32    1.27    2.04
  -1  -1  31   -0.09    2.15
   1   1 -31    0.50    1.91
  -1  -1  30   -3.48    1.97
   1   1 -30    0.53    2.35
  -1  -1  30   -0.27    1.74
  -1  -1  29    0.22    1.43
  -1  -1  29    1.63    2.31
  -1  -1  29   -1.43    1.99
  -1  -1  28    7.52    2.77
  -1  -1  28    0.92    2.03
  -1  -1  27    5.44    3.32
  -1  -1  27    0.25    1.16
  -1  -1  26   -8.90    3.28
  -1  -1  26    5.19    3.34
  -1  -1  25    2.13    2.21
  -1  -1  25    1.85    1.76
  -1  -1  24    7.38    3.43
  -1  -1  24    4.99    2.18
  -1  -1  23   -0.29    1.30
  -1  -1  23    2.14    3.06
  -1  -1  22    2.59    1.86
  -1  -1  21    0.41    1.25
  -1  -1  20    3.71    2.17
  -1  -1  19   -1.30    1.17
  -1  -1  18   13.84    3.52
  -1  -1  17   18.56    3.91
  -1  -1  16   23.56    3.33
  -1  -1  16   30.42    4.61
  -1  -1  15   46.72    5.57
  -1  -1  15   47.71    4.54
  -1  -1  14   60.47    6.33
  -1  -1  14   62.09    5.03
  -1  -1  13   48.50    5.36
  -1  -1  13   56.88    4.62
  -1  -1  12   35.77    3.56
  -1  -1  12   47.25    5.16
  -1  -1  11   28.76    3.95
  -1  -1  11   30.96    3.16
  -1  -1  10   67.95    6.01
   1   1 -10   61.10    3.34
   1   1 -10   66.09    5.71
  -1  -1  10   65.35    4.52
  -1  -1   9   20.23    3.26
  -1  -1   9   15.50    2.19
   1   1  -9   17.92    3.18
   1   1  -9   17.41    1.71
   1   1  -8    1.15    1.03
   1   1  -8    0.57    0.55
  -1  -1   8    1.35    1.53
  -1  -1   8    0.74    1.04
   1   1  -7  124.05    3.75
  -1  -1   7  131.23    7.27
   1   1  -7  133.31    7.30
   1   1  -6  388.44    6.24
  -1  -1   6  395.79   12.09
   1   1  -6  404.10   12.21
  -1  -1   5  380.00    6.42
  -1  -1   5  415.00   11.94
   1   1  -5  424.51   12.21
  -1  -1   4  204.86    4.91
   1   1  -4  211.85    8.22
  -1  -1   4  215.86    8.56
  -1  -1   4  214.25    7.48
  -1  -1   3   59.11    4.05
  -1  -1   3   57.58    4.21
   1   1  -3   58.19    4.22
  -1  -1   3   58.25    3.86
  -1  -1   3   54.89    2.72
   1   1  -3   58.00    3.95
   1   1  -2   14.27    1.97
  -1  -1   2   12.18    1.89
  -1  -1   2   10.71    1.70
   1   1  -2   16.41    2.06
  -1  -1   2   14.15    2.03
  -1  -1   2   14.52    2.01
   1   1  -1   10.88    1.75
  -1  -1   1    9.16    1.57
  -1  -1   1   10.92    1.81
   1   1  -1    8.95    2.00
   1   1  -1   10.50    1.64
   1   1  -1   10.24    1.63
  -1  -1   1    7.15    1.33
  -1  -1   0    3.97    1.28
   1   1   0    1.54    0.92
  -1  -1   0    0.35    0.52
   1   1   0    2.13    1.01
  -1  -1   0    2.17    0.85
   1   1   0    0.82    0.63
   1   1   1    2.07    1.42
  -1  -1  -1    2.72    1.46
  -1  -1  -1    0.09    0.79
   1   1   1   -0.42    0.70
   1   1   1    0.48    0.84
  -1  -1  -1   -0.19    0.52
   1   1   1   -0.08    0.63
  -1  -1  -1    0.02    0.75
  -1  -1  -2    1.60    0.89
  -1  -1  -2    0.39    0.51
   1   1   2    0.61    0.79
  -1  -1  -2   -0.04    0.77
   1   1   2    1.71    0.85
   1   1   2    1.02    0.84
  -1  -1  -2    0.26    1.08
   1   1   2    0.53    1.11
  -1  -1  -3    1.12    0.97
   1   1   3    0.45    0.69
   1   1   3   -0.17    0.77
  -1  -1  -3    0.73    0.68
  -1  -1  -3    0.35    0.86
   1   1   3    1.29    1.07
  -1  -1  -3    0.99    0.80
   1   1   4    0.08    0.81
   1   1   4    2.40    1.07
   1   1   4    0.61    0.74
  -1  -1  -4    1.44    0.74
  -1  -1  -4    0.77    1.00
  -1  -1  -4   -0.17    0.72
   1   1   5    4.80    1.43
  -1  -1  -5    1.22    1.00
   1   1   5    0.97    0.67
  -1  -1  -5    1.89    0.82
  -1  -1  -5    0.28    0.83
   1   1   5    1.42    0.89
  -1  -1  -6    1.39    1.68
  -1  -1  -6   -0.03    0.53
   1   1   6    2.65    1.29
  -1  -1  -6    0.50    0.64
   1   1   6    0.96    0.93
  -1  -1  -6   -0.67    0.83
   1   1   6    0.58    0.91
  -1  -1  -7   -0.12    0.47
   1   1   7    0.46    0.66
  -1  -1  -7    2.34    1.42
  -1  -1  -7   -2.46    1.09
   1   1   7    0.35    1.03
   1   1   7    0.35    0.85
  -1  -1  -7    0.60    0.60
  -1  -1  -8   -0.87    0.74
   1   1   8    0.99    1.04
  -1  -1  -8   -0.52    0.54
  -1  -1  -8    0.38    0.75
   1   1   8   -0.25    0.95
  -1  -1  -8    1.23    1.55
   1   1   8   -0.50    0.92
   1   1   9    0.92    1.04
  -1  -1  -9    2.36    1.20
   1   1   9    1.46    1.05
  -1  -1  -9    0.90    1.05
  -1  -1  -9    1.75    1.15
  -1  -1  -9    0.38    0.42
   1   1  10    0.72    0.64
  -1  -1 -10    0.41    0.59
   1   1  10   -0.52    1.09
   1   1  10    2.63    1.68
  -1  -1 -10    0.57    1.18
   1   1  11    8.56    2.09
   1   1  11    7.56    1.40
   1   1  11    9.60    2.24
  -1  -1 -11    4.28    1.35
  -1  -1 -11    4.91    1.79
   1   1  12   27.02    3.97
   1   1  12   27.99    3.76
  -1  -1 -12   32.93    4.65
   1   1  12   32.61    2.90
   1   1  13   47.93    3.63
   1   1  13   44.77    5.21
  -1  -1 -13   53.12    6.23
   1   1  13   49.40    5.23
   1   1  14   41.39    3.54
   1   1  14   38.36    5.01
  -1  -1 -14   46.56    5.98
   1   1  14   38.64    4.61
  -1  -1 -15   26.83    4.73
   1   1  15   31.81    4.54
   1   1  15   26.23    2.91
   1   1  15   25.13    4.24
   1   1  16   28.98    3.17
   1   1  16   20.97    3.69
   1   1  16   22.94    4.21
  -1  -1 -16   26.59    5.19
  -1  -1 -17    6.90    2.64
   1   1  17    8.63    1.91
   1   1  17    9.51    2.80
   1   1  17   13.74    3.11
  -1  -1 -18    4.32    3.00
   1   1  18    5.27    2.22
   1   1  18    6.85    2.49
   1   1  18    4.73    1.34
  -1  -1 -19    6.62    3.25
   1   1  19    4.73    1.92
   1   1  19    1.78    1.56
   1   1  20   13.69    2.51
   1   1  20   10.50    3.09
   1   1  20   11.50    3.52
  -1  -1 -20    9.03    3.38
   1   1  21   29.26    4.89
   1   1  21   26.79    3.62
   1   1  21   32.32    5.78
  -1  -1 -21   26.86    4.73
  -1  -1 -21   29.87    6.18
  -1  -1 -22   26.56    5.97
   1   1  22   32.66    5.38
   1   1  22   19.04    4.45
  -1  -1 -22   28.64    4.90
   1   1  22   24.89    3.53
  -1  -1 -23   34.51    6.68
   1   1  23   28.58    3.95
   1   1  23   26.15    5.24
   1   1  23   20.37    5.07
  -1  -1 -23   27.54    4.82
  -1  -1 -24    6.13    2.19
   1   1  24    6.96    3.34
   1   1  24    7.88    3.10
  -1  -1 -24    8.80    3.68
   1   1  25    9.69    3.48
  -1  -1 -25    2.40    2.34
   1   1  25    9.18    3.74
  -1  -1 -25    5.19    2.29
   1   1  26   -0.64    2.17
  -1  -1 -26   -3.32    2.84
   1   1  26    2.29    2.25
  -1  -1 -26   -1.79    1.68
  -1  -1 -27   -1.69    2.81
   1   1  27    3.02    2.50
   1   1  27   -1.23    1.35
  -1  -1 -28    2.44    2.52
   1   1  28    1.74    1.77
   1   1  28    2.54    2.24
   1   1  29    2.31    2.68
  -1  -1 -29    3.44    3.15
   1   1  29    0.57    1.84
   1   1  30    2.10    2.00
   1   1  30    5.28    3.15
  -1  -1 -30    5.17    3.66
   1   1  31   -0.16    1.77
   1   1  31   -2.86    2.96
  -1  -1 -31   -2.11    3.67
   1   1  32   -3.29    2.29
   1   1  33    0.50    1.25
   1   2 -33   -9.49    4.19
   1   2 -32   -5.07    3.15
  -1  -2  32    4.64    3.07
   1   2 -31    1.83    2.53
  -1  -2  31    7.68    4.07
  -1  -2  31    4.96    3.34
   1   2 -30    7.05    3.66
  -1  -2  30    7.08    3.38
  -1  -2  29    0.05    1.76
  -1  -2  29   -2.68    2.86
  -1  -2  28   21.01    5.51
  -1  -2  28   14.84    4.53
  -1  -2  27   43.23    7.44
  -1  -2  27   61.26    9.24
  -1  -2  26   -0.21    1.52
  -1  -2  25   17.00    4.39
  -1  -2  24   50.58    7.48
  -1  -2  23    2.27    2.11
  -1  -2  22    8.01    3.26
   1   2 -22    5.67    1.92
  -1  -2  21   14.34    3.96
   1   2 -21   14.95    2.86
  -1  -2  20   15.77    3.95
   1   2 -20   17.03    2.87
  -1  -2  19   12.81    3.32
   1   2 -19   11.59    2.41
   1   2 -18   36.62    4.08
  -1  -2  18   35.52    5.66
  -1  -2  18   36.19    3.96
  -1  -2  17   10.46    2.08
   1   2 -17   11.37    2.20
  -1  -2  17   12.70    3.34
   1   2 -16   18.22    2.65
  -1  -2  16   14.39    2.41
  -1  -2  16   23.80    4.40
  -1  -2  15   22.12    4.13
  -1  -2  15   20.86    2.81
   1   2 -15   20.26    2.80
  -1  -2  14   78.85    7.51
   1   2 -14   82.75    5.31
  -1  -2  14   86.54    5.47
   1   2 -13  313.07    9.90
  -1  -2  13  304.26   14.30
  -1  -2  13  311.02   10.00
   1   2 -12   52.31    3.90
  -1  -2  12   63.01    6.54
  -1  -2  12   50.04    3.98
   1   2 -11  583.82   12.58
  -1  -2  11  570.41   18.47
  -1  -2  11  610.24   13.25
  -1  -2  10    2.12    1.40
   1   2 -10    2.63    0.94
  -1  -2  10    3.24    1.20
   1   2  -9  404.22    9.84
  -1  -2   9  415.28   15.00
   1   2  -8  285.38    8.04
  -1  -2   8  272.12   11.94
  -1  -2   7    8.12    2.11
   1   2  -7    6.01    1.13
  -1  -2   7    6.71    1.35
   1   2  -7    5.54    2.01
   1   2  -6   86.85    4.41
  -1  -2   6   87.80    4.50
  -1  -2   6   87.09    6.40
   1   2  -6   86.73    6.32
  -1  -2   5   71.13    4.17
   1   2  -5   78.68    4.19
  -1  -2   5   79.63    6.03
   1   2  -5   71.90    5.69
  -1  -2   5   78.49    5.46
   1   2  -5   77.56    4.82
  -1  -2   4  387.46   11.77
  -1  -2   4  382.70    9.72
  -1  -2   4  403.47   13.13
   1   2  -4  410.78   13.09
   1   2  -4  379.02   10.46
   1   2  -3  387.27   10.28
  -1  -2   3  396.19   11.68
  -1  -2   3  373.11    9.80
  -1  -2   3  392.76   12.70
  -1  -2   3  383.77   11.54
  -1  -2   3  380.24   10.27
  -1  -2   2   18.33    2.54
  -1  -2   2   16.63    2.43
  -1  -2   2   17.68    2.84
   1   2  -2   15.38    2.04
  -1  -2   2   16.60    1.40
   1   2  -2   16.02    2.43
  -1  -2   2   19.51    2.36
  -1  -2   2   16.72    2.24
   1   2  -1  669.82   14.63
   1   2  -1  658.07   13.45
  -1  -2   1  668.28   14.76
   1   2  -1  679.16   18.32
   1   2  -1  675.43   14.97
  -1  -2   1  704.10   16.33
  -1  -2   1  684.84   14.94
  -1  -2   1  662.98   13.65
  -1  -2   0   -0.19    0.75
   1   2   0    1.07    1.09
   1   2   0   -0.19    1.20
  -1  -2   0    0.82    0.70
   1   2   0    0.24    0.88
  -1  -2   0    0.56    0.94
   1   2   0    0.61    0.77
  -1  -2  -1   70.16    4.83
  -1  -2  -1   69.23    6.03
  -1  -2  -1   69.15    4.61
   1   2   1   79.29    5.09
   1   2   1   72.91    4.87
  -1  -2  -1   68.16    4.64
   1   2   1   72.59    6.06
   1   2   1   78.19    4.89
   1   2   2  173.17    7.55
   1   2   2  166.63    7.44
  -1  -2  -2  173.02    9.43
   1   2   2  173.37    7.57
  -1  -2  -2  178.23    7.60
  -1  -2  -2  172.71    7.45
   1   2   2  172.99    9.18
  -1  -2  -2  191.41    7.89
   1   2   3  986.76   21.70
  -1  -2  -3  973.47   18.00
   1   2   3  941.40   17.70
   1   2   3  926.75   17.77
  -1  -2  -3  916.57   18.06
  -1  -2  -3  929.00   21.90
   1   2   3  946.38   18.22
  -1  -2  -3  950.29   17.71
   1   2   4  106.10    6.07
  -1  -2  -4  115.76    7.92
  -1  -2  -4  116.51    6.68
   1   2   4  114.41    6.24
  -1  -2  -4  107.30    5.97
   1   2   4  115.95    6.64
  -1  -2  -4  113.02    6.33
  -1  -2  -5   41.17    3.91
  -1  -2  -5   46.98    5.06
  -1  -2  -5   46.24    4.02
  -1  -2  -5   43.28    4.26
   1   2   5   46.68    4.22
   1   2   5   49.64    4.56
   1   2   5   45.42    4.10
   1   2   6  483.76   13.70
  -1  -2  -6  506.10   14.14
  -1  -2  -6  503.13   15.06
   1   2   6  504.73   14.94
  -1  -2  -6  508.26   16.94
   1   2   6  476.57   13.43
  -1  -2  -6  497.64   13.23
  -1  -2  -6  485.27   11.74
  -1  -2  -7  371.42   10.37
  -1  -2  -7  363.28   12.34
  -1  -2  -7  368.20   13.64
   1   2   7  363.21   11.94
  -1  -2  -7  382.92   12.01
   1   2   7  366.84   12.49
  -1  -2  -8   37.90    3.41
  -1  -2  -8   38.70    4.72
   1   2   8   34.03    3.86
   1   2   8   41.59    4.33
   1   2   9    7.73    1.89
  -1  -2  -9    7.06    1.44
  -1  -2  -9   11.36    3.00
   1   2   9    7.92    2.01
   1   2  10  305.65   12.22
  -1  -2 -10  297.44   13.76
   1   2  10  324.41   12.08
  -1  -2 -10  291.84    9.89
  -1  -2 -11    4.67    2.03
   1   2  11    1.49    1.03
   1   2  11    2.66    1.60
  -1  -2 -11    2.38    1.29
  -1  -2 -12   88.55    5.76
   1   2  12   88.50    6.76
   1   2  12   92.89    7.29
  -1  -2 -12  105.70    8.75
   1   2  13   69.02    6.50
  -1  -2 -13   66.70    5.28
   1   2  13   70.32    6.26
  -1  -2 -13   77.18    7.69
   1   2  14  257.04   12.82
  -1  -2 -14  242.48   10.47
  -1  -2 -14  237.19   13.94
   1   2  14  239.32   11.74
   1   2  15   17.43    3.30
   1   2  15   22.91    4.03
  -1  -2 -15   18.09    4.11
  -1  -2 -15   24.82    3.52
  -1  -2 -16   91.84    9.15
   1   2  16   85.10    7.35
   1   2  16   85.37    6.00
   1   2  16   87.11    7.95
   1   2  17   75.92    5.81
  -1  -2 -17   76.50    8.71
   1   2  17   66.81    6.88
   1   2  17   70.27    7.50
  -1  -2 -18  154.60   12.68
   1   2  18  147.96   10.23
   1   2  18  160.05   11.43
   1   2  18  144.56    8.14
   1   2  19  186.79    9.52
   1   2  19  177.34   12.46
   1   2  19  193.64   11.97
  -1  -2 -19  182.89   14.18
   1   2  20  155.62   12.15
   1   2  20  169.34    9.24
  -1  -2 -20  166.03   13.96
   1   2  20  168.29   11.44
  -1  -2 -21  125.83   12.44
   1   2  21  133.78   11.48
   1   2  21  123.74    8.12
   1   2  21  133.05   10.53
  -1  -2 -22   16.77    4.59
   1   2  22   15.55    3.05
   1   2  22    6.42    2.46
  -1  -2 -22   11.49    3.54
   1   2  22   11.66    3.35
   1   2  23   18.97    4.34
   1   2  23   15.58    4.13
  -1  -2 -23   16.67    4.94
  -1  -2 -23   15.35    3.97
  -1  -2 -24    7.75    4.26
   1   2  24   10.00    3.20
   1   2  24   16.29    4.11
  -1  -2 -24   17.45    4.17
   1   2  25    2.44    2.29
  -1  -2 -25    4.75    3.28
   1   2  25    5.15    2.91
  -1  -2 -25    4.82    3.22
   1   2  26   11.57    3.48
  -1  -2 -26   12.37    3.58
   1   2  26   16.38    4.78
  -1  -2 -26   10.00    4.10
  -1  -2 -27    4.57    3.35
   1   2  27    4.69    2.31
   1   2  27    5.26    2.86
  -1  -2 -27    5.87    3.15
  -1  -2 -28    0.44    1.76
   1   2  28   -0.20    1.79
   1   2  28    5.50    2.83
  -1  -2 -28    6.49    2.98
  -1  -2 -29   -0.41    2.49
   1   2  29    5.66    2.98
   1   2  29   -0.17    1.31
   1   2  30   -0.78    1.33
  -1  -2 -30    0.93    2.60
   1   2  30    1.90    2.76
   1   2  31   -3.98    3.09
   1   2  31   -0.44    1.71
   1   2  32   -5.78    2.93
  -1  -3  31   -5.17    3.15
  -1  -3  30    1.03    2.15
  -1  -3  29   -0.84    1.72
  -1  -3  28   -2.09    2.24
  -1  -3  27    4.73    2.81
  -1  -3  26    1.62    1.78
  -1  -3  25    4.05    2.40
  -1  -3  24    5.99    2.90
  -1  -3  23   -0.15    1.33
  -1  -3  22   -0.66    1.37
   1   3 -21    2.42    1.31
  -1  -3  21   -1.32    2.25
   1   3 -20    1.02    0.83
  -1  -3  20    1.75    1.56
  -1  -3  19    7.10    3.56
   1   3 -19    6.30    1.75
  -1  -3  18    7.63    3.12
   1   3 -18    2.19    1.38
  -1  -3  18    3.35    1.29
  -1  -3  17    2.36    1.16
   1   3 -17    2.62    1.18
  -1  -3  17    4.50    2.55
  -1  -3  16    0.23    0.44
   1   3 -16    0.19    0.66
  -1  -3  16   -0.63    1.28
  -1  -3  15    6.56    2.50
   1   3 -15   15.39    2.73
  -1  -3  15   12.69    2.07
  -1  -3  14   12.91    2.08
   1   3 -14   14.73    2.53
  -1  -3  14   15.75    3.62
  -1  -3  13   16.59    3.77
  -1  -3  13   14.54    2.21
   1   3 -13   11.10    2.22
  -1  -3  12    3.15    2.42
  -1  -3  12    1.22    0.83
   1   3 -12    1.83    1.37
  -1  -3  11   48.16    5.93
   1   3 -11   50.91    4.41
   1   3 -10  152.87    7.50
  -1  -3  10  151.96   10.24
  -1  -3   9  109.17    6.27
  -1  -3   9  108.34    8.57
   1   3  -9  110.53    6.30
   1   3  -8   84.50    5.45
  -1  -3   8   76.21    5.25
   1   3  -8   75.99    4.39
  -1  -3   8   71.94    6.80
   1   3  -8   78.55    5.38
  -1  -3   7   36.68    4.94
   1   3  -7   34.80    3.58
  -1  -3   7   38.52    3.78
   1   3  -7   32.04    2.66
   1   3  -7   36.76    3.60
   1   3  -6   23.06    2.86
   1   3  -6   20.62    2.66
  -1  -3   6   18.07    2.71
   1   3  -6   16.13    1.78
  -1  -3   6   23.87    3.82
  -1  -3   5    5.89    1.99
  -1  -3   5    3.55    1.20
   1   3  -5    2.75    1.12
  -1  -3   4    3.33    0.88
  -1  -3   4    2.84    1.45
  -1  -3   4    1.72    0.99
   1   3  -4    1.67    1.02
  -1  -3   4    2.05    1.65
   1   3  -3    9.06    1.72
  -1  -3   3    9.71    1.45
  -1  -3   3    9.57    2.32
  -1  -3   3    8.90    1.96
  -1  -3   3   10.38    2.03
  -1  -3   3    9.77    2.16
   1   3  -2   33.59    3.34
   1   3  -2   32.47    4.86
  -1  -3   2   34.54    3.80
  -1  -3   2   31.80    3.37
  -1  -3   2   33.94    3.85
  -1  -3   2   35.88    4.27
  -1  -3   2   34.61    4.03
  -1  -3   2   33.22    2.68
   1   3  -2   36.27    4.15
  -1  -3   1   34.50    3.92
  -1  -3   1   26.34    3.09
  -1  -3   1   25.98    3.46
   1   3  -1   23.80    4.04
  -1  -3   1   27.57    3.42
  -1  -3   1   25.84    3.65
   1   3  -1   26.85    3.01
   1   3  -1   25.71    3.56
   1   3   0    4.98    1.85
   1   3   0    4.00    1.53
   1   3   0    2.32    1.22
  -1  -3   0    4.11    1.92
  -1  -3   0    5.74    1.71
  -1  -3   0    5.58    1.67
   1   3   0    6.18    1.58
  -1  -3   0    7.22    1.89
   1   3   1    3.85    1.62
   1   3   1    5.27    1.56
  -1  -3  -1    8.10    1.87
  -1  -3  -1    6.78    1.90
   1   3   1    7.39    1.74
  -1  -3  -1    8.17    2.59
   1   3   1   11.50    2.52
  -1  -3  -1    5.73    1.57
  -1  -3  -2    4.46    1.59
   1   3   2    4.50    1.46
   1   3   2    4.95    1.73
  -1  -3  -2    5.68    1.68
   1   3   2    4.49    1.39
  -1  -3  -2    2.83    2.30
  -1  -3  -2    5.84    1.62
   1   3   2    3.64    2.05
   1   3   3    0.46    0.94
   1   3   3   -0.30    1.43
  -1  -3  -3    0.76    1.11
  -1  -3  -3   -1.18    1.16
  -1  -3  -3   -0.19    0.89
   1   3   3    0.34    1.12
   1   3   3   -0.91    1.06
   1   3   4    6.99    1.93
   1   3   4    6.92    2.00
   1   3   4   11.00    2.39
  -1  -3  -4    9.77    2.31
  -1  -3  -5    0.89    1.02
   1   3   5   -0.64    1.25
  -1  -3  -5    2.20    1.31
   1   3   5    0.66    0.94
   1   3   5    0.52    0.95
   1   3   6   11.47    2.40
  -1  -3  -6    9.49    2.27
   1   3   6    5.89    1.84
   1   3   7    9.72    2.23
  -1  -3  -7   12.03    2.87
   1   3   7    8.71    2.18
  -1  -3  -7    9.45    2.08
  -1  -3  -8   19.07    2.95
   1   3   8   11.81    2.50
  -1  -3  -8   14.97    3.20
   1   3   8   12.75    2.51
  -1  -3  -9    0.05    1.15
  -1  -3  -9    0.40    1.09
   1   3   9   -0.54    1.14
   1   3   9    0.85    1.10
  -1  -3 -10   11.35    3.03
   1   3  10    9.64    2.53
  -1  -3 -10   10.27    2.29
   1   3  10   10.03    2.37
  -1  -3 -11    2.45    2.01
   1   3  11    0.63    0.87
  -1  -3 -11   -0.10    0.64
   1   3  11    3.08    1.55
   1   3  12    1.73    1.35
  -1  -3 -12    0.22    0.64
  -1  -3 -12    1.15    1.90
   1   3  12    1.99    1.39
  -1  -3 -13    5.50    1.70
  -1  -3 -13    5.40    2.54
   1   3  13    6.28    2.13
   1   3  13    4.50    1.87
  -1  -3 -14   -0.73    1.60
   1   3  14    0.78    1.05
   1   3  14    0.49    0.81
   1   3  15   -0.12    0.87
  -1  -3 -15   -1.28    1.62
   1   3  15    3.55    2.01
   1   3  16    7.19    2.47
  -1  -3 -16    3.49    2.30
   1   3  16    2.62    1.20
   1   3  17    4.42    1.08
   1   3  17    6.42    2.69
  -1  -3 -17    5.31    3.57
  -1  -3 -18   23.56    5.05
   1   3  18   32.34    5.30
   1   3  18   37.95    5.48
  -1  -3 -19    3.50    2.16
   1   3  19    5.29    2.44
   1   3  19    5.31    2.33
   1   3  20   27.60    4.96
   1   3  20   34.09    5.90
  -1  -3 -20   19.06    4.97
  -1  -3 -21    4.29    2.52
   1   3  21    4.88    2.23
   1   3  21   -0.03    1.13
  -1  -3 -22   -1.19    2.34
   1   3  22    1.89    1.85
   1   3  22    1.73    2.08
  -1  -3 -23    1.67    2.30
   1   3  23    3.23    1.62
   1   3  23    0.64    1.89
  -1  -3 -23    7.41    2.57
   1   3  24    1.75    1.65
   1   3  24    1.97    2.19
  -1  -3 -24    0.49    1.34
  -1  -3 -24    0.10    2.55
  -1  -3 -25    3.28    2.70
   1   3  25    1.10    1.13
   1   3  25    1.45    1.62
  -1  -3 -25    3.22    2.06
  -1  -3 -26   -3.55    2.14
   1   3  26    1.94    1.58
  -1  -3 -26   -1.89    1.67
   1   3  26   -0.21    1.74
   1   3  27    1.46    2.01
  -1  -3 -27   -2.89    2.26
   1   3  27   -0.91    1.90
  -1  -3 -28    2.62    3.36
   1   3  28   -0.83    2.17
   1   3  28    7.40    3.69
  -1  -3 -28    2.56    2.22
  -1  -3 -29    2.09    3.02
   1   3  29    0.02    1.80
   1   3  29   -0.60    2.37
  -1  -3 -29    0.15    1.79
   1   3  30    1.37    1.85
   1   3  30    1.74    2.73
   1   3  31   -7.22    3.22
   1   3  31    0.38    2.19
  -1  -4  30    7.31    3.92
  -1  -4  29    4.85    3.33
  -1  -4  28    5.68    3.11
  -1  -4  27    4.13    3.12
  -1  -4  26    6.52    2.96
  -1  -4  25   -0.75    1.42
  -1  -4  24   -3.20    3.19
  -1  -4  23   22.56    5.76
  -1  -4  22    7.18    3.88
  -1  -4  21    6.90    2.98
   1   4 -20   25.58    3.98
  -1  -4  20   26.86    5.83
   1   4 -19   25.06    3.90
  -1  -4  19   24.70    5.35
   1   4 -18   77.86    6.69
  -1  -4  18   73.09    8.85
  -1  -4  17   16.18    4.56
   1   4 -17    5.33    2.08
   1   4 -16   38.07    4.59
  -1  -4  16   40.15    6.40
  -1  -4  16   34.64    3.34
  -1  -4  15   89.46    5.29
  -1  -4  15  108.04   10.16
   1   4 -15   93.03    7.04
  -1  -4  14   12.04    2.00
   1   4 -14   11.57    2.47
  -1  -4  14    9.78    3.51
   1   4 -13  118.93    7.70
   1   4 -13   98.92    7.00
  -1  -4  13  110.49    9.85
  -1  -4  12   48.45    6.43
   1   4 -12   52.12    5.03
   1   4 -12   45.66    4.58
  -1  -4  11   -1.82    1.99
   1   4 -11   -0.67    0.97
   1   4 -11    0.54    0.65
   1   4 -11    0.82    0.96
  -1  -4  11    2.20    1.55
   1   4 -10    0.59    0.63
   1   4 -10    0.87    0.69
   1   4 -10    0.48    0.75
  -1  -4  10    1.81    1.35
  -1  -4  10    2.12    1.64
  -1  -4   9    3.20    1.50
   1   4  -9    5.18    1.58
   1   4  -9    6.05    1.81
  -1  -4   9    5.58    1.80
   1   4  -9    5.37    1.44
   1   4  -8   -0.07    0.69
   1   4  -8   -0.04    0.58
   1   4  -8    0.28    0.55
  -1  -4   8    0.91    0.96
  -1  -4   8   -1.26    1.75
   1   4  -7   12.68    1.83
  -1  -4   7   12.44    3.09
   1   4  -7   12.70    2.53
  -1  -4   7   14.30    2.68
   1   4  -7   12.60    2.10
   1   4  -6    1.64    0.88
   1   4  -6    1.81    0.71
  -1  -4   6   -0.38    1.34
  -1  -4   6    2.59    1.31
   1   4  -5   19.21    2.53
  -1  -4   5   19.01    3.14
  -1  -4   5   17.07    3.42
  -1  -4   4    5.46    2.10
   1   4  -4    3.74    0.94
  -1  -4   4    5.13    1.30
  -1  -4   4    4.71    1.42
   1   4  -3   24.79    2.87
  -1  -4   3   22.18    2.85
  -1  -4   3   26.75    4.11
  -1  -4   3   28.82    3.04
   1   4  -2  415.62   18.45
  -1  -4   2  391.21   11.31
  -1  -4   2  403.54   15.82
  -1  -4   2  395.68   12.10
   1   4  -2  400.49   11.81
   1   4  -1   77.30    5.30
   1   4  -1   84.80    8.30
  -1  -4   1   79.01    5.23
  -1  -4   1   77.90    6.96
   1   4  -1   71.38    6.32
  -1  -4   1   85.08    5.69
   1   4   0  286.02   11.78
   1   4   0  287.00   10.58
   1   4   0  273.39   12.17
  -1  -4   0  282.87   12.82
  -1  -4   0  284.29   10.51
   1   4   0  292.87   15.19
  -1  -4  -1  147.42    7.77
   1   4   1  142.53    8.25
   1   4   1  133.55    7.39
   1   4   1  139.50   10.42
  -1  -4  -1  146.78    9.17
   1   4   1  133.17    8.49
   1   4   2  391.19   17.37
   1   4   2  356.98   13.09
  -1  -4  -2  367.19   12.71
   1   4   2  345.84   13.67
   1   4   2  345.93   12.43
   1   4   3   15.47    2.71
   1   4   3   12.62    3.22
  -1  -4  -3   14.36    2.81
   1   4   3   10.30    2.35
   1   4   3   13.70    2.80
   1   4   4  314.49   15.51
  -1  -4  -4  309.64   12.51
   1   4   4  311.00   12.49
   1   4   4  325.74   13.35
   1   4   5  844.47   20.72
   1   4   5  834.48   21.42
  -1  -4  -5  832.61   21.37
   1   4   6  229.44   10.83
  -1  -4  -6  218.91   11.30
   1   4   6  232.32   11.36
   1   4   7  473.55   15.84
  -1  -4  -7  486.26   17.47
   1   4   7  456.24   16.08
  -1  -4  -8  176.96   10.93
   1   4   8  172.04    9.72
   1   4   8  175.90   10.20
   1   4   9  317.41   13.40
   1   4   9  321.35   13.78
  -1  -4  -9  323.53   15.38
   1   4  10   85.18    7.14
  -1  -4 -10   68.96    7.40
   1   4  10   81.03    7.06
   1   4  11  327.01   14.22
  -1  -4 -11  332.73   16.33
   1   4  11  307.53   13.86
   1   4  12   62.78    6.48
   1   4  12   54.50    5.97
  -1  -4 -12   66.99    7.54
   1   4  13   37.25    5.13
   1   4  13   37.81    5.17
  -1  -4 -13   31.95    5.43
   1   4  14   94.06    8.30
   1   4  14   94.68    8.14
  -1  -4 -14  112.71   10.49
   1   4  15 1386.86   32.76
  -1  -4 -15 1402.41   37.90
   1   4  15 1453.92   32.63
   1   4  16   70.87    7.59
   1   4  16   75.75    7.89
  -1  -4 -16   90.16    9.96
  -1  -4 -17    2.79    2.47
   1   4  17    0.68    1.03
   1   4  17    0.23    1.42
  -1  -4 -18   13.86    4.40
   1   4  18   20.20    4.36
   1   4  18   22.07    4.33
  -1  -4 -19   47.28    7.84
   1   4  19   42.46    6.13
   1   4  19   43.09    6.28
  -1  -4 -20   20.58    5.00
   1   4  20   22.20    4.88
   1   4  20   23.16    4.77
   1   4  21   28.36    5.46
  -1  -4 -21   23.89    6.30
   1   4  21   26.18    5.08
   1   4  22   -0.32    1.13
   1   4  22   -0.29    1.35
  -1  -4 -23   23.01    6.09
   1   4  23   22.78    5.26
   1   4  23   17.77    4.35
  -1  -4 -24    0.03    1.90
   1   4  24    2.01    2.60
   1   4  24   -0.55    1.05
  -1  -4 -24    1.37    1.57
  -1  -4 -25    7.10    4.68
   1   4  25   -5.25    2.53
   1   4  25   -0.10    1.16
  -1  -4 -25   -0.31    1.95
  -1  -4 -26    0.39    2.25
   1   4  26    3.95    2.68
  -1  -4 -26    5.44    3.63
   1   4  26   -0.73    1.79
  -1  -4 -27    6.56    3.83
   1   4  27    6.45    3.33
  -1  -4 -27    6.86    3.61
   1   4  27    6.21    2.99
  -1  -4 -28   20.11    6.56
  -1  -4 -28   11.05    4.33
   1   4  28   10.48    4.18
   1   4  28   12.50    4.38
   1   4  29   -4.49    2.82
   1   4  29    0.26    2.30
  -1  -4 -29   -1.70    2.08
   1   4  30    4.28    3.68
  -1  -4 -30    1.52    1.86
  -1  -5  28    1.88    2.46
  -1  -5  27   19.09    5.69
  -1  -5  26    7.78    3.65
  -1  -5  25    0.01    1.79
  -1  -5  24    7.82    5.10
  -1  -5  23   -3.93    2.95
  -1  -5  22   -0.13    2.13
  -1  -5  21    4.00    2.92
  -1  -5  20   -1.79    2.10
  -1  -5  19    1.59    1.46
   1   5 -19   -0.28    1.07
  -1  -5  18    0.11    1.51
   1   5 -18    3.29    1.51
  -1  -5  17    0.63    1.89
   1   5 -17    2.77    2.16
  -1  -5  16    3.71    2.94
   1   5 -16   -0.94    1.46
  -1  -5  15    5.15    2.72
   1   5 -15    3.81    1.80
  -1  -5  14    8.81    3.51
   1   5 -14    7.05    2.30
  -1  -5  13    7.35    2.97
   1   5 -13    6.76    1.87
   1   5 -13    7.94    2.38
   1   5 -13    4.97    1.66
  -1  -5  12    5.77    2.71
   1   5 -12    5.07    1.41
   1   5 -12    6.57    2.10
   1   5 -12    5.40    1.70
  -1  -5  11    0.77    1.67
   1   5 -11    2.39    0.90
   1   5 -11    5.58    1.66
   1   5 -11    3.85    1.55
   1   5 -10   -0.62    0.57
  -1  -5  10   -0.46    1.85
   1   5 -10   -0.86    0.82
   1   5 -10    0.80    0.70
   1   5  -9   -0.11    0.63
  -1  -5   9    1.36    1.23
   1   5  -9    0.15    0.88
   1   5  -9   -0.91    1.03
   1   5  -8   -0.27    0.77
  -1  -5   8   -0.48    1.22
   1   5  -8   -0.83    0.76
  -1  -5   7   10.37    3.02
   1   5  -7   13.80    3.00
   1   5  -7   12.87    2.15
  -1  -5   6   26.70    4.70
   1   5  -6   22.10    2.79
  -1  -5   5   29.22    5.01
  -1  -5   5   25.55    3.42
   1   5  -5   22.61    2.80
   1   5  -4   -1.02    1.06
  -1  -5   4    1.72    1.06
  -1  -5   4   -1.16    1.38
  -1  -5   4    0.29    0.60
  -1  -5   3    1.28    0.93
   1   5  -3    5.21    3.15
  -1  -5   3    1.05    1.48
  -1  -5   3    2.70    1.32
   1   5  -3    4.12    1.24
   1   5  -2    3.70    1.24
   1   5  -2    0.96    1.47
  -1  -5   2    4.43    1.41
  -1  -5   2    3.81    1.14
  -1  -5   2    4.69    2.14
  -1  -5   1    0.64    0.97
   1   5  -1   -1.15    2.27
   1   5  -1   -0.93    0.67
  -1  -5   1   -0.44    0.89
  -1  -5   1   -0.03    1.11
   1   5   0    1.27    1.03
  -1  -5   0   -0.50    0.93
   1   5   0    0.07    1.33
  -1  -5   0    0.91    1.12
  -1  -5   0    0.57    0.80
   1   5   0   -0.88    1.65
   1   5   1   13.54    2.56
   1   5   1   12.58    3.96
   1   5   1   15.01    3.11
  -1  -5  -1   11.81    2.92
  -1  -5  -1   11.12    2.50
   1   5   1   15.32    3.24
   1   5   2   19.27    3.45
  -1  -5  -2   15.79    3.38
   1   5   2   13.49    3.87
   1   5   2   16.17    3.61
  -1  -5  -2   14.01    2.83
   1   5   3   64.36    7.85
  -1  -5  -3   59.23    5.76
  -1  -5  -3   66.61    6.82
   1   5   3   63.35    6.67
   1   5   3   59.54    5.84
   1   5   4   30.04    4.33
  -1  -5  -4   37.35    4.78
   1   5   4   36.49    6.32
   1   5   4   33.24    4.83
   1   5   5   85.79    8.94
   1   5   5   83.89    7.50
  -1  -5  -5   74.15    6.89
   1   5   5   76.50    6.76
   1   5   6   48.06    5.58
  -1  -5  -6   42.90    5.35
   1   5   6   48.11    5.76
   1   5   7   71.53    7.04
  -1  -5  -7   65.86    6.99
   1   5   7   70.18    6.53
   1   5   8   15.28    3.07
  -1  -5  -8   17.00    3.74
   1   5   8   12.64    3.13
   1   5   9   12.12    2.92
   1   5   9   11.42    2.95
  -1  -5  -9    7.84    2.72
  -1  -5 -10    2.23    2.22
   1   5  10   -0.13    0.84
   1   5  10    0.37    1.41
   1   5  11   -1.21    1.66
   1   5  11    4.25    2.30
  -1  -5 -11    0.99    1.94
  -1  -5 -12   17.73    4.53
   1   5  12   19.86    3.84
   1   5  12   13.66    3.28
  -1  -5 -13    8.02    3.46
   1   5  13    1.92    1.28
   1   5  13   -0.47    1.78
  -1  -5 -14    1.36    1.59
   1   5  14    5.92    2.31
   1   5  14    0.91    1.30
  -1  -5 -15    3.51    2.01
   1   5  15    1.61    1.05
   1   5  15    2.08    1.13
  -1  -5 -16    1.08    1.70
   1   5  16    0.04    1.31
   1   5  16    0.55    1.37
   1   5  17   -0.22    1.33
   1   5  17    2.14    1.96
  -1  -5 -17    5.26    2.63
  -1  -5 -18    1.56    2.38
   1   5  18   -0.70    1.69
   1   5  18   -0.84    1.77
  -1  -5 -19    2.55    2.08
   1   5  19    2.29    2.03
   1   5  19   -0.59    1.22
  -1  -5 -20    2.57    3.29
   1   5  20   -1.48    1.87
   1   5  20   -1.07    1.73
  -1  -5 -21   -3.56    2.45
   1   5  21    0.96    1.81
   1   5  21   -1.46    1.83
  -1  -5 -22   -1.54    2.20
   1   5  22   -0.46    1.32
   1   5  22   -1.48    1.08
   1   5  23   -0.79    1.98
   1   5  23    0.81    1.39
  -1  -5 -24    0.76    3.14
   1   5  24   -5.20    2.71
  -1  -5 -24   -1.36    1.93
   1   5  24    1.13    1.56
  -1  -5 -25   -2.24    2.41
   1   5  25    1.00    1.34
  -1  -5 -25    2.50    2.16
   1   5  25   -1.11    2.21
  -1  -5 -26   -2.61    2.95
   1   5  26   -2.72    1.73
  -1  -5 -26    2.31    3.08
   1   5  26    1.47    2.31
  -1  -5 -27   -1.10    2.90
   1   5  27   -0.56    1.49
   1   5  27    5.35    3.06
   1   5  28    6.43    3.36
  -1  -5 -28   -1.45    2.08
   1   5  29    4.43    2.84
  -1  -5 -29   -6.88    3.59
  -1  -6  26    4.78    3.20
  -1  -6  25    6.72    3.59
  -1  -6  24   -0.56    2.21
  -1  -6  23    5.17    3.66
  -1  -6  22   -3.16    2.79
  -1  -6  21    3.38    3.52
  -1  -6  20    7.22    3.57
  -1  -6  19   16.19    4.88
  -1  -6  18    3.29    3.05
   1   6 -18    2.85    1.94
  -1  -6  17   -2.17    2.06
   1   6 -17    0.64    1.03
  -1  -6  16   12.59    4.32
   1   6 -16   16.10    3.69
  -1  -6  15    4.48    2.99
   1   6 -15    2.87    1.84
   1   6 -14    1.30    1.31
  -1  -6  14   -0.40    2.06
  -1  -6  13    4.62    2.54
   1   6 -13    9.14    2.90
  -1  -6  12   26.39    5.60
   1   6 -12   23.58    4.33
  -1  -6  11    2.13    1.75
   1   6 -11   -0.02    1.61
   1   6 -10   17.24    3.67
  -1  -6  10   15.00    4.21
   1   6  -9   -0.20    1.06
  -1  -6   9   -0.44    1.67
   1   6  -9    1.43    0.99
   1   6  -8   35.31    3.46
  -1  -6   8   51.09    7.23
   1   6  -7    0.14    0.59
  -1  -6   7   -1.09    1.35
   1   6  -6   64.35    4.79
  -1  -6   6   64.88    7.76
   1   6  -5   12.90    2.21
  -1  -6   5   12.76    3.49
  -1  -6   5   11.78    2.53
   1   6  -5   14.69    4.77
   1   6  -4  147.38   13.31
  -1  -6   4  149.25   11.54
  -1  -6   4  139.19    7.56
  -1  -6   4  141.82    8.84
   1   6  -4  135.92    7.23
   1   6  -3  310.73   19.07
  -1  -6   3  293.20   11.43
   1   6  -3  293.47   10.95
  -1  -6   3  328.84   16.98
  -1  -6   3  311.11   13.22
  -1  -6   2  149.96    9.27
  -1  -6   2  155.09    8.55
  -1  -6   2  144.86   11.14
   1   6  -2  140.85    7.79
   1   6  -2  171.21   14.20
  -1  -6   1  206.11   10.00
  -1  -6   1  201.60   13.12
  -1  -6   1  203.18   11.01
   1   6  -1  222.60   15.84
   1   6  -1  191.96    9.39
  -1  -6   0  288.09   12.21
  -1  -6   0  300.33   13.64
  -1  -6   0  292.92   15.60
   1   6   0  306.40   18.48
   1   6   0  282.91   11.64
  -1  -6  -1   53.76    5.51
   1   6   1   62.22    8.33
  -1  -6  -1   63.18    6.41
  -1  -6  -1   66.53    7.45
   1   6   1   61.55    6.82
   1   6   2  156.59   13.00
  -1  -6  -2  153.42   11.18
   1   6   2  156.48   10.86
  -1  -6  -2  144.71    9.13
   1   6   3   65.27    8.41
   1   6   3   65.81    6.53
  -1  -6  -3   70.37    7.63
   1   6   3   74.28    7.51
  -1  -6  -3   71.93    6.69
   1   6   4   89.96    9.76
  -1  -6  -4   80.94    7.28
   1   6   4   78.14    7.15
  -1  -6  -4   83.64    8.09
   1   6   4   85.42    8.14
   1   6   5   59.23    7.98
   1   6   5   61.25    6.40
  -1  -6  -5   66.31    7.25
   1   6   5   66.37    7.22
  -1  -6  -5   56.02    6.21
  -1  -6  -6   87.50    8.03
   1   6   6   81.13    8.13
   1   6   6   76.27    7.22
   1   6   7   41.22    5.35
   1   6   7   48.10    6.15
  -1  -6  -7   40.04    5.65
   1   6   8    5.61    2.30
  -1  -6  -8    5.19    2.14
   1   6   8    4.17    1.96
   1   6   9  158.26   10.67
  -1  -6  -9  155.77   11.68
   1   6   9  153.00   11.15
   1   6  10  861.32   25.29
   1   6  10  899.65   27.09
  -1  -6 -10  826.44   27.56
  -1  -6 -11  142.69   11.84
   1   6  11  142.94   10.39
   1   6  11  135.82   10.80
   1   6  12  130.85   10.15
   1   6  12  143.88   11.13
  -1  -6 -12  151.82   12.43
   1   6  13   66.46    7.37
  -1  -6 -13   80.88    9.35
   1   6  13   76.02    8.17
   1   6  14    4.55    2.34
   1   6  14    3.22    2.04
  -1  -6 -14    5.93    2.99
   1   6  15   -1.07    1.38
   1   6  15    0.69    1.10
  -1  -6 -15    3.07    2.77
   1   6  16   -1.16    1.52
  -1  -6 -16    0.41    1.62
   1   6  16   -0.01    1.59
   1   6  17    8.67    2.93
   1   6  17    9.89    3.26
  -1  -6 -17   15.24    4.65
  -1  -6 -18   20.29    5.30
   1   6  18   14.45    3.88
   1   6  18   12.95    3.60
   1   6  19   27.95    5.62
  -1  -6 -19   29.52    6.78
   1   6  19   21.91    4.99
   1   6  20   -1.38    1.83
  -1  -6 -20   -0.39    2.74
   1   6  20   -0.38    1.04
  -1  -6 -21   17.77    5.53
   1   6  21    7.42    3.03
   1   6  21    9.43    3.09
  -1  -6 -22    3.33    3.87
   1   6  22    2.78    2.64
   1   6  22    5.33    2.53
  -1  -6 -23   47.02    9.57
   1   6  23   53.60    8.02
   1   6  23   52.40    7.74
  -1  -6 -23   75.41   10.91
  -1  -6 -24    0.79    2.26
   1   6  24   -0.10    1.58
   1   6  24    0.42    1.46
  -1  -6 -24    4.40    2.86
   1   6  25    1.36    2.17
   1   6  25   -2.20    2.49
  -1  -6 -26    3.69    3.33
   1   6  26   -4.03    2.58
  -1  -7  24   -3.76    2.97
  -1  -7  23   -5.35    3.24
  -1  -7  22    3.49    2.93
  -1  -7  21   -1.38    2.53
  -1  -7  20   -0.22    1.99
  -1  -7  19   -5.67    3.18
  -1  -7  18   -1.41    2.04
  -1  -7  17    3.39    2.52
   1   7 -17   -0.80    0.93
   1   7 -16   -0.61    1.58
  -1  -7  16    1.05    2.28
   1   7 -15    2.44    1.74
  -1  -7  15    1.09    2.10
   1   7 -14    2.05    2.09
  -1  -7  14    1.44    1.90
  -1  -7  13    2.07    2.12
   1   7 -13    1.47    1.60
  -1  -7  12   -1.54    2.88
   1   7 -12    3.25    2.28
  -1  -7  11    3.19    2.47
  -1  -7  10    7.00    3.15
  -1  -7   9    3.37    2.32
  -1  -7   8    1.47    1.92
  -1  -7   7    2.67    2.14
   1   7  -6    2.37    3.12
  -1  -7   6   -0.03    1.38
  -1  -7   5   -0.61    1.46
   1   7  -5   -1.68    2.34
  -1  -7   5   -2.47    1.80
  -1  -7   4    1.45    1.03
   1   7  -4    0.49    2.71
  -1  -7   4    1.97    1.50
  -1  -7   4    2.57    1.78
   1   7  -3    1.77    1.99
  -1  -7   3    1.10    1.59
  -1  -7   3    5.82    2.81
  -1  -7   3   -0.42    1.20
  -1  -7   2    6.35    2.68
   1   7  -2   11.24    4.10
  -1  -7   2   19.27    3.86
  -1  -7   2   11.45    2.62
   1   7  -1   12.97    4.11
  -1  -7   1   14.72    4.17
  -1  -7   1    9.54    2.41
  -1  -7   1   10.94    3.03
   1   7   0   26.34    6.11
  -1  -7   0   23.33    4.77
  -1  -7   0   17.00    3.53
  -1  -7   0   15.46    3.09
  -1  -7  -1   16.94    3.75
  -1  -7  -1   15.23    4.13
  -1  -7  -1   15.11    3.13
   1   7   1   11.07    3.92
  -1  -7  -2   24.71    4.22
  -1  -7  -2   22.29    4.62
  -1  -7  -2   24.20    4.89
   1   7   2   25.49    5.75
  -1  -7  -3   21.03    4.31
   1   7   3   16.92    4.82
   1   7   3   20.63    4.46
  -1  -7  -3   26.59    4.36
  -1  -7  -3   22.42    4.86
  -1  -7  -4   17.06    4.26
   1   7   4   23.24    5.49
   1   7   4   21.66    4.20
   1   7   4   18.97    4.21
  -1  -7  -4   18.69    3.85
   1   7   5    6.61    2.92
   1   7   5    4.71    1.92
  -1  -7  -5    4.72    2.17
   1   7   5    8.08    3.03
  -1  -7  -5    7.71    2.54
   1   7   6    3.46    1.79
  -1  -7  -6    5.52    2.52
   1   7   6    2.81    1.39
  -1  -7  -6    8.09    2.88
   1   7   7    4.86    1.97
  -1  -7  -7    6.87    3.29
   1   7   7    3.01    2.13
  -1  -7  -7    6.97    2.94
  -1  -7  -8   27.13    5.12
   1   7   8   23.20    4.80
   1   7   8   27.33    4.83
  -1  -7  -8   19.08    4.46
   1   7   9   13.14    3.31
   1   7   9   14.10    4.00
  -1  -7  -9   13.48    3.80
   1   7  10   35.17    5.37
   1   7  10   30.60    5.85
  -1  -7 -10   31.29    5.91
   1   7  11   14.51    3.57
   1   7  11   14.81    3.84
  -1  -7 -11   13.23    3.92
   1   7  12    7.12    2.46
  -1  -7 -12   13.53    4.07
   1   7  12    7.01    3.01
   1   7  13    7.07    2.69
  -1  -7 -13    8.43    3.25
   1   7  13    5.05    2.56
   1   7  14    0.20    1.37
   1   7  14    0.60    1.27
  -1  -7 -14    4.26    3.02
  -1  -7 -15    1.22    2.23
   1   7  15    2.02    1.59
   1   7  15    4.04    2.33
   1   7  16    0.20    1.21
   1   7  16    1.02    1.33
  -1  -7 -16    1.92    1.81
   1   7  17    1.02    1.58
  -1  -7 -17    4.82    3.16
   1   7  17    1.89    1.60
   1   7  18    3.19    2.20
  -1  -7 -18    0.88    1.79
   1   7  18   -2.48    2.22
   1   7  19   -1.23    1.21
   1   7  19    0.07    1.20
  -1  -7 -19    2.83    2.14
  -1  -7 -20    0.38    2.02
   1   7  20   -1.10    1.54
   1   7  20    1.15    2.02
   1   7  21   -1.96    1.89
   1   7  21    1.34    2.29
  -1  -7 -21    1.30    1.54
   1   7  22    0.28    1.89
  -1  -7 -22    0.02    2.69
  -1  -7 -23   -1.59    3.13
  -1  -7 -23   -5.52    3.49
   1   7  23    1.06    1.56
  -1  -8  22   -0.30    3.00
  -1  -8  21   -5.71    3.67
  -1  -8  20    5.49    4.62
  -1  -8  19   -2.03    2.15
  -1  -8  18   16.66    5.43
  -1  -8  17   23.48    6.47
   1   8 -16    2.35    1.97
  -1  -8  16    4.63    3.08
   1   8 -15   -0.33    1.20
  -1  -8  15    1.01    1.66
  -1  -8  14    6.93    2.71
  -1  -8  13   -1.25    2.21
  -1  -8  12    3.29    2.66
  -1  -8  11    2.72    2.68
  -1  -8  10   11.95    4.33
  -1  -8   9   83.97   10.43
   1   8  -8   27.62    7.29
  -1  -8   8   24.81    5.74
   1   8  -7   10.63    4.64
  -1  -8   7    9.19    3.56
  -1  -8   6   10.10    3.99
   1   8  -6    7.10    3.62
   1   8  -5   21.11    6.22
  -1  -8   5   17.55    3.99
  -1  -8   5   19.22    5.09
   1   8  -4   -2.00    2.47
  -1  -8   4   -0.14    1.08
  -1  -8   4   -1.00    2.20
  -1  -8   3   27.72    4.86
  -1  -8   3   22.23    3.50
  -1  -8   3   27.50    5.45
   1   8  -3   24.88    6.14
   1   8  -2    9.67    4.00
  -1  -8   2    8.35    2.79
  -1  -8   2   10.97    3.50
  -1  -8   2    9.92    2.40
   1   8  -1   15.61    4.65
  -1  -8   1   12.75    3.63
  -1  -8   1   14.98    3.07
  -1  -8   1   13.95    4.18
   1   8   0   62.33    9.48
  -1  -8   0   42.45    7.02
  -1  -8   0   42.57    5.15
  -1  -8   0   42.10    6.26
   1   8   1   37.49    7.63
  -1  -8  -1   46.52    5.80
  -1  -8  -1   41.53    6.23
  -1  -8  -1   49.60    7.50
   1   8   2   68.24   10.16
  -1  -8  -2   69.11    8.91
  -1  -8  -2   69.32    6.93
  -1  -8  -2   64.51    7.92
   1   8   3    4.32    4.32
  -1  -8  -3    9.22    3.30
  -1  -8  -3    8.71    3.47
  -1  -8  -3   10.32    3.24
   1   8   4  188.52   16.22
  -1  -8  -4  182.64   12.07
  -1  -8  -4  190.44   13.88
  -1  -8  -4  184.11   14.00
  -1  -8  -5   10.55    3.90
  -1  -8  -5    9.46    3.16
  -1  -8  -5    5.47    2.79
   1   8   5    4.95    2.83
   1   8   5   12.89    4.67
  -1  -8  -6  130.09   10.69
  -1  -8  -6  152.56   12.65
   1   8   6  128.81   11.54
   1   8   7    7.82    2.69
  -1  -8  -7    8.54    3.00
  -1  -8  -7    5.41    2.31
   1   8   7    8.11    3.22
   1   8   8   26.50    4.90
  -1  -8  -8   29.61    5.66
   1   8   8   24.65    5.50
  -1  -8  -8   22.49    4.67
   1   8   9   29.49    5.21
  -1  -8  -9   25.93    5.35
  -1  -8  -9   29.58    5.41
   1   8   9   25.80    5.39
  -1  -8 -10    8.17    3.10
   1   8  10    7.64    2.96
   1   8  10    9.21    3.48
  -1  -8 -10   12.21    3.47
   1   8  11   15.79    4.18
  -1  -8 -11   12.26    3.62
  -1  -8 -11   11.84    3.79
   1   8  11   18.63    4.34
   1   8  12   -1.43    2.18
  -1  -8 -12    5.63    2.73
   1   8  12    1.48    1.56
  -1  -8 -12    4.45    3.17
   1   8  13    2.37    1.78
   1   8  13    2.10    1.99
  -1  -8 -13    4.16    2.73
  -1  -8 -14   12.59    4.15
   1   8  14   15.30    3.90
   1   8  14   18.09    4.70
   1   8  15    4.25    2.52
   1   8  15    7.19    3.34
  -1  -8 -15    8.94    4.38
   1   8  16   10.49    3.47
   1   8  16    9.54    3.54
  -1  -8 -16   11.98    4.12
  -1  -8 -17    5.28    2.59
   1   8  17    2.23    1.84
   1   8  18   36.22    6.74
  -1  -8 -18   29.91    6.93
   1   8  19    0.45    1.46
  -1  -8 -19    5.36    3.16
   1   8  20    2.44    1.17
  -1  -8 -20    4.52    3.99
  -1  -8 -21    2.63    3.32
  -1  -9  19   -1.74    1.98
  -1  -9  18    2.87    2.85
  -1  -9  17   -1.47    1.87
  -1  -9  16   -1.21    2.24
  -1  -9  15   -2.57    2.52
  -1  -9  14    2.61    2.82
  -1  -9  13   -7.36    3.52
  -1  -9  12    3.73    3.08
  -1  -9  11    5.36    3.88
  -1  -9  10   -0.35    1.94
   1   9 -10    6.90    3.81
  -1  -9   9   -1.02    2.13
   1   9  -9    0.81    2.04
  -1  -9   8   -0.74    1.40
   1   9  -8    4.25    3.21
   1   9  -7    2.98    3.03
  -1  -9   7    1.23    2.76
   1   9  -6   -1.55    2.63
  -1  -9   6    0.38    1.98
  -1  -9   5    2.09    2.13
   1   9  -5   -1.99    2.72
   1   9  -4    5.92    4.03
  -1  -9   4    5.73    3.72
  -1  -9   3    3.34    2.76
  -1  -9   3    0.25    1.54
   1   9  -3    2.41    3.09
  -1  -9   2    2.96    2.36
  -1  -9   2    2.52    2.45
   1   9  -2   -0.15    2.40
   1   9  -1    7.16    3.87
  -1  -9   1    5.59    3.24
  -1  -9   1    3.80    2.54
  -1  -9   0    0.07    1.85
   1   9   0    3.01    3.48
  -1  -9   0    2.06    2.29
  -1  -9  -1    5.95    3.34
   1   9   1    2.83    2.66
  -1  -9  -1    0.57    1.22
  -1  -9  -2   -0.54    1.56
   1   9   2    0.55    1.96
   1   9   3    1.42    2.15
  -1  -9  -3    2.86    2.20
  -1  -9  -3    4.76    2.95
  -1  -9  -4   -1.58    2.15
  -1  -9  -4    1.15    1.70
   1   9   4    1.49    2.66
  -1  -9  -5    1.30    1.45
  -1  -9  -5    4.57    2.25
  -1  -9  -5    2.11    2.17
  -1  -9  -6   11.74    3.88
  -1  -9  -6    7.28    2.45
  -1  -9  -6   10.52    3.21
  -1  -9  -7    1.96    1.21
   1   9   7    3.68    2.67
  -1  -9  -7    4.94    2.67
  -1  -9  -7    5.25    2.91
  -1  -9  -8    8.57    3.90
  -1  -9  -8   -0.35    1.13
   1   9   8    1.56    1.72
  -1  -9  -8    3.05    2.24
  -1  -9  -9   -1.58    1.61
   1   9   9    2.79    2.11
   1   9   9    5.45    2.72
  -1  -9  -9   -1.10    1.62
   1   9  10    0.78    1.04
  -1  -9 -10    4.63    2.96
   1   9  10    1.13    1.64
  -1  -9 -10    2.93    2.74
   1   9  11    1.10    1.91
  -1  -9 -11    1.60    2.17
   1   9  11    2.35    1.88
  -1  -9 -11    5.24    3.10
  -1  -9 -12    6.60    3.18
   1   9  12   -0.64    1.43
  -1  -9 -13    0.36    1.84
   1   9  13   -0.69    1.33
   1   9  14    9.02    3.60
  -1  -9 -14    3.83    3.06
   1   9  15    0.32    1.85
  -1  -9 -15    1.20    1.97
   1   9  16    0.81    1.57
  -1  -9 -16   -2.08    3.16
   1   9  17    2.11    1.85
  -1  -9 -17    6.57    3.81
  -1  -9 -18    1.69    2.80
  -1  -9 -19    1.25    1.54
  -1  -9 -20    0.67    2.36
  -1 -10  15   -0.09    1.89
  -1 -10  14    5.63    3.76
  -1 -10  13    6.36    4.00
   1  10 -13   -5.18    4.20
   1  10 -12    2.39    3.87
  -1 -10  12   -1.85    2.80
   1  10 -11   13.70    5.86
  -1 -10  11    7.05    4.56
   1  10 -10    1.67    2.82
  -1 -10  10   -1.90    2.72
   1  10  -9    3.55    3.90
  -1 -10   9   -1.05    4.45
  -1 -10   8   18.67    5.63
   1  10  -8    9.59    4.86
   1  10  -7    3.62    2.39
  -1 -10   7    5.86    3.77
   1  10  -6   14.17    6.42
  -1 -10   6   20.62    5.94
  -1 -10   5   39.87    7.96
   1  10  -5   46.34   10.03
  -1 -10   4   31.69    6.98
   1  10  -4   37.09    9.00
  -1 -10   3   11.54    4.95
   1  10  -3   11.14    5.54
  -1 -10   2    3.09    2.88
   1  10  -2    0.87    2.81
  -1 -10   1   38.40    7.45
   1  10  -1   19.48    5.95
  -1 -10   0    4.44    2.68
   1  10   0    5.37    4.88
  -1 -10  -1   -0.01    1.56
   1  10   1    0.14    2.39
  -1 -10  -2   15.27    4.97
   1  10   2   12.12    4.37
  -1 -10  -2   16.94    4.63
   1  10   3   46.20    8.91
  -1 -10  -3   25.79    5.89
  -1 -10  -3   34.55    6.86
   1  10   4   -0.03    2.16
  -1 -10  -4    5.22    3.43
  -1 -10  -4    2.88    2.17
  -1 -10  -5   14.26    4.67
  -1 -10  -5    6.54    2.88
  -1 -10  -6    7.85    3.80
  -1 -10  -6    9.33    3.51
  -1 -10  -7   -3.06    1.80
  -1 -10  -7   -2.64    2.41
  -1 -10  -8   -1.08    1.81
  -1 -10  -9    1.57    9.81
  -1 -10 -10   23.89    6.41
  -1 -10 -11    3.72    3.04
   1  10  11    5.52    3.20
   1  10  12   -0.25    1.34
  -1 -10 -12   11.05    4.22
   1  10  13   -0.07    1.81
   1  10  14    6.33    3.19
   1  10  15   -0.69    1.55
  -1 -10 -15   -0.41    2.85
  -1 -10 -16    1.90    1.94
  -1 -10 -17    2.11    2.37
  -1 -11  11    3.82    3.90
  -1 -11  10    1.93    1.95
  -1 -11   9    0.79    2.30
   1  11  -9   -6.25    5.13
   1  11  -8    1.91    2.12
  -1 -11   8   -4.26    2.81
   1  11  -7    3.71    3.33
  -1 -11   7   -0.98    1.88
   1  11  -6    2.43    3.44
  -1 -11   6   -3.20    2.05
   1  11  -5    1.51    2.07
  -1 -11   5    4.13    2.17
  -1 -11   4    2.70    2.72
   1  11  -4    0.75    2.42
  -1 -11   3    1.72    2.10
   1  11  -3   -0.62    3.40
  -1 -11   2   -2.41    3.31
   1  11  -2    1.88    4.66
   1  11  -1   -0.47    3.39
  -1 -11   1   -5.42    3.23
  -1 -11   0   -1.81    2.46
   1  11   0    0.85    3.70
   1  11   1   -2.69    2.03
  -1 -11  -1   -3.43    2.86
  -1 -11  -2    2.17    2.37
   1  11   2    1.13    3.03
  -1 -11  -3    2.23    1.77
   1  11   3    3.49    3.18
  -1 -11 -11    1.44    2.32
  -1 -11 -12   -0.88    1.95
  -1 -12   5   11.77    4.70
  -1 -12   4    7.02    3.54
  -1 -12   3    0.12    0.49
   2 -13  -4    5.21    2.94
   2 -13   1   -1.12    2.52
   2 -13   2   -0.09    2.96
   2 -12  -8    3.03    3.22
   2 -12  -7    2.92    3.01
   2 -12  -7   11.18    3.60
   2 -12  -6    8.77    3.65
   2 -12  -6    0.06    2.61
   2 -12  -5   16.69    4.89
   2 -12  -5   23.96    7.63
   2 -12  -4   25.87    6.22
   2 -12  -4   17.11    6.03
   2 -12  -3   10.17    3.77
   2 -12  -3    4.35    3.27
   2 -12  -2   16.06    4.85
   2 -12  -2   19.82    6.86
   2 -12  -1   14.27    5.74
   2 -12  -1    1.85    1.58
   2 -12   0    8.21    3.91
   2 -12   1   14.51    6.07
   2 -12   2   37.24    9.39
   2 -12   3   65.17   11.82
  -2  12  -4   43.71    9.10
  -2  12  -5    9.05    4.71
  -2  12  -6    1.01    2.78
   2 -12  12   -3.49    2.41
   2 -12  13    3.64    2.43
   2 -12  14    0.26    0.66
   2 -12  15    4.28    2.69
   2 -11 -12    7.89    4.42
   2 -11 -12    7.61    4.61
   2 -11 -11    6.08    3.13
   2 -11 -11    6.85    3.26
   2 -11 -10    1.38    1.36
   2 -11 -10   -2.44    3.31
   2 -11  -9   -1.02    1.47
   2 -11  -9   -2.10    2.89
   2 -11  -8    1.05    2.61
   2 -11  -8    5.53    3.67
   2 -11  -7    2.83    2.98
   2 -11  -7   -1.24    2.82
   2 -11  -6   -1.94    2.41
   2 -11  -6   -1.46    3.64
   2 -11  -5   -0.48    2.02
   2 -11  -5   -0.78    3.12
   2 -11  -4    0.87    1.89
   2 -11  -4    0.30    1.42
   2 -11  -3   -0.32    1.61
   2 -11  -3    2.26    2.84
   2 -11  -2    1.09    1.65
   2 -11  -2    2.47    2.12
   2 -11  -1   -1.31    1.35
   2 -11  -1    0.53    1.98
   2 -11   0    5.72    2.77
   2 -11   0    1.22    2.23
   2 -11   1    0.28    1.16
   2 -11   1    0.79    1.92
  -2  11  -1    2.70    2.52
   2 -11   2   -0.50    1.51
  -2  11  -2    5.28    3.81
   2 -11   2   -4.03    4.45
  -2  11  -3    4.44    3.07
   2 -11   3    0.88    2.92
  -2  11  -4    2.23    2.10
   2 -11   4   -5.73    3.51
  -2  11  -5   -1.93    2.83
   2 -11   6    3.69    2.23
  -2  11  -6   -0.39    2.03
   2 -11   7   -6.01    2.74
  -2  11  -7    0.75    2.20
  -2  11  -8    1.63    2.05
   2 -11   8   -8.12    3.18
   2 -11   9    1.80    1.87
  -2  11  -9    1.94    1.69
   2 -11  10   -0.54    2.00
  -2  11 -10    1.67    2.07
   2 -11  11    3.25    2.94
  -2  11 -11   -1.89    2.36
  -2  11 -12   -3.23    2.85
   2 -11  12   -5.73    3.01
   2 -11  13    3.28    2.63
  -2  11 -13   -2.38    3.20
  -2  11 -14    0.66    2.18
   2 -11  14    4.51    2.64
   2 -11  15   -3.71    2.07
  -2  11 -15    1.06    1.97
   2 -11  16   -0.45    1.83
  -2  11 -16   -2.40    2.56
  -2  11 -17    2.59    2.82
   2 -11  17   -2.76    2.44
   2 -11  18   -4.42    2.92
   2 -10 -20    0.90    2.78
   2 -10 -19    4.13    2.97
   2 -10 -18    7.33    3.72
   2 -10 -17   -4.47    2.87
   2 -10 -16   -1.88    3.21
   2 -10 -16    0.52    2.12
   2 -10 -16   -1.55    2.12
   2 -10 -15    7.56    3.63
   2 -10 -15    2.99    3.11
   2 -10 -15    4.48    2.92
   2 -10 -14    7.56    3.21
   2 -10 -14    7.60    4.18
   2 -10 -14    9.71    4.35
   2 -10 -13    6.88    3.03
   2 -10 -13   13.30    5.21
   2 -10 -13   22.59    5.75
   2 -10 -12   31.09    5.84
   2 -10 -12   47.75    9.38
   2 -10 -12   31.00    6.99
   2 -10 -11   18.15    4.62
   2 -10 -11   21.06    6.95
   2 -10 -11   16.95    4.89
   2 -10 -10   52.58    7.21
   2 -10 -10   52.44    8.68
   2 -10 -10   79.75   12.01
   2 -10  -9    2.80    3.02
   2 -10  -9    6.99    3.56
   2 -10  -8   -4.58    3.25
   2 -10  -8    3.14    2.61
   2 -10  -7   19.65    5.20
   2 -10  -7   20.15    5.71
   2 -10  -6   63.44    8.83
   2 -10  -6   69.97   11.02
   2 -10  -5   50.78    7.81
   2 -10  -5   41.98    8.44
   2 -10  -4   78.12   11.44
   2 -10  -4   65.73    8.72
   2 -10  -3   61.15   10.24
   2 -10  -3   61.06    8.15
   2 -10  -2   20.30    4.82
   2 -10  -2   29.85    7.03
  -2  10   1   15.26    5.11
   2 -10  -1    8.60    3.65
   2 -10  -1    9.96    3.23
   2 -10   0    1.98    2.83
  -2  10   0   -0.49    1.55
   2 -10   0   -0.85    2.21
  -2  10  -1    5.74    2.92
   2 -10   1    1.34    1.48
  -2  10  -1    3.51    3.28
   2 -10   1    3.95    1.82
   2 -10   1    6.98    4.51
   2 -10   2    4.76    2.15
  -2  10  -2    2.62    1.94
   2 -10   2   10.70    3.98
  -2  10  -2   -0.78    2.73
   2 -10   2    1.73    1.54
   2 -10   3    0.35    1.09
   2 -10   3    2.03    2.30
   2 -10   3   -0.48    1.47
  -2  10  -3   -1.87    1.50
  -2  10  -3   -0.28    2.23
   2 -10   4   -0.29    1.44
   2 -10   4   -0.15    2.21
   2 -10   4   -0.78    2.04
  -2  10  -4    1.01    2.85
  -2  10  -4   -0.92    1.43
  -2  10  -5    5.74    3.26
   2 -10   5    2.72    1.56
   2 -10   5    0.20    1.43
  -2  10  -5    3.82    2.73
   2 -10   6   21.99    4.54
  -2  10  -6   20.46    5.60
  -2  10  -6   25.32    6.39
  -2  10  -7    5.91    3.24
   2 -10   7    4.26    2.09
  -2  10  -8   17.85    5.42
   2 -10   8   10.53    3.33
   2 -10   9    5.41    2.50
  -2  10  -9    7.97    3.96
  -2  10 -10   20.50    5.69
   2 -10  10   20.47    5.34
  -2  10 -11   11.98    5.04
   2 -10  11    6.08    3.14
  -2  10 -12    4.20    3.55
   2 -10  12    3.14    2.42
   2 -10  13    3.66    2.43
  -2  10 -13    3.45    2.83
   2 -10  14    1.38    2.33
  -2  10 -14    3.02    2.51
  -2  10 -15   -0.41    2.65
   2 -10  15    3.21    2.48
  -2  10 -16    8.70    3.91
   2 -10  16    7.40    3.74
  -2  10 -17    5.76    3.01
   2 -10  17    4.40    2.74
   2 -10  18    1.75    2.56
  -2  10 -18    1.20    2.12
  -2  10 -19    2.45    2.26
   2 -10  19    4.02    2.78
  -2  10 -20   -1.23    2.34
   2 -10  20   -1.68    1.86
  -2  10 -21   -1.69    2.27
  -2  10 -22    2.73    3.18
   2  -9 -22   -0.75    1.84
   2  -9 -21   -2.85    2.23
   2  -9 -20   -1.25    5.85
   2  -9 -19    0.55    2.11
   2  -9 -19    3.36    2.05
   2  -9 -19   -2.07    2.49
   2  -9 -18    3.74    3.01
   2  -9 -18    2.41    2.47
   2  -9 -18   -2.80    2.84
   2  -9 -17    5.76    3.76
   2  -9 -17    0.23    1.59
   2  -9 -17   -0.46    1.53
   2  -9 -16   10.85    4.36
   2  -9 -16    9.45    4.66
   2  -9 -16    1.75    1.94
   2  -9 -15    2.81    2.57
   2  -9 -15    1.80    1.41
   2  -9 -15    1.14    2.51
   2  -9 -14    3.60    2.71
   2  -9 -14    4.07    2.69
   2  -9 -14   -0.97    2.54
   2  -9 -13    0.89    1.68
   2  -9 -13    3.85    2.33
   2  -9 -13   -2.88    2.66
   2  -9 -12   -0.96    1.54
   2  -9 -12   -3.09    2.85
   2  -9 -12    1.81    2.77
   2  -9 -11    1.32    1.56
   2  -9 -11    2.82    3.68
   2  -9 -11   -0.84    1.96
   2  -9 -10    0.20    1.79
   2  -9 -10   -0.86    1.82
   2  -9 -10   -0.05    2.58
   2  -9  -9    7.26    2.45
   2  -9  -9    8.85    3.67
   2  -9  -9    4.43    2.89
   2  -9  -8    0.41    1.63
   2  -9  -8   -0.07    1.26
   2  -9  -8   -2.13    2.07
   2  -9  -7    2.22    1.96
   2  -9  -7    1.66    1.34
   2  -9  -7    2.02    2.71
   2  -9  -6    2.43    1.18
   2  -9  -6   -1.28    1.49
   2  -9  -6    2.21    2.76
   2  -9  -5    2.16    1.47
   2  -9  -5    1.10    2.21
   2  -9  -5    3.21    2.80
   2  -9  -4    2.70    1.85
   2  -9  -4    1.02    2.06
   2  -9  -4    3.58    2.92
   2  -9  -3    4.61    1.66
   2  -9  -3   10.89    4.13
   2  -9  -3    7.96    3.27
  -2   9   3    7.51    3.02
  -2   9   3   11.93    4.06
   2  -9  -2   10.69    2.45
   2  -9  -2   13.39    3.63
  -2   9   2   12.52    3.72
   2  -9  -2   12.99    4.95
  -2   9   2   15.75    4.67
   2  -9  -2   13.75    2.70
   2  -9  -1   10.16    4.09
  -2   9   1    6.58    2.47
  -2   9   1    7.02    3.36
   2  -9  -1    9.97    3.24
   2  -9  -1   10.21    2.42
  -2   9   0    7.29    2.90
   2  -9   0    5.25    2.43
   2  -9   0    7.99    2.43
  -2   9   0    2.14    1.93
   2  -9   0    5.05    3.71
  -2   9  -1   -1.06    1.70
   2  -9   1    3.01    1.90
   2  -9   1    5.44    3.71
  -2   9  -1    6.51    3.46
   2  -9   1    2.28    1.49
  -2   9  -2    0.81    1.84
   2  -9   2    0.22    1.19
   2  -9   2   -1.39    1.51
  -2   9  -2    4.47    2.42
   2  -9   2    0.94    0.95
   2  -9   3    3.54    1.90
   2  -9   3    2.68    1.82
  -2   9  -3    5.46    3.18
  -2   9  -3    5.90    3.21
   2  -9   3    0.69    1.91
   2  -9   4    0.20    1.35
   2  -9   4    5.75    2.49
  -2   9  -4   -1.77    2.77
  -2   9  -4    0.88    1.91
   2  -9   4    6.18    3.27
   2  -9   5    2.24    3.38
   2  -9   5    1.58    1.54
  -2   9  -5    3.61    2.37
   2  -9   5    0.01    1.01
   2  -9   6    1.05    0.79
  -2   9  -6    4.52    2.67
   2  -9   6    3.12    2.25
  -2   9  -7   -1.70    2.23
   2  -9   7   -0.69    1.14
   2  -9   7    0.67    1.01
  -2   9  -8    1.91    2.11
   2  -9   8    1.76    1.98
   2  -9   9   -2.74    1.98
  -2   9  -9   -3.74    2.57
   2  -9  10    1.74    1.49
  -2   9 -10    0.46    1.73
   2  -9  11    5.12    2.44
  -2   9 -11    0.83    1.69
   2  -9  12    0.69    1.93
  -2   9 -12    2.47    2.25
   2  -9  13   -0.63    1.45
  -2   9 -13    0.90    3.17
   2  -9  14   -3.07    2.14
  -2   9 -14    0.88    2.93
  -2   9 -15   -2.44    3.17
   2  -9  15    2.81    2.34
  -2   9 -16   -3.02    2.55
   2  -9  16    0.99    1.43
  -2   9 -17   -1.00    2.65
   2  -9  17    0.18    1.90
  -2   9 -18    1.92    2.51
   2  -9  18    4.43    2.71
   2  -9  19    0.85    3.65
  -2   9 -19   -0.20    1.59
   2  -9  20    6.28    3.03
  -2   9 -20   -5.85    3.88
  -2   9 -21    4.66    3.44
   2  -9  21   -3.23    1.82
  -2   9 -22    2.57    2.57
   2  -9  22    3.38    2.63
  -2   9 -23    1.10    2.52
   2  -9  24   -0.10    2.14
  -2   9 -24   -0.90    1.93
  -2   9 -25   -3.27    3.20
   2  -8 -23    3.65    4.04
   2  -8 -22    0.32    1.76
   2  -8 -22    6.74    3.86
   2  -8 -21   -1.82    1.82
   2  -8 -21    2.36    2.46
   2  -8 -20    7.23    3.51
   2  -8 -20    6.47    4.18
   2  -8 -19    9.29    4.12
   2  -8 -19   17.23    5.22
   2  -8 -18    2.33    2.22
   2  -8 -17   12.11    4.15
   2  -8 -16   -0.26    2.43
   2  -8 -15   10.40    3.99
   2  -8 -15   16.14    4.79
   2  -8 -14   26.38    6.92
   2  -8 -14   32.88    6.57
   2  -8 -13    4.61    3.73
   2  -8 -13    5.95    2.86
   2  -8 -12   91.98   11.77
   2  -8 -12   89.70   10.31
   2  -8 -11  136.66   14.16
   2  -8 -11   90.48   10.38
   2  -8 -10   11.21    4.41
   2  -8 -10    6.10    3.16
   2  -8  -9   55.03    8.76
   2  -8  -9   46.33    7.15
   2  -8  -8    2.19    1.90
   2  -8  -8    2.12    2.45
   2  -8  -7   14.83    4.69
   2  -8  -7   24.41    4.99
   2  -8  -6    3.64    1.50
   2  -8  -6   14.47    4.20
   2  -8  -6   12.09    1.67
   2  -8  -5    8.13    1.59
   2  -8  -5   19.99    5.36
   2  -8  -5   11.30    3.40
   2  -8  -4    0.16    1.20
   2  -8  -4   -0.04    2.04
  -2   8   4    0.05    1.60
   2  -8  -4    0.71    0.57
   2  -8  -3   14.61    3.51
  -2   8   3   21.28    5.01
  -2   8   3   21.72    3.84
   2  -8  -3   20.41    2.74
   2  -8  -3   17.19    4.74
  -2   8   2  109.46    8.81
  -2   8   2  110.98   11.20
   2  -8  -2  106.41    6.68
   2  -8  -2  114.37    9.73
   2  -8  -2  127.70   12.70
  -2   8   1   51.93    6.27
   2  -8  -1   51.76    8.18
  -2   8   1   43.77    7.10
   2  -8  -1   47.35    4.72
   2  -8  -1   60.69    6.86
  -2   8   0  124.75   10.03
   2  -8   0  129.85   12.73
  -2   8   0  114.98   11.62
   2  -8   0  108.93    7.50
   2  -8   0  117.62    9.43
   2  -8   1    3.73    1.92
   2  -8   1    1.89    0.80
  -2   8  -1    3.30    1.55
  -2   8  -1    5.21    3.08
   2  -8   1    2.60    1.35
   2  -8   1    1.61    1.82
   2  -8   2    2.36    1.64
  -2   8  -2    0.14    1.78
   2  -8   2   -1.38    1.41
  -2   8  -2    1.36    1.75
   2  -8   2    0.22    0.45
   2  -8   2   -1.00    2.69
   2  -8   3  120.98   12.68
  -2   8  -3  125.72   12.01
   2  -8   3  121.77    8.72
   2  -8   3  137.67    9.39
  -2   8  -4   48.90    7.55
   2  -8   4   53.89    5.98
   2  -8   4   52.16    8.95
   2  -8   4   53.81    5.77
   2  -8   5   73.42    7.28
  -2   8  -5   87.98   10.13
   2  -8   5   77.96   10.90
   2  -8   5   74.62    6.50
   2  -8   6    3.88    1.71
   2  -8   6    4.56    1.92
  -2   8  -6    3.80    2.42
   2  -8   7    3.52    1.15
   2  -8   7    1.01    0.84
  -2   8  -7    2.50    2.57
  -2   8  -8   37.36    7.21
   2  -8   8   33.27    3.93
   2  -8   8   34.83    5.51
  -2   8  -9   -1.04    2.10
   2  -8   9    0.29    1.37
   2  -8  10    2.98    1.08
  -2   8 -10    2.68    2.30
   2  -8  11    5.55    2.47
  -2   8 -11    4.13    2.58
  -2   8 -12   -0.69    1.22
   2  -8  12   -0.44    1.66
   2  -8  13    0.80    1.86
  -2   8 -13   -3.06    2.70
   2  -8  14    2.69    1.27
  -2   8 -14    4.66    3.12
  -2   8 -15    4.93    3.19
   2  -8  15   14.48    4.15
  -2   8 -16   28.91    6.55
   2  -8  16   18.35    4.81
   2  -8  17   13.88    4.29
  -2   8 -17   10.85    4.67
  -2   8 -18    4.55    2.97
   2  -8  18    2.53    2.19
   2  -8  19   15.43    4.73
  -2   8 -19    8.36    4.17
   2  -8  20    2.08    2.52
  -2   8 -20    3.10    2.67
  -2   8 -21    4.40    3.70
   2  -8  21    6.72    3.49
  -2   8 -22   13.14    4.99
   2  -8  22   13.05    4.87
   2  -8  23    9.92    4.44
  -2   8 -23    8.15    3.76
   2  -8  23    9.45    3.87
  -2   8 -24   -2.16    3.10
   2  -8  24    7.06    3.61
   2  -8  24    4.63    3.92
   2  -8  25   13.14    4.77
  -2   8 -25    2.21    2.39
  -2   8 -26    7.52    3.83
  -2   8 -27   -2.81    2.59
  -2   7  28   -4.96    2.91
  -2   7  27    0.17    1.25
  -2   7  26    0.38    2.23
   2  -7 -25    1.06    2.51
  -2   7  25    2.17    3.27
   2  -7 -25    0.29    2.16
   2  -7 -24    0.67    2.00
   2  -7 -24    3.35    3.30
  -2   7  24   -3.66    3.02
   2  -7 -23   -4.28    3.25
  -2   7  23   -1.92    2.13
   2  -7 -22    0.31    1.96
  -2   7  22    3.33    2.87
  -2   7  21   -0.73    1.65
   2  -7 -21    1.62    2.24
  -2   7  20    0.82    1.34
   2  -7 -20   -1.61    3.02
  -2   7  19    1.19    2.27
   2  -7 -19   -0.98    1.85
   2  -7 -18   -1.06    1.98
  -2   7  18   -1.56    1.95
  -2   7  17    1.48    2.07
   2  -7 -17    7.86    3.31
  -2   7  16    1.69    2.06
   2  -7 -16   -1.20    2.00
  -2   7  15   -2.31    1.78
   2  -7 -15    1.75    2.59
   2  -7 -14    4.80    3.30
  -2   7  14   10.06    3.28
   2  -7 -13    1.35    1.49
  -2   7  13    1.74    1.55
   2  -7 -12    4.94    2.48
  -2   7  12   -0.74    2.06
   2  -7 -12   -0.48    1.46
   2  -7 -11   -0.05    1.70
  -2   7  11   -0.57    1.59
   2  -7 -11   -2.18    2.11
  -2   7  10    0.28    1.71
   2  -7 -10    1.29    1.60
   2  -7 -10   -0.28    1.50
   2  -7  -9   -0.19    1.32
   2  -7  -9   -2.03    1.90
   2  -7  -8    6.69    2.50
   2  -7  -8    1.29    1.44
   2  -7  -8    3.33    1.13
   2  -7  -7   11.07    3.51
   2  -7  -7    9.62    1.99
   2  -7  -7   10.78    3.60
   2  -7  -6   21.90    4.40
   2  -7  -6   14.45    4.40
   2  -7  -6   14.49    2.43
   2  -7  -6   19.23    1.66
   2  -7  -5    6.45    2.38
   2  -7  -5    4.94    3.04
  -2   7   5    3.18    1.89
   2  -7  -5    3.79    0.86
   2  -7  -5    3.22    1.12
  -2   7   4   23.05    4.74
   2  -7  -4   20.75    2.35
   2  -7  -4   23.63    5.29
   2  -7  -4   29.97    4.98
   2  -7  -3    2.89    1.77
  -2   7   3    2.26    1.66
   2  -7  -3    2.71    0.58
  -2   7   3    1.15    1.34
   2  -7  -3    3.87    2.04
   2  -7  -3    0.43    0.50
  -2   7   2    5.92    1.82
   2  -7  -2    4.55    2.24
   2  -7  -2    4.32    0.88
  -2   7   2    5.35    2.34
   2  -7  -2    6.86    3.12
   2  -7  -2    7.95    1.87
   2  -7  -1    6.59    2.90
  -2   7   1    9.73    2.53
   2  -7  -1    9.32    2.64
   2  -7  -1   10.96    1.39
  -2   7   1    7.82    2.13
  -2   7   1    9.68    3.52
   2  -7  -1    9.99    1.96
   2  -7   0    3.68    2.24
   2  -7   0    2.36    0.77
  -2   7   0    4.22    1.71
  -2   7   0    1.18    1.28
  -2   7   0    5.89    2.15
   2  -7   0    3.50    1.55
   2  -7   0    0.25    1.14
  -2   7  -1    6.85    2.37
   2  -7   1    4.74    1.26
  -2   7  -1    8.94    3.31
   2  -7   1    4.13    2.02
   2  -7   1    6.09    1.89
   2  -7   1    4.46    1.92
   2  -7   2    0.30    0.91
   2  -7   2    0.56    1.48
   2  -7   2    0.27    0.95
  -2   7  -2    1.40    1.73
   2  -7   2    2.65    1.87
   2  -7   3   -0.27    0.58
   2  -7   3    0.23    0.84
  -2   7  -3    2.57    2.37
   2  -7   3    1.09    2.55
   2  -7   3   -0.29    0.99
   2  -7   4    1.88    1.00
  -2   7  -4    6.45    2.45
   2  -7   4   -0.33    1.03
   2  -7   4    2.55    0.71
   2  -7   4    3.37    2.62
   2  -7   5   19.22    3.51
   2  -7   5   14.20    2.82
  -2   7  -5   10.85    3.45
   2  -7   5   17.03    4.90
  -2   7  -6   39.93    6.56
   2  -7   6   45.10    5.42
   2  -7   6   50.67    4.81
   2  -7   7   41.22    5.59
  -2   7  -7   47.03    7.09
   2  -7   7   38.87    4.05
  -2   7  -8   31.02    6.09
   2  -7   8   29.22    4.73
   2  -7   9    8.22    2.39
  -2   7  -9    7.92    3.05
  -2   7 -10    0.76    1.70
   2  -7  10    0.18    1.10
  -2   7 -11   -0.30    1.18
   2  -7  11   -1.66    1.91
  -2   7 -12    2.25    2.68
   2  -7  12   -0.55    1.47
  -2   7 -13    0.46    1.75
   2  -7  13    0.31    1.10
  -2   7 -14    3.45    2.29
   2  -7  14    0.44    1.64
   2  -7  15   -1.68    1.78
  -2   7 -15   -2.92    2.60
   2  -7  16   -0.76    1.99
  -2   7 -16    0.09    1.70
  -2   7 -17    1.80    2.13
   2  -7  17    0.47    2.62
   2  -7  18   -0.15    2.14
  -2   7 -18    1.42    1.90
  -2   7 -19    4.15    2.35
   2  -7  19    4.39    3.08
  -2   7 -20   -0.27    1.70
   2  -7  20    3.30    3.73
   2  -7  21    1.86    1.87
  -2   7 -21    5.19    3.43
   2  -7  21    2.12    2.57
  -2   7 -22   -1.58    1.58
   2  -7  22    1.11    1.49
   2  -7  22    2.37    2.59
  -2   7 -23    3.67    2.85
   2  -7  23    7.65    3.80
   2  -7  23   -0.65    1.81
   2  -7  24   -0.20    2.21
  -2   7 -24    1.56    2.65
   2  -7  24    2.62    2.67
   2  -7  25   -1.38    2.30
  -2   7 -25    0.03    2.48
   2  -7  25    2.59    2.41
   2  -7  26   -1.08    1.73
  -2   7 -26    1.75    1.37
  -2   7 -27    0.29    2.51
  -2   7 -28    1.12    2.20
  -2   6  29    1.46    1.57
  -2   6  28    7.28    3.51
   2  -6 -27   -2.52    2.92
  -2   6  27    1.74    2.59
  -2   6  26    4.36    3.23
   2  -6 -26    0.94    1.74
  -2   6  25   -1.81    1.95
   2  -6 -25   -4.03    3.50
   2  -6 -24    2.78    2.71
  -2   6  24    0.09    2.04
  -2   6  23    2.97    2.55
   2  -6 -23    0.63    2.34
  -2   6  22    0.57    1.84
   2  -6 -22   -0.09    1.98
   2  -6 -21   -0.93    1.65
  -2   6  21   -1.04    1.50
   2  -6 -20   -0.72    1.97
  -2   6  20    0.61    1.54
   2  -6 -19    7.55    3.25
  -2   6  19    6.15    3.03
  -2   6  18   65.83    8.86
   2  -6 -18   76.45    9.58
  -2   6  17   96.49   10.63
   2  -6 -17   84.59    9.87
  -2   6  16   23.07    5.37
   2  -6 -16   17.52    4.50
  -2   6  15    2.11    1.98
   2  -6 -15    2.92    1.60
  -2   6  14   89.71    5.31
  -2   6  14   93.57    9.84
   2  -6 -14  110.62   10.64
   2  -6 -13    1.59    1.81
  -2   6  13    2.63    2.20
  -2   6  13    0.50    0.70
  -2   6  13    0.94    0.78
  -2   6  12  169.99    6.16
  -2   6  12  177.63   13.22
   2  -6 -12  171.91   12.73
   2  -6 -11   61.84    6.25
   2  -6 -11   67.41    4.00
  -2   6  11   59.46    3.27
  -2   6  11   74.34    8.56
   2  -6 -11   67.99    8.05
   2  -6 -10  129.68   10.84
   2  -6 -10  147.84   12.77
   2  -6 -10  129.57    5.54
  -2   6  10  126.37   10.80
  -2   6  10  117.64    3.90
   2  -6 -10  128.08    8.60
   2  -6  -9   21.92    4.42
   2  -6  -9   32.48    4.17
   2  -6  -9   35.98    6.49
  -2   6   9   30.05    5.45
   2  -6  -9   24.45    2.43
  -2   6   8  274.83   15.47
   2  -6  -8  292.18   17.44
   2  -6  -8  292.45   15.52
   2  -6  -8  277.09    8.34
  -2   6   7  190.49   12.69
   2  -6  -7  199.43   14.26
   2  -6  -7  196.47   12.50
   2  -6  -7  185.94    7.13
   2  -6  -6   31.36    5.62
   2  -6  -6   33.36    5.05
  -2   6   6   33.04    5.32
  -2   6   6   29.36    5.03
   2  -6  -6   31.42    3.03
  -2   6   5  142.41   10.74
   2  -6  -5  144.06    3.81
   2  -6  -5  172.77   12.96
   2  -6  -5  154.26   10.46
   2  -6  -5  147.97    6.83
  -2   6   5  134.60   10.45
  -2   6   4   34.70    5.46
   2  -6  -4   32.86    5.79
   2  -6  -4   34.47    2.34
   2  -6  -4   38.37    5.09
   2  -6  -4   40.08    3.71
  -2   6   3  345.16   11.51
  -2   6   3  334.12   16.42
   2  -6  -3  341.24    8.39
   2  -6  -3  327.47   11.02
   2  -6  -3  364.26   15.46
   2  -6  -3  324.50   17.53
  -2   6   2  186.68    8.80
  -2   6   2  187.33   12.36
   2  -6  -2  185.52    6.88
   2  -6  -2  176.28    4.00
  -2   6   2  168.84    7.33
   2  -6  -2  174.58    8.29
   2  -6  -2  200.70   11.21
   2  -6  -2  186.01   13.30
  -2   6   1  202.89    9.63
   2  -6  -1  205.43    5.55
  -2   6   1  212.99   13.22
   2  -6  -1  207.83    7.90
  -2   6   1  183.36    8.18
   2  -6  -1  202.23    9.15
   2  -6  -1  223.24   11.51
   2  -6  -1  204.80   14.05
  -2   6   0   -1.29    1.58
   2  -6   0    0.22    0.43
   2  -6   0    0.51    1.27
   2  -6   0   -0.28    1.28
  -2   6   0   -0.38    0.75
  -2   6   0   -3.07    2.31
   2  -6   0    0.10    0.91
  -2   6  -1   35.56    5.43
   2  -6   1   32.76    3.49
  -2   6  -1   29.58    3.69
   2  -6   1   29.21    5.27
   2  -6   1   39.05    4.51
   2  -6   2   13.81    3.82
   2  -6   2   11.85    2.48
  -2   6  -2   10.52    2.31
  -2   6  -2   12.86    3.48
   2  -6   2   16.00    2.51
   2  -6   2   13.48    2.06
   2  -6   3    1.79    1.73
   2  -6   3    2.87    1.40
  -2   6  -3    4.56    2.47
   2  -6   3    4.55    1.55
   2  -6   3    1.17    0.60
  -2   6  -4   99.52    9.33
   2  -6   4   73.85    6.17
   2  -6   4   73.59    8.48
   2  -6   4   77.19    5.76
   2  -6   4   81.24    4.16
   2  -6   5    4.59    0.97
  -2   6  -5    6.74    2.79
   2  -6   5    3.40    1.28
   2  -6   5    7.40    1.78
   2  -6   6    0.96    1.07
  -2   6  -6    0.76    1.13
   2  -6   6    0.08    0.41
   2  -6   6   -1.72    1.29
   2  -6   7    6.14    0.87
   2  -6   7    4.63    1.71
  -2   6  -7    6.42    2.35
   2  -6   8    0.75    0.82
  -2   6  -8   -1.17    1.56
  -2   6  -9   -2.34    2.04
   2  -6   9    4.86    1.77
  -2   6 -10   24.35    4.99
   2  -6  10   30.97    4.75
  -2   6 -11  231.28   15.09
   2  -6  11  187.54   12.03
   2  -6  12    9.65    3.15
  -2   6 -12   13.26    4.05
  -2   6 -12    8.17    1.40
   2  -6  13   11.10    3.07
  -2   6 -13   14.38    1.98
  -2   6 -13   13.81    3.88
  -2   6 -14   21.43    4.91
   2  -6  14   14.30    3.68
  -2   6 -14   14.36    2.10
   2  -6  15   63.25    7.70
  -2   6 -15   72.67    9.09
   2  -6  16  240.83   15.36
  -2   6 -16  227.59   16.08
  -2   6 -17  160.89   13.59
   2  -6  17  159.46   12.76
  -2   6 -18   21.78    5.46
   2  -6  18   19.81    4.98
   2  -6  19   18.78    4.72
  -2   6 -19   16.44    4.86
   2  -6  19   16.31    4.13
   2  -6  20   19.66    5.15
  -2   6 -20   27.66    6.29
   2  -6  20   23.19    5.35
   2  -6  21    7.82    3.63
  -2   6 -21    5.98    3.31
   2  -6  21    1.44    2.35
   2  -6  22   -5.45    2.86
  -2   6 -22   -0.65    1.45
   2  -6  22    0.32    1.44
   2  -6  23    1.79    2.70
  -2   6 -23    1.35    1.77
   2  -6  23   -0.10    1.50
   2  -6  24    2.81    2.50
   2  -6  24    5.71    3.05
  -2   6 -24    3.74    2.88
  -2   6 -25   14.33    4.93
   2  -6  25   10.48    4.21
   2  -6  25   11.18    4.50
   2  -6  26    4.58    2.36
  -2   6 -26    0.67    1.87
   2  -6  26    6.65    3.83
   2  -6  27    0.11    1.92
  -2   6 -27    2.86    2.87
   2  -6  27    5.00    3.28
  -2   6 -28    6.36    4.51
  -2   6 -29   -1.41    2.36
  -2   5  30   -4.51    2.75
   2  -5 -29    1.08    1.70
  -2   5  29   -1.77    1.72
  -2   5  28    9.65    4.10
   2  -5 -28   -0.44    2.43
  -2   5  27   -0.92    1.73
   2  -5 -27    1.82    2.53
  -2   5  26    2.76    2.51
   2  -5 -26    4.84    3.33
   2  -5 -25    8.30    3.88
  -2   5  25    7.43    3.35
   2  -5 -24   13.50    4.55
  -2   5  24    6.84    3.40
   2  -5 -23    5.70    2.57
  -2   5  23    7.29    3.29
  -2   5  22    7.27    3.21
   2  -5 -22    2.45    2.22
   2  -5 -21   -0.68    1.50
  -2   5  21    4.85    2.61
  -2   5  20   -1.26    1.92
  -2   5  20    2.22    1.55
   2  -5 -20    0.50    1.43
  -2   5  19   -1.00    0.79
  -2   5  19   -1.53    1.16
   2  -5 -19    2.70    2.85
   2  -5 -18    1.10    1.67
  -2   5  18    3.33    2.01
  -2   5  18    0.96    1.22
  -2   5  17    3.07    1.48
  -2   5  17    3.56    1.44
   2  -5 -17    3.76    2.38
   2  -5 -16    2.22    2.15
  -2   5  16    0.92    0.56
  -2   5  16   -0.14    1.54
  -2   5  16    0.47    0.99
   2  -5 -15   -1.80    1.58
  -2   5  15    0.04    0.43
  -2   5  15    1.69    1.92
  -2   5  15    0.61    0.69
   2  -5 -14    9.77    2.94
  -2   5  14    4.52    2.63
  -2   5  14    6.54    1.59
  -2   5  14    4.19    1.17
  -2   5  13    1.63    1.12
   2  -5 -13    0.73    0.73
   2  -5 -13   -3.81    2.52
  -2   5  13   -0.32    0.45
  -2   5  13    0.56    0.71
   2  -5 -12    6.56    1.93
   2  -5 -12    1.37    1.29
  -2   5  12    5.54    2.63
  -2   5  12    2.53    0.87
  -2   5  12    4.15    1.03
   2  -5 -11   -0.44    1.91
   2  -5 -11    3.92    1.89
  -2   5  11    0.10    1.34
  -2   5  11    3.23    0.91
  -2   5  11    2.50    0.73
   2  -5 -10   -0.32    1.45
  -2   5  10    3.46    2.18
  -2   5  10    2.40    0.70
   2  -5 -10    3.07    1.36
  -2   5   9    0.74    1.34
   2  -5  -9    4.18    1.40
   2  -5  -9    2.64    0.66
   2  -5  -9    4.37    2.09
   2  -5  -9    2.08    1.72
  -2   5   9    3.18    0.64
   2  -5  -8    1.74    1.81
   2  -5  -8    2.11    0.64
  -2   5   8    2.12    1.58
   2  -5  -8    1.61    1.14
   2  -5  -8    7.20    2.48
   2  -5  -7    0.89    0.48
   2  -5  -7    2.38    1.92
   2  -5  -7   -0.29    0.61
   2  -5  -7    0.47    1.37
  -2   5   7    1.33    1.76
  -2   5   7    1.57    1.68
   2  -5  -6   -1.39    2.05
   2  -5  -6    0.05    0.56
   2  -5  -6   -0.05    1.06
  -2   5   6    1.34    1.43
  -2   5   6    1.74    1.51
  -2   5   5   23.12    4.19
   2  -5  -5   20.91    4.40
  -2   5   5   21.73    3.93
   2  -5  -5   23.51    3.87
   2  -5  -5   22.17    2.20
   2  -5  -4   -1.23    1.58
  -2   5   4   -0.11    1.07
   2  -5  -4    2.62    2.04
  -2   5   4    2.16    1.52
   2  -5  -4    0.43    0.50
  -2   5   3   -0.17    0.54
   2  -5  -3   -0.15    1.22
  -2   5   3   -1.55    1.60
  -2   5   3    2.40    1.49
   2  -5  -3   -0.28    0.42
   2  -5  -3    0.50    1.14
   2  -5  -3    0.59    0.45
   2  -5  -2    5.86    1.80
  -2   5   2    2.45    1.60
  -2   5   2    3.58    1.06
  -2   5   2    5.02    1.27
  -2   5   2    3.59    1.99
   2  -5  -2    4.42    0.99
   2  -5  -2    4.28    1.17
   2  -5  -2    4.40    1.94
   2  -5  -1    1.70    0.43
  -2   5   1    0.60    0.71
   2  -5  -1    1.54    1.16
   2  -5  -1   -0.80    0.94
  -2   5   1    0.50    0.65
   2  -5  -1    0.33    0.20
  -2   5   1    2.78    1.72
   2  -5  -1    1.43    0.78
   2  -5   0   11.00    2.42
  -2   5   0    9.53    2.80
   2  -5   0    6.83    0.99
   2  -5   0    6.21    1.44
  -2   5   0    6.89    1.66
   2  -5   0    6.45    2.28
   2  -5   1   55.01    3.29
   2  -5   1   62.31    7.22
  -2   5  -1   61.59    6.64
   2  -5   1   61.39    4.34
  -2   5  -1   52.05    4.43
   2  -5   1   54.46    5.04
   2  -5   1   60.04    4.52
  -2   5  -2  101.66    8.59
   2  -5   2  106.38    9.44
   2  -5   2   91.91    5.80
  -2   5  -2   95.80    6.30
  -2   5  -2   94.77    6.53
   2  -5   2   95.67    6.35
   2  -5   2   89.38    5.34
   2  -5   3  139.87   10.89
   2  -5   3  135.16    7.21
   2  -5   3  129.38    6.05
  -2   5  -3  129.67    9.81
  -2   5  -3  126.12    7.59
  -2   5  -3  123.03    7.16
   2  -5   3  134.93    7.34
   2  -5   4   74.62    8.14
   2  -5   4   70.69    4.29
  -2   5  -4   74.89    7.50
   2  -5   4   77.23    5.74
  -2   5  -4   70.21    5.94
  -2   5  -4   73.33    5.32
   2  -5   4   72.73    5.34
   2  -5   5   30.36    3.80
  -2   5  -5   30.04    4.91
  -2   5  -5   29.63    3.27
   2  -5   5   25.84    2.58
   2  -5   6    2.90    0.86
   2  -5   6    4.27    1.57
  -2   5  -6    3.86    2.00
  -2   5  -6    3.00    1.18
   2  -5   7    1.14    1.10
  -2   5  -7    2.85    1.73
   2  -5   7    0.57    0.53
   2  -5   8   -0.15    0.46
   2  -5   8   -0.14    1.08
  -2   5  -8   -0.65    1.24
  -2   5  -8    0.76    0.58
   2  -5   9    7.28    1.41
  -2   5  -9    4.71    1.16
  -2   5  -9    7.26    2.27
   2  -5   9    7.79    2.39
  -2   5 -10    9.09    1.74
   2  -5  10   10.19    2.96
  -2   5 -10    9.95    3.18
  -2   5 -11   -0.78    1.26
   2  -5  11    1.02    1.53
  -2   5 -11    1.60    0.78
  -2   5 -12    0.92    1.73
   2  -5  12    1.07    1.35
  -2   5 -12    0.10    0.80
  -2   5 -13    2.09    1.15
  -2   5 -13   -0.07    1.37
   2  -5  13    2.96    1.95
  -2   5 -14    5.48    2.66
   2  -5  14    4.54    2.16
   2  -5  14    2.64    1.83
  -2   5 -14    3.37    1.29
   2  -5  15    0.84    1.27
  -2   5 -15    0.38    2.04
   2  -5  15   -0.07    1.12
  -2   5 -15    1.46    1.04
   2  -5  16    8.57    3.25
  -2   5 -16   11.18    2.48
  -2   5 -16   16.38    4.46
   2  -5  16    6.77    2.68
   2  -5  17    5.77    2.98
  -2   5 -17    5.36    1.99
  -2   5 -17    7.27    2.77
   2  -5  17    7.74    2.92
   2  -5  18    0.93    1.66
  -2   5 -18    6.20    3.28
   2  -5  18    3.66    2.20
  -2   5 -18    7.40    2.39
   2  -5  19    3.22    2.36
  -2   5 -19    3.32    2.48
   2  -5  19    2.05    2.47
  -2   5 -19   -0.11    1.03
   2  -5  20   -1.65    2.14
  -2   5 -20    0.65    1.75
   2  -5  20   -1.46    2.41
  -2   5 -20    2.81    1.84
   2  -5  21    3.70    2.29
  -2   5 -21    1.89    1.85
   2  -5  21   -1.47    1.57
  -2   5 -21    0.29    1.19
   2  -5  22   -0.50    1.20
  -2   5 -22    2.44    2.18
   2  -5  22   -0.26    1.36
   2  -5  23    1.59    2.03
  -2   5 -23    3.34    2.45
   2  -5  23    0.93    1.50
   2  -5  24    0.34    1.42
  -2   5 -24    4.74    2.92
   2  -5  24    4.10    2.69
   2  -5  25   -2.11    2.56
  -2   5 -25    3.16    2.51
   2  -5  25    1.43    2.49
   2  -5  26    0.98    1.95
  -2   5 -26   -0.57    1.37
   2  -5  26    3.66    2.85
   2  -5  27   -0.90    2.32
  -2   5 -27    0.57    2.57
   2  -5  27    6.04    3.47
   2  -5  28    2.08    1.59
  -2   5 -28   -0.17    2.11
  -2   5 -29   -2.18    2.95
  -2   5 -30    2.79    2.78
   2  -4 -31    2.13    3.61
  -2   4  30    0.31    1.33
   2  -4 -30    2.77    2.36
  -2   4  29    1.77    1.30
   2  -4 -29    8.31    3.36
  -2   4  28    1.75    3.07
   2  -4 -28   -1.38    1.51
  -2   4  27    2.99    2.56
   2  -4 -27    6.05    3.42
   2  -4 -26   -0.01    1.90
  -2   4  26    2.12    2.05
   2  -4 -25   -2.26    2.41
  -2   4  25    1.05    2.73
  -2   4  24    0.94    1.12
  -2   4  24    8.90    3.64
   2  -4 -24    4.66    2.87
  -2   4  23   49.85    7.96
  -2   4  23   30.66    5.17
   2  -4 -23   32.02    6.28
  -2   4  22   13.39    3.88
  -2   4  22   15.24    3.56
   2  -4 -22   16.49    4.61
   2  -4 -21   -0.69    1.69
  -2   4  21   -2.24    1.76
  -2   4  21   -0.87    1.21
  -2   4  20   18.91    4.73
   2  -4 -20   15.59    4.37
  -2   4  20   16.46    3.50
  -2   4  19   91.62    9.82
   2  -4 -19  102.81   10.32
  -2   4  19   91.72    7.61
  -2   4  18    3.50    1.62
   2  -4 -18    8.78    3.11
  -2   4  18    4.61    2.44
  -2   4  18    7.21    1.65
  -2   4  17  146.90    8.89
  -2   4  17  158.74   12.59
   2  -4 -17  164.32   12.46
  -2   4  17  150.61    6.82
  -2   4  16   79.18    8.73
   2  -4 -16   58.11    4.33
  -2   4  16   65.07    5.67
   2  -4 -16   73.59    8.10
  -2   4  16   62.02    4.16
  -2   4  15   92.12    9.22
  -2   4  15   84.79    6.06
   2  -4 -15   76.46    4.56
   2  -4 -15   99.77    9.36
  -2   4  15   77.97    4.43
  -2   4  14    1.07    0.66
   2  -4 -14    2.80    2.10
   2  -4 -14    0.95    0.54
  -2   4  14    2.73    1.96
  -2   4  14    1.58    0.71
  -2   4  13   42.19    3.87
   2  -4 -13   43.62    5.83
  -2   4  13   38.13    5.85
   2  -4 -13   37.94    2.58
  -2   4  13   43.84    2.92
  -2   4  12   -0.34    0.36
   2  -4 -12   -2.06    1.88
  -2   4  12    1.73    1.43
   2  -4 -12   -0.04    0.30
  -2   4  12    0.63    0.79
  -2   4  11   41.78    2.38
   2  -4 -11   45.68    5.83
  -2   4  11   46.51    3.46
  -2   4  11   50.63    6.28
  -2   4  10  240.41   13.45
  -2   4  10  233.32    7.00
  -2   4  10  233.54    4.84
   2  -4 -10  237.43   12.90
  -2   4   9    2.24    0.69
  -2   4   9    2.42    1.95
   2  -4  -9    3.46    2.08
  -2   4   8  791.51   23.32
  -2   4   8  766.31    9.56
   2  -4  -8  784.12   14.83
   2  -4  -8  829.30   24.98
   2  -4  -8  768.07   22.32
   2  -4  -7   14.88    3.18
   2  -4  -7   14.71    1.98
  -2   4   7   18.08    3.77
  -2   4   7   13.90    2.68
   2  -4  -7   15.09    3.71
  -2   4   6   97.99    7.89
  -2   4   6   82.16    6.60
   2  -4  -6   95.96    8.27
   2  -4  -6   92.14    7.37
   2  -4  -6   94.16    4.31
  -2   4   5  552.52   18.25
  -2   4   5  551.38   17.22
   2  -4  -5  585.48   20.17
   2  -4  -5  556.43    7.21
   2  -4  -5  561.12   17.72
  -2   4   4   73.31    6.56
  -2   4   4   79.96    6.59
   2  -4  -4   70.73    3.06
   2  -4  -4   74.08    7.27
   2  -4  -4   75.56    6.37
  -2   4   3   99.27    7.39
  -2   4   3   96.61    3.34
   2  -4  -3  101.08    4.07
   2  -4  -3  113.73    8.88
   2  -4  -3  105.59    7.32
  -2   4   3  106.68    7.68
  -2   4   2    1.15    0.69
  -2   4   2    1.61    0.69
   2  -4  -2    0.36    1.01
  -2   4   2    0.61    0.97
   2  -4  -2   -0.24    1.08
  -2   4   2    0.02    1.53
  -2   4   1   89.40    4.00
  -2   4   1   91.03    6.85
  -2   4   1   87.13    6.93
  -2   4   1   91.09    4.39
  -2   4   1   98.35    6.72
   2  -4  -1   88.22    6.33
   2  -4  -1   92.61    8.07
  -2   4   0   17.36    2.83
  -2   4   0   18.16    2.18
   2  -4   0   18.64    1.49
  -2   4   0   22.89    3.35
   2  -4   0   16.41    2.78
   2  -4   0   18.76    3.58
  -2   4   0   18.87    3.35
   2  -4   1  166.65    5.27
  -2   4  -1  156.27    9.46
   2  -4   1  172.61    6.54
   2  -4   1  172.14   11.01
  -2   4  -1  152.86    6.68
  -2   4  -1  168.13    8.30
   2  -4   1  154.02    7.91
   2  -4   1  163.65    7.39
  -2   4  -1  172.16    9.03
   2  -4   2   43.99    3.61
   2  -4   2   37.31    4.20
   2  -4   2   38.81    2.86
   2  -4   2   42.16    3.68
  -2   4  -2   42.94    3.88
  -2   4  -2   38.08    4.78
  -2   4  -2   37.61    3.82
   2  -4   2   40.23    4.02
   2  -4   2   46.70    5.77
   2  -4   3  288.24    8.57
   2  -4   3  297.87   11.59
  -2   4  -3  290.50   13.32
   2  -4   3  285.52    9.63
  -2   4  -3  270.83   10.07
   2  -4   3  287.11   14.68
   2  -4   3  303.58    9.53
  -2   4  -3  285.34   10.09
  -2   4  -4   25.37    3.24
  -2   4  -4   19.65    2.62
   2  -4   4   19.46    2.53
   2  -4   4   19.87    3.04
  -2   4  -4   28.09    4.20
   2  -4   4   19.03    2.78
   2  -4   4   18.02    2.38
  -2   4  -5  327.19   14.36
   2  -4   5  339.15   11.62
  -2   4  -5  355.98   12.77
  -2   4  -5  352.35   10.35
   2  -4   5  339.48   10.78
   2  -4   5  343.28    9.96
   2  -4   5  344.02   12.09
   2  -4   6   94.22    6.28
   2  -4   6   96.79    6.49
   2  -4   6   89.44    5.96
  -2   4  -6   94.85    7.84
  -2   4  -6   92.59    5.11
  -2   4  -6   95.65    5.39
   2  -4   6   94.61    5.31
  -2   4  -7   -0.17    0.59
  -2   4  -7    0.91    0.82
   2  -4   7    1.07    0.70
  -2   4  -7    1.68    1.81
   2  -4   7   -0.26    0.83
   2  -4   7    0.56    1.03
   2  -4   7    1.15    0.77
   2  -4   8   12.80    2.22
  -2   4  -8    9.23    1.53
   2  -4   8    8.54    1.89
  -2   4  -8    9.06    1.81
   2  -4   8    7.61    2.13
  -2   4  -8   10.78    3.06
   2  -4   8    9.99    2.47
   2  -4   9  483.69   15.96
   2  -4   9  501.43   14.25
  -2   4  -9  516.27   19.23
   2  -4   9  505.64   16.64
  -2   4  -9  501.94   10.28
  -2   4  -9  493.78   13.22
   2  -4   9  518.69   13.33
   2  -4  10  757.30   20.78
  -2   4 -10  841.96   24.78
   2  -4  10  791.56   21.58
  -2   4 -10  765.69   11.97
  -2   4 -10  819.08   17.55
   2  -4  10  781.01   16.88
   2  -4  10  767.18   17.54
   2  -4  11  946.82   24.17
  -2   4 -11 1001.52   27.53
  -2   4 -11 1008.50   20.21
  -2   4 -11  943.69   12.46
   2  -4  11 1006.09   19.84
   2  -4  11  975.85   24.78
   2  -4  12   99.71    8.23
  -2   4 -12  101.09    6.74
  -2   4 -12   98.44    8.99
   2  -4  12   97.22    8.11
  -2   4 -12   90.05    3.54
  -2   4 -13    3.39    0.62
  -2   4 -13    6.36    1.78
   2  -4  13    4.73    1.98
   2  -4  13    5.81    2.86
   2  -4  14   37.73    5.51
   2  -4  14   37.05    5.31
  -2   4 -14   32.35    4.17
   2  -4  15   37.74    5.76
  -2   4 -15   37.48    4.69
   2  -4  15   33.60    5.22
   2  -4  16    2.71    1.91
   2  -4  16    1.70    1.45
  -2   4 -16    3.43    1.25
   2  -4  17    0.53    1.06
   2  -4  17    3.32    1.79
  -2   4 -17    5.90    2.07
   2  -4  18    8.41    3.09
   2  -4  18   10.67    2.94
  -2   4 -18   14.04    3.38
  -2   4 -19    3.87    1.99
   2  -4  19    2.30    1.76
   2  -4  19   10.07    3.55
   2  -4  20   18.40    4.80
  -2   4 -20   20.42    4.04
   2  -4  20   17.04    4.38
   2  -4  21    6.43    3.08
   2  -4  21    9.03    3.27
  -2   4 -21    7.31    2.52
   2  -4  22    3.19    1.79
  -2   4 -22    0.51    1.73
   2  -4  22    6.23    3.08
  -2   4 -23    7.22    2.90
   2  -4  23   19.11    4.96
   2  -4  23   15.06    4.38
   2  -4  24   -0.51    1.64
   2  -4  24    0.14    1.80
  -2   4 -24    5.85    2.90
   2  -4  25   -1.10    1.41
  -2   4 -25   -1.77    2.12
   2  -4  26    5.40    3.17
  -2   4 -26   12.76    3.94
   2  -4  27   -0.33    1.87
   2  -4  28    6.64    3.88
   2  -4  29   -0.48    1.76
  -2   3  31    3.11    2.45
  -2   3  30    2.26    2.14
   2  -3 -30    4.44    3.03
  -2   3  29    3.43    2.25
   2  -3 -29    0.32    1.37
  -2   3  28    7.25    3.37
  -2   3  28    8.08    3.36
   2  -3 -28    8.76    3.74
  -2   3  27    6.37    3.08
  -2   3  27    1.00    2.48
   2  -3 -27   10.38    3.66
  -2   3  26    3.79    2.14
   2  -3 -26    1.38    1.24
  -2   3  26    2.81    2.96
  -2   3  25   -0.04    1.58
  -2   3  25   -2.05    1.43
   2  -3 -25    0.45    1.47
  -2   3  24   -0.83    1.56
   2  -3 -24    0.55    1.52
  -2   3  24    0.27    1.36
  -2   3  23   -0.09    1.97
   2  -3 -23    0.80    1.39
  -2   3  23    1.78    1.60
   2  -3 -22    3.97    2.42
  -2   3  22    3.26    2.03
  -2   3  22    2.79    1.90
  -2   3  21    0.64    0.78
  -2   3  21   -1.10    1.34
   2  -3 -21   -2.67    2.65
  -2   3  21    0.20    1.22
  -2   3  20    0.49    0.70
   2  -3 -20   -0.40    1.62
  -2   3  20    0.06    1.11
  -2   3  20   -0.80    1.05
  -2   3  19    3.01    1.17
  -2   3  19    1.84    1.20
  -2   3  19    5.19    2.26
   2  -3 -19    8.65    3.35
  -2   3  18    1.46    0.78
   2  -3 -18    0.85    1.48
  -2   3  18   -0.09    1.25
  -2   3  18   -0.68    0.94
   2  -3 -17    1.56    1.19
   2  -3 -17    3.53    2.19
  -2   3  17    4.51    2.52
  -2   3  17    3.73    1.91
  -2   3  17    1.06    0.48
  -2   3  16   10.13    1.71
   2  -3 -16   18.99    4.02
  -2   3  16   14.61    3.73
  -2   3  16   12.63    2.84
   2  -3 -16   11.08    2.27
  -2   3  16   10.25    1.95
  -2   3  15    8.30    1.45
  -2   3  15    8.02    2.36
  -2   3  15   10.51    3.12
   2  -3 -15    8.91    1.86
   2  -3 -15   13.66    3.20
   2  -3 -15    9.14    2.24
  -2   3  15   11.26    1.98
   2  -3 -14   24.72    4.43
   2  -3 -14   21.48    2.74
  -2   3  14   25.51    4.92
   2  -3 -14   16.54    2.88
  -2   3  14   20.98    2.39
  -2   3  14   20.65    2.15
  -2   3  13   77.29    8.00
   2  -3 -13   83.83    6.33
  -2   3  13   82.93    4.39
   2  -3 -13   83.99    4.97
   2  -3 -13   85.37    7.84
  -2   3  13   80.42    3.85
   2  -3 -12   28.56    4.62
  -2   3  12   28.82    4.73
   2  -3 -12   25.17    3.41
  -2   3  12   30.24    2.44
   2  -3 -12   27.19    2.71
  -2   3  12   31.42    2.20
  -2   3  11   35.03    5.36
   2  -3 -11   34.44    3.99
  -2   3  11   35.42    2.40
   2  -3 -11   37.98    2.88
  -2   3  11   36.28    2.10
   2  -3 -11   39.09    5.16
   2  -3 -10    4.76    2.32
  -2   3  10    6.06    2.44
   2  -3 -10    2.11    0.99
  -2   3  10    3.55    0.58
  -2   3  10    3.26    0.71
   2  -3  -9    2.80    1.75
   2  -3  -9   -0.01    0.60
  -2   3   9   -0.03    1.10
  -2   3   9    1.21    0.44
  -2   3   8   -0.62    1.07
   2  -3  -8    0.85    1.39
   2  -3  -8    0.88    0.82
  -2   3   7   16.44    3.11
   2  -3  -7   18.26    3.29
  -2   3   7   16.05    2.79
   2  -3  -7   17.35    2.72
   2  -3  -7   20.28    3.60
   2  -3  -6    4.52    1.74
  -2   3   6    7.55    1.87
   2  -3  -6   10.44    2.65
  -2   3   6    7.64    2.51
   2  -3  -6    8.16    1.95
  -2   3   6    6.20    0.97
  -2   3   5    4.06    0.73
   2  -3  -5    4.34    2.08
  -2   3   5    1.19    1.08
   2  -3  -5    3.85    1.65
  -2   3   5    4.01    1.43
   2  -3  -5    5.73    1.64
  -2   3   4    0.62    1.22
   2  -3  -4    0.93    1.71
   2  -3  -4    0.00    1.04
  -2   3   4    1.72    1.14
   2  -3  -4    1.39    1.02
  -2   3   4    0.74    0.26
  -2   3   3    0.12    0.88
   2  -3  -3    0.91    1.18
   2  -3  -3   -0.10    0.93
  -2   3   3    0.85    1.33
   2  -3  -3    1.23    0.83
   2  -3  -3    1.70    1.26
  -2   3   3    0.03    0.76
  -2   3   3    1.76    0.51
   2  -3  -2    6.87    1.94
  -2   3   2    6.67    2.08
   2  -3  -2    9.39    0.92
  -2   3   2   11.69    2.35
  -2   3   2   10.31    2.36
   2  -3  -2   12.23    2.53
   2  -3  -2   10.59    2.30
  -2   3   2   11.91    2.43
   2  -3  -2    7.68    1.83
  -2   3   2    8.99    0.86
  -2   3   2   10.19    1.24
  -2   3   1   47.11    4.49
   2  -3  -1   42.12    2.23
   2  -3  -1   48.17    4.67
  -2   3   1   45.41    4.52
   2  -3  -1   43.89    4.43
  -2   3   1   44.82    2.83
  -2   3   1   42.45    2.19
  -2   3   1   49.19    5.22
  -2   3   1   43.76    4.35
   2  -3  -1   43.97    4.49
   2  -3  -1   49.24    5.37
  -2   3   0   21.29    2.92
   2  -3   0   19.77    2.89
  -2   3   0   19.28    2.08
  -2   3   0   17.68    3.18
  -2   3   0   19.54    3.09
  -2   3   0   18.17    2.95
   2  -3   0   19.37    2.71
   2  -3   0   19.05    1.71
   2  -3   0   13.15    2.84
  -2   3  -1   17.51    2.62
  -2   3  -1   20.19    2.82
   2  -3   1   17.26    2.65
  -2   3  -1   18.88    2.23
  -2   3  -1   18.37    3.02
   2  -3   1   15.64    2.46
  -2   3  -1   17.89    3.22
   2  -3   1   15.82    1.76
   2  -3   1   16.27    3.38
   2  -3   2    5.34    1.46
  -2   3  -2    6.55    1.40
  -2   3  -2    3.70    1.83
   2  -3   2    5.90    1.22
   2  -3   2    5.48    1.67
  -2   3  -2    4.24    1.96
  -2   3  -2    4.08    1.32
  -2   3  -2    5.43    1.41
   2  -3   2    6.27    2.30
  -2   3  -3   -0.26    0.61
   2  -3   3    0.00    1.16
   2  -3   3   -0.02    0.77
  -2   3  -3   -0.13    0.75
  -2   3  -3   -0.38    0.73
   2  -3   3    0.59    0.56
  -2   3  -3    0.52    0.93
  -2   3  -3   -1.10    1.26
  -2   3  -3    0.67    0.76
   2  -3   4    1.47    1.01
   2  -3   4    2.61    1.16
  -2   3  -4    2.26    0.86
  -2   3  -4    4.10    1.94
  -2   3  -4    3.15    1.27
  -2   3  -4    1.91    0.88
   2  -3   4    4.71    1.56
   2  -3   5   19.67    2.61
   2  -3   5   24.78    2.94
  -2   3  -5   20.00    3.58
  -2   3  -5   18.14    2.31
  -2   3  -5   20.76    2.99
  -2   3  -5   19.53    2.71
   2  -3   5   20.21    2.74
  -2   3  -6   10.86    2.11
   2  -3   6   13.51    2.22
  -2   3  -6   13.08    2.50
   2  -3   6   13.90    2.54
   2  -3   6   15.01    2.42
   2  -3   6   12.89    2.25
   2  -3   7    0.70    0.79
   2  -3   7    0.38    0.70
  -2   3  -7   -0.44    0.68
   2  -3   7    0.06    0.70
   2  -3   7   -0.93    0.94
   2  -3   8    0.76    0.70
   2  -3   8    2.58    1.32
   2  -3   8    2.24    1.58
  -2   3  -8    1.89    0.99
   2  -3   8   -0.04    0.86
   2  -3   9    2.46    1.27
   2  -3   9    1.27    0.78
   2  -3   9    1.08    1.17
   2  -3   9    2.49    1.54
  -2   3  -9    2.14    1.42
   2  -3  10    0.27    0.96
   2  -3  10    0.76    1.12
   2  -3  10    0.85    0.59
  -2   3 -10    0.16    0.73
   2  -3  10   -0.58    0.83
   2  -3  11   11.04    2.37
  -2   3 -11   14.55    2.77
   2  -3  11   12.37    1.79
   2  -3  11   11.36    2.84
   2  -3  11   11.97    2.83
   2  -3  12   39.23    5.15
  -2   3 -12   34.34    4.20
   2  -3  12   30.34    4.43
   2  -3  13   37.44    5.26
  -2   3 -13   40.14    4.88
   2  -3  13   41.00    5.34
   2  -3  14   18.39    3.95
   2  -3  14   17.44    3.77
  -2   3 -14   20.25    3.53
   2  -3  15   18.41    3.98
   2  -3  15   16.02    3.60
  -2   3 -15   16.09    3.27
   2  -3  16   12.33    3.54
   2  -3  16   18.10    4.00
  -2   3 -16    9.48    2.97
   2  -3  17    9.55    2.96
   2  -3  17    3.82    2.32
  -2   3 -17   11.16    2.96
   2  -3  18    1.11    1.31
   2  -3  18   -1.00    1.83
  -2   3 -18   -0.88    1.36
  -2   3 -19    0.37    1.58
   2  -3  19   -1.79    2.31
   2  -3  20   -0.75    1.42
  -2   3 -20   -1.40    1.68
   2  -3  21    3.90    2.67
  -2   3 -21   -0.95    1.32
   2  -3  22    3.89    2.15
  -2   3 -22   -0.23    1.84
   2  -3  23    0.44    1.96
  -2   3 -23    2.07    1.53
   2  -3  24    5.44    2.79
  -2   3 -24    2.40    1.78
   2  -3  25    4.97    2.85
  -2   3 -25    1.35    1.97
   2  -3  26   12.42    4.28
  -2   3 -26    6.67    2.56
   2  -3  27    1.32    1.69
   2  -3  27    3.06    2.79
  -2   3 -27   -2.34    2.42
   2  -3  28   -0.01    1.59
  -2   3 -28    4.98    2.77
   2  -3  28   -2.89    3.18
   2  -3  29    1.03    1.35
   2  -3  29    1.13    1.92
  -2   3 -29   -3.21    3.23
   2  -3  30    0.22    1.96
  -2   3 -30    0.46    2.86
  -2   2  31   -3.27    2.54
  -2   2  31   -1.42    1.86
  -2   2  30   -2.49    2.84
  -2   2  30   -0.79    1.78
  -2   2  29   -2.21    2.00
  -2   2  29    5.95    3.54
  -2   2  28    3.89    2.72
  -2   2  28    3.44    2.67
   2  -2 -28    7.18    3.33
  -2   2  27   -0.97    1.21
  -2   2  27    0.19    1.85
   2  -2 -27    3.96    2.76
  -2   2  26   -1.72    1.21
  -2   2  26    0.15    1.88
   2  -2 -26    3.95    2.70
  -2   2  25   11.87    4.23
  -2   2  25   13.34    4.02
   2  -2 -25   20.32    4.67
  -2   2  24   -0.62    2.14
  -2   2  24   -0.01    1.96
   2  -2 -24    3.58    2.27
  -2   2  24    4.46    1.92
  -2   2  23    0.35    0.63
  -2   2  23    0.04    1.43
  -2   2  23    1.67    1.77
   2  -2 -23    0.11    1.53
  -2   2  23    0.78    1.13
  -2   2  22   31.43    6.03
   2  -2 -22   40.84    6.12
  -2   2  22   26.16    4.16
  -2   2  22   35.92    4.38
  -2   2  21   14.53    2.70
  -2   2  21    9.81    3.51
   2  -2 -21   16.39    4.23
  -2   2  21   14.41    3.11
  -2   2  20    4.47    1.60
  -2   2  20    3.05    2.21
   2  -2 -20    7.10    2.68
  -2   2  20    2.66    1.70
  -2   2  19   24.30    3.26
  -2   2  19   21.16    4.80
   2  -2 -19   27.99    4.96
  -2   2  19   28.43    3.95
  -2   2  18   -0.12    1.51
   2  -2 -18    4.91    2.47
  -2   2  18    1.60    1.04
  -2   2  17  113.95   10.33
   2  -2 -17  109.28    6.73
  -2   2  17  108.65    7.13
   2  -2 -17  125.85    9.71
  -2   2  16  341.42   17.55
   2  -2 -16  326.25   11.31
  -2   2  16  361.34   12.51
   2  -2 -16  354.42   15.90
  -2   2  15  128.35   10.59
   2  -2 -15  127.84    6.91
  -2   2  15  119.35    6.98
   2  -2 -15  131.34    7.95
   2  -2 -15  130.11    9.46
   2  -2 -14    1.59    1.18
   2  -2 -14    0.15    1.11
  -2   2  14   -0.40    1.43
   2  -2 -14    0.92    0.77
  -2   2  14    1.98    1.16
  -2   2  13   96.84    8.63
   2  -2 -13   85.18    5.31
  -2   2  13   84.09    5.43
   2  -2 -13   86.30    5.90
   2  -2 -13   93.18    7.76
  -2   2  12   47.81    6.09
   2  -2 -12   46.35    3.79
  -2   2  12   49.23    3.96
   2  -2 -12   52.52    4.43
   2  -2 -12   58.55    6.14
   2  -2 -11   46.29    3.74
  -2   2  11   44.94    5.90
  -2   2  11   41.99    3.50
   2  -2 -11   39.53    3.68
   2  -2 -11   56.59    5.84
  -2   2  10  239.74   12.95
   2  -2 -10  230.09    8.12
  -2   2  10  252.17    8.13
   2  -2 -10  241.89    8.40
   2  -2 -10  266.62   12.12
  -2   2   9   14.83    1.97
  -2   2   9   15.20    3.32
   2  -2  -9   19.07    3.33
   2  -2  -9   14.98    2.06
   2  -2  -9   15.32    2.17
  -2   2   8    1.55    1.10
   2  -2  -8    3.35    1.91
  -2   2   8    3.61    0.88
   2  -2  -8    1.84    0.72
  -2   2   8    1.39    0.45
  -2   2   7  128.13    8.62
  -2   2   7  126.23    5.78
   2  -2  -7  125.67    5.84
   2  -2  -7  129.73    8.03
  -2   2   7  132.68    5.12
   2  -2  -7  133.59    7.96
  -2   2   6   37.76    4.74
  -2   2   6   32.88    2.98
   2  -2  -6   32.98    2.99
   2  -2  -6   35.44    4.19
  -2   2   6   33.80    2.58
   2  -2  -6   31.32    3.98
  -2   2   5  338.18   13.19
  -2   2   5  336.63    8.01
  -2   2   5  345.31    9.79
   2  -2  -5  336.69    9.49
  -2   2   5  343.69    8.06
   2  -2  -5  329.92   12.26
  -2   2   5  345.49   12.48
  -2   2   4  717.40   11.25
  -2   2   4  747.30   18.79
   2  -2  -4  742.38   19.60
  -2   2   4  728.02   14.54
   2  -2  -4  728.36   14.12
   2  -2  -4  742.33   18.16
  -2   2   4  751.74   17.77
  -2   2   3  173.20    5.35
  -2   2   3  180.68    8.92
   2  -2  -3  184.96    9.32
  -2   2   3  177.43    7.39
  -2   2   3  178.50    8.79
   2  -2  -3  174.47    3.88
  -2   2   3  188.74    8.67
   2  -2  -3  179.91    9.08
  -2   2   2  110.69    4.28
  -2   2   2  118.39    6.89
   2  -2  -2  119.02    7.29
   2  -2  -2  110.11    7.12
  -2   2   2  115.64    6.07
  -2   2   2  121.82    7.23
   2  -2  -2  118.05    3.61
  -2   2   2  120.26    6.75
   2  -2  -2  113.08    4.42
   2  -2  -1  139.91    5.08
  -2   2   1  140.87    7.16
  -2   2   1  138.14    4.27
   2  -2  -1  137.44    7.44
   2  -2  -1  140.19    8.14
  -2   2   1  139.56    6.83
  -2   2   1  142.05    7.92
   2  -2  -1  142.03    4.38
  -2   2   1  147.45    7.21
   2  -2  -1  136.30    7.26
  -2   2   1  139.62    4.92
  -2   2   0   88.61    3.78
   2  -2   0   83.94    4.09
  -2   2   0   81.04    3.90
  -2   2   0   88.90    5.47
   2  -2   0   85.98    5.69
   2  -2   0   77.85    6.12
  -2   2   0   75.05    5.16
   2  -2   0   82.03    3.68
  -2   2   0   85.29    6.33
  -2   2   0   93.03    5.67
   2  -2   0   86.92    5.76
   2  -2   1   77.74    4.14
  -2   2  -1   76.72    4.08
   2  -2   1   77.05    5.14
   2  -2   1   79.96    3.94
  -2   2  -1   78.86    5.41
   2  -2   1   81.81    5.56
  -2   2  -1   76.24    4.86
   2  -2   2  509.55   13.57
   2  -2   2  503.49   11.04
  -2   2  -2  494.33   11.61
  -2   2  -2  504.75   11.01
   2  -2   2  494.54   12.28
  -2   2  -2  507.99   13.57
   2  -2   2  489.85   10.57
  -2   2  -2  494.84   15.81
  -2   2  -3  739.44   14.79
  -2   2  -3  720.29   13.38
   2  -2   3  726.02   13.90
   2  -2   3  713.09   13.99
  -2   2  -3  719.78   19.61
  -2   2  -3  712.21   13.95
   2  -2   3  702.26   13.33
  -2   2  -3  733.80   16.38
   2  -2   3  729.95   16.14
  -2   2  -4 1326.31   17.14
   2  -2   4 1307.54   19.94
   2  -2   4 1301.83   17.66
  -2   2  -4 1305.27   20.78
  -2   2  -4 1314.36   20.15
  -2   2  -4 1265.96   21.78
   2  -2   4 1320.91   22.00
   2  -2   5  254.32    7.41
  -2   2  -5  258.04    9.94
   2  -2   5  252.46    9.26
  -2   2  -5  272.72    9.84
  -2   2  -5  256.56    9.43
   2  -2   5  264.40   10.03
  -2   2  -5  260.57    7.20
   2  -2   6 1002.96   19.34
  -2   2  -6  976.04   19.41
   2  -2   6  979.60   13.64
  -2   2  -6 1014.98   20.02
  -2   2  -6  968.54   19.69
   2  -2   6 1022.07   20.04
   2  -2   7   37.90    3.98
   2  -2   7   41.34    2.64
  -2   2  -7   40.70    4.27
   2  -2   7   37.23    3.99
  -2   2  -7   42.65    4.36
   2  -2   8   16.05    1.55
   2  -2   8   11.89    2.39
   2  -2   8   14.75    2.69
  -2   2  -8   18.01    2.93
   2  -2   9    4.37    1.62
  -2   2  -9    6.19    1.89
   2  -2   9    4.83    1.58
   2  -2   9    4.46    0.83
   2  -2  10   25.25    1.71
   2  -2  10   30.91    4.15
  -2   2 -10   25.91    3.74
   2  -2  11   18.83    1.44
   2  -2  11   19.65    3.44
  -2   2 -11   20.94    3.40
   2  -2  12  124.99    8.80
   2  -2  12  124.66    3.65
  -2   2 -12  132.68    8.75
   2  -2  13  156.84    4.11
   2  -2  13  159.32   10.35
  -2   2 -13  176.34   10.40
   2  -2  14   85.27    7.89
  -2   2 -14   87.29    7.55
   2  -2  15   34.92    5.29
  -2   2 -15   39.39    5.32
   2  -2  16   19.58    1.87
   2  -2  16   20.97    4.34
  -2   2 -16   22.23    4.20
   2  -2  17    7.18    2.95
   2  -2  17    5.50    1.06
  -2   2 -17    5.81    2.39
   2  -2  18    9.00    3.06
   2  -2  18    6.62    1.14
  -2   2 -18    6.39    2.98
   2  -2  19    4.38    2.26
  -2   2 -19    0.96    1.15
   2  -2  19    1.27    0.63
   2  -2  20    5.84    2.71
   2  -2  20    4.81    2.64
  -2   2 -20    6.91    2.88
   2  -2  21   -0.59    2.29
  -2   2 -21    1.00    1.30
   2  -2  21   -0.39    1.65
   2  -2  22    8.39    3.25
   2  -2  22   13.90    4.02
  -2   2 -22    8.52    3.35
   2  -2  23   30.29    6.08
  -2   2 -23   35.82    6.37
   2  -2  23   30.92    5.81
   2  -2  24   -0.49    1.70
   2  -2  24   -2.36    2.15
  -2   2 -24    4.94    2.74
   2  -2  25   -0.11    1.51
   2  -2  25    5.39    3.30
  -2   2 -25    4.25    3.14
   2  -2  26    9.29    3.80
   2  -2  26    7.73    3.56
  -2   2 -26    3.55    2.00
   2  -2  27    0.19    1.43
   2  -2  27    3.12    3.36
  -2   2 -27    1.93    2.13
   2  -2  28    4.86    2.90
   2  -2  28    3.45    2.48
  -2   2 -28    2.12    2.74
  -2   2 -29    7.82    3.81
   2  -2  29    5.64    3.37
   2  -2  29    8.18    3.67
  -2   2 -30    1.08    2.38
   2  -2  30    0.02    1.61
   2  -2  30    0.65    2.20
  -2   2 -31   -0.45    1.97
  -2   2 -32   -2.55    3.75
  -2   1  32   -1.39    1.97
  -2   1  31   -4.79    3.01
  -2   1  31    2.21    2.10
  -2   1  30    1.44    2.03
  -2   1  30   -2.10    2.37
  -2   1  29   -1.26    1.58
  -2   1  29    0.44    1.42
  -2   1  28   -0.49    1.88
  -2   1  28    1.21    1.28
  -2   1  27    0.16    1.46
  -2   1  27   -0.88    2.08
  -2   1  27    0.93    1.48
  -2   1  26    0.40    2.06
  -2   1  26   -1.66    1.57
  -2   1  25   -4.29    2.58
  -2   1  25   -0.76    1.77
  -2   1  24    0.91    2.05
  -2   1  24   -2.39    1.41
  -2   1  23    0.04    1.86
  -2   1  23    0.86    1.08
  -2   1  22    0.25    1.79
  -2   1  22    2.48    1.91
  -2   1  21    2.85    2.69
  -2   1  21    6.33    2.25
  -2   1  20   13.54    3.19
  -2   1  20   20.63    5.12
  -2   1  19   -0.52    1.84
  -2   1  19    2.35    1.68
  -2   1  18   41.81    6.89
  -2   1  18   48.89    5.55
   2  -1 -17   48.10    3.72
  -2   1  17   45.58    6.92
  -2   1  17   51.39    5.58
  -2   1  16   43.17    5.00
   2  -1 -16   36.40    3.10
  -2   1  16   31.68    5.53
  -2   1  15   25.06    3.68
   2  -1 -15   23.53    2.43
  -2   1  15   18.55    4.19
  -2   1  14   10.59    2.35
  -2   1  14   11.66    3.46
   2  -1 -14   10.04    1.48
  -2   1  13    0.07    0.87
   2  -1 -13    0.58    0.80
  -2   1  13    0.85    1.79
   2  -1 -13    0.79    0.50
  -2   1  12    2.93    1.31
   2  -1 -12    3.30    1.23
  -2   1  12    5.68    2.80
   2  -1 -12    1.87    0.56
  -2   1  11    8.23    1.90
   2  -1 -11    6.43    1.94
  -2   1  11    7.96    2.81
   2  -1 -11    7.93    1.12
  -2   1  10    2.38    1.26
   2  -1 -10    0.79    0.86
  -2   1  10    1.26    1.62
   2  -1 -10    0.64    0.43
  -2   1   9    6.67    1.81
  -2   1   9    9.60    2.95
   2  -1  -9    5.97    1.70
   2  -1  -9    6.76    0.95
  -2   1   8   17.57    3.82
   2  -1  -8   14.03    2.27
  -2   1   8   18.73    2.10
  -2   1   8   13.78    2.16
  -2   1   7   94.26    7.56
  -2   1   7   83.24    3.30
  -2   1   7   81.03    5.21
  -2   1   7   78.20    3.91
  -2   1   7   85.37    6.28
  -2   1   6   62.38    6.06
  -2   1   6   45.50    2.66
   2  -1  -6   50.61    4.42
  -2   1   6   48.88    4.02
  -2   1   6   44.30    2.80
  -2   1   6   52.14    4.89
  -2   1   5   55.77    3.96
  -2   1   5   51.68    5.36
  -2   1   5   50.35    2.96
  -2   1   5   48.17    3.82
   2  -1  -5   50.13    4.25
  -2   1   5   49.62    2.88
  -2   1   5   51.23    4.64
  -2   1   4   47.35    3.63
  -2   1   4   53.99    5.22
  -2   1   4   47.57    3.00
   2  -1  -4   48.44    2.90
  -2   1   4   52.13    2.86
   2  -1  -4   44.47    4.00
   2  -1  -3    1.08    0.84
  -2   1   3    1.54    0.93
   2  -1  -3    1.91    0.76
  -2   1   3    1.01    0.77
   2  -1  -3    0.16    0.98
   2  -1  -3    1.67    0.81
  -2   1   3    4.81    2.24
   2  -1  -3    0.22    1.02
  -2   1   3    1.80    1.03
  -2   1   3    1.45    0.57
  -2   1   2    0.41    0.43
   2  -1  -2    0.10    0.68
   2  -1  -2    1.23    0.59
   2  -1  -2    1.55    1.21
  -2   1   2    1.09    0.87
  -2   1   2    3.82    1.89
  -2   1   2   -0.31    0.84
   2  -1  -2    1.60    1.23
   2  -1  -2    1.81    0.81
  -2   1   1    1.53    0.61
  -2   1   1    1.56    0.89
   2  -1  -1    2.94    1.19
   2  -1  -1    3.32    1.29
   2  -1  -1    1.45    0.99
  -2   1   1    0.97    0.80
  -2   1   1    1.09    0.56
  -2   1   1    3.97    1.63
   2  -1  -1    3.15    1.23
   2  -1  -1    1.32    0.69
   2  -1   0   -0.02    0.60
  -2   1   0    0.91    0.66
   2  -1   0    1.22    0.92
  -2   1   0    0.36    0.55
  -2   1   0    2.88    1.52
  -2   1   0    0.89    0.97
  -2   1   0   -0.66    1.12
   2  -1   0    0.10    0.76
  -2   1   0    1.11    0.85
   2  -1   1    6.20    1.32
  -2   1  -1    6.82    1.32
  -2   1  -1    8.43    1.86
  -2   1  -1    7.85    1.84
   2  -1   1    7.93    1.61
  -2   1  -1    7.04    1.51
  -2   1  -1    6.49    1.55
   2  -1   1    8.23    2.10
  -2   1  -1    3.94    1.25
   2  -1   2   13.92    1.95
  -2   1  -2   13.20    1.79
   2  -1   2   14.34    2.18
  -2   1  -2   15.01    2.23
   2  -1   2   14.71    2.54
  -2   1  -2   14.67    2.13
  -2   1  -2   14.51    2.70
  -2   1  -3    1.81    0.75
   2  -1   3    1.54    0.99
   2  -1   3    3.32    1.26
   2  -1   3    3.35    1.58
  -2   1  -3    1.65    1.09
  -2   1  -3    1.80    0.77
   2  -1   4    6.49    1.60
  -2   1  -4    4.23    1.34
  -2   1  -4    5.72    2.01
  -2   1  -4    4.47    0.96
   2  -1   4    2.08    1.09
   2  -1   4    5.17    1.68
   2  -1   5    6.21    1.63
  -2   1  -5    6.44    0.99
  -2   1  -5    7.76    1.86
   2  -1   5    5.93    1.51
  -2   1  -5    8.77    2.12
   2  -1   5    6.25    1.73
   2  -1   6    0.21    0.88
  -2   1  -6    0.84    0.47
   2  -1   6   -0.97    0.87
  -2   1  -6   -0.47    1.15
  -2   1  -6   -0.54    0.95
   2  -1   6    0.53    0.88
  -2   1  -7    8.08    2.16
   2  -1   7    8.90    2.16
   2  -1   7    7.03    1.89
  -2   1  -7    5.94    1.98
   2  -1   7    5.12    2.09
   2  -1   8   40.27    4.55
  -2   1  -8   43.29    4.79
   2  -1   8   43.84    4.44
   2  -1   9   26.03    3.67
  -2   1  -9   24.70    3.79
   2  -1   9   29.88    4.14
   2  -1  10   15.91    2.96
   2  -1  10   17.62    3.33
  -2   1 -10   11.02    2.88
  -2   1 -11    9.85    2.67
   2  -1  11    8.27    2.28
   2  -1  11   12.46    2.81
   2  -1  12   29.67    4.23
   2  -1  12   36.64    4.66
  -2   1 -12   36.52    5.01
   2  -1  13   14.87    3.10
   2  -1  13   20.07    3.79
  -2   1 -13   21.26    4.00
   2  -1  14    7.98    2.59
   2  -1  14    9.32    2.59
  -2   1 -14    4.64    2.12
   2  -1  15    1.26    1.78
   2  -1  15   -0.45    1.16
  -2   1 -15    2.19    2.29
   2  -1  16    0.01    1.15
   2  -1  16    1.93    1.39
  -2   1 -16    1.87    1.48
   2  -1  17   -0.17    1.30
   2  -1  17   -0.62    1.12
  -2   1 -17    0.59    1.24
   2  -1  18   -1.30    1.73
   2  -1  18    3.11    1.97
  -2   1 -18   -2.49    1.87
  -2   1 -19   10.93    3.86
   2  -1  19    8.07    2.95
   2  -1  19    7.50    2.58
   2  -1  20   21.77    4.88
   2  -1  20   20.80    4.65
  -2   1 -20   18.96    4.61
   2  -1  21   53.03    7.63
   2  -1  21   50.23    7.02
  -2   1 -21   55.53    7.94
  -2   1 -22   34.02    6.42
   2  -1  22   34.63    5.97
   2  -1  22   40.01    6.90
   2  -1  23   12.24    4.07
   2  -1  23    8.65    3.17
  -2   1 -23   12.79    4.32
   2  -1  24    4.87    2.77
   2  -1  24    4.06    2.29
  -2   1 -24    7.25    3.30
   2  -1  25    0.50    1.40
  -2   1 -25   -1.02    1.88
   2  -1  26   -1.20    1.54
   2  -1  26    2.49    2.56
  -2   1 -26    1.52    2.56
  -2   1 -27   -0.85    2.47
   2  -1  27    0.69    1.46
   2  -1  27   -1.03    1.31
   2  -1  28   -0.84    1.93
   2  -1  28   -3.23    2.71
  -2   1 -28    0.38    1.78
   2  -1  29    1.39    2.59
   2  -1  29    0.77    1.43
  -2   1 -29   -0.16    2.26
   2  -1  30    0.24    1.72
   2  -1  30    4.37    2.96
  -2   1 -30    3.91    3.03
   2  -1  31    5.27    4.03
  -2   1 -31   -0.77    3.09
  -2   1 -32   -4.97    4.65
  -2   0  32    4.22    2.86
  -2   0  32   -1.83    2.15
  -2   0  31   -1.45    2.04
  -2   0  31    1.74    1.57
  -2   0  30    3.35    2.77
  -2   0  30    2.84    4.46
  -2   0  29    0.23    2.08
  -2   0  29    4.04    2.51
  -2   0  28    3.51    2.74
  -2   0  28    0.96    1.23
  -2   0  27    1.18    2.21
  -2   0  26    0.25    1.63
  -2   0  26   -0.69    1.62
  -2   0  25   18.40    5.37
  -2   0  25   14.09    4.02
  -2   0  24    3.92    3.37
  -2   0  24    6.49    2.63
  -2   0  23   86.08   10.64
  -2   0  23   93.05    9.27
  -2   0  22  282.19   18.47
  -2   0  22  298.26   16.05
  -2   0  21   52.00    8.66
  -2   0  21   59.93    7.08
  -2   0  20    7.52    3.63
  -2   0  20    1.66    1.70
  -2   0  19   18.55    5.01
  -2   0  19    3.77    1.88
  -2   0  18   24.82    4.12
  -2   0  17    5.51    2.07
  -2   0  16    8.89    2.59
  -2   0  15   -1.17    1.53
   2   0 -15    0.78    0.35
   2   0 -15    0.81    0.38
  -2   0  14   27.27    4.05
  -2   0  13   64.44    5.97
  -2   0  12    4.89    1.86
  -2   0  11   17.79    3.01
  -2   0  10   40.87    4.53
   2   0 -10   34.38    4.15
  -2   0   9   52.44    4.99
  -2   0   9   53.37    4.26
   2   0  -9   57.06    5.19
  -2   0   8   71.50    5.66
   2   0  -8   72.22    5.67
  -2   0   8   72.77    5.83
   2   0  -7  289.85    8.84
  -2   0   7  311.32   11.45
  -2   0   7  310.04    9.60
  -2   0   6  109.26    6.45
  -2   0   6  106.58    6.61
   2   0  -6   98.35    4.98
  -2   0   6  106.51    5.45
  -2   0   5  291.44   10.23
  -2   0   5  290.98   10.56
  -2   0   5  292.76    8.91
   2   0  -5  284.53    8.28
   2   0  -4  439.97   10.85
  -2   0   4  462.02   13.19
  -2   0   4  427.30   10.52
   2   0  -4  427.78   14.04
   2   0  -4  443.82   10.25
  -2   0   4  444.50   12.34
   2   0  -3  303.20    9.99
  -2   0   3  294.65   10.01
   2   0  -3  281.07   10.76
  -2   0   3  302.65    8.35
   2   0  -3  294.59    8.94
  -2   0   3  293.14    8.63
   2   0  -3  297.51   11.60
   2   0  -3  292.91    8.45
   2   0  -2   57.54    4.88
   2   0  -2   56.31    4.34
  -2   0   2   53.02    4.22
   2   0  -2   62.84    5.25
   2   0  -2   55.84    3.89
  -2   0   2   58.47    3.84
  -2   0   2   55.74    3.79
  -2   0   2   44.05    4.46
  -2   0   1   46.21    3.57
  -2   0   1   45.87    3.90
  -2   0   1   42.58    4.26
   2   0  -1   44.12    3.87
   2   0  -1   50.71    4.60
   2   0  -1   45.14    4.24
   2   0  -1   48.47    3.67
  -2   0   1   48.41    4.54
  -2   0   1   48.42    3.58
  -2   0   0   63.72    5.19
   2   0   0   61.73    4.92
  -2   0   0   58.01    4.47
   2   0   0   56.10    3.97
  -2   0   0   63.68    4.19
   2   0   0   66.54    5.30
  -2   0   0   69.81    5.48
   2   0   0   62.77    4.62
   2   0   1 1634.81   23.61
   2   0   1 1687.82   26.57
  -2   0  -1 1625.43   26.44
   2   0   1 1635.47   21.85
  -2   0  -1 1648.19   21.26
  -2   0  -1 1640.15   26.48
  -2   0  -1 1656.58   23.65
   2   0   2   81.43    5.41
  -2   0  -2   74.48    5.18
   2   0   2   76.43    5.68
  -2   0  -2   78.77    5.92
   2   0   2   74.05    4.84
  -2   0  -2   81.00    4.87
  -2   0  -2   76.33    5.80
   2   0   3  290.74   10.34
  -2   0  -3  287.82   10.29
  -2   0  -3  284.41   11.39
  -2   0  -3  268.84   10.85
   2   0   3  286.89    9.61
  -2   0  -3  277.88    9.34
   2   0   3  290.22   11.25
   2   0   4   63.01    4.95
  -2   0  -4   57.35    4.78
   2   0   4   60.22    4.66
  -2   0  -4   62.12    4.60
  -2   0  -4   58.02    5.22
   2   0   4   60.25    5.32
   2   0   5  688.96   17.02
  -2   0  -5  701.86   16.96
   2   0   5  712.32   18.32
   2   0   5  694.38   15.78
  -2   0  -5  696.86   15.70
  -2   0  -5  671.37   17.75
   2   0   6  155.76    8.32
   2   0   6  157.33    7.84
  -2   0  -6  154.13    8.79
   2   0   7 1657.95   27.65
   2   0   7 1695.36   26.39
  -2   0  -7 1661.48   29.68
   2   0   8    6.77    2.10
   2   0   8    4.34    1.82
  -2   0  -8    3.13    1.76
   2   0   9  114.11    7.80
   2   0   9  116.22    7.46
  -2   0  -9  124.02    8.52
   2   0  10  962.45   23.18
   2   0  10  905.41   21.68
  -2   0 -10  938.19   24.09
   2   0  11   52.60    5.78
   2   0  11   47.91    5.24
  -2   0 -11   56.49    6.18
   2   0  12  396.02   15.85
   2   0  12  419.42   15.52
  -2   0 -12  400.65   16.64
   2   0  13   -1.56    1.44
   2   0  13    1.81    1.68
  -2   0 -13    1.95    2.02
   2   0  14  311.93   14.94
   2   0  14  306.07   14.07
  -2   0 -14  302.58   15.44
   2   0  15    2.30    1.74
   2   0  15    0.58    1.06
  -2   0 -15    1.15    1.38
  -2   0 -16    5.87    2.03
   2   0  16    2.01    1.80
   2   0  16    4.81    1.97
   2   0  17    2.10    2.14
   2   0  17    2.76    1.85
  -2   0 -17    2.19    1.97
   2   0  18   11.73    3.25
   2   0  18   13.10    3.52
  -2   0 -18   12.33    3.86
   2   0  19    7.93    2.90
   2   0  19    9.26    3.17
  -2   0 -19    8.77    3.25
   2   0  20    5.54    2.67
   2   0  20    7.71    3.31
  -2   0 -20    2.05    1.47
   2   0  21    2.68    1.94
  -2   0 -21    0.47    2.65
   2   0  21    3.03    2.66
   2   0  22   78.88    9.41
   2   0  22   65.42    8.15
  -2   0 -22   59.64    8.50
   2   0  23   14.27    4.42
   2   0  23    8.56    3.10
  -2   0 -23   12.86    4.84
   2   0  24   55.33    8.41
   2   0  24   56.55    8.04
  -2   0 -24   54.95    8.98
   2   0  25    4.11    2.73
   2   0  25    0.24    1.35
  -2   0 -25    0.57    1.64
   2   0  26   16.58    4.98
   2   0  26   17.87    5.27
  -2   0 -26   16.68    5.27
   2   0  27    4.42    2.56
   2   0  27    7.71    3.36
  -2   0 -27   13.05    4.99
   2   0  28    0.90    1.63
   2   0  28   -0.17    2.32
  -2   0 -28   -3.67    3.52
   2   0  29    0.42    1.44
   2   0  29   -0.66    1.39
  -2   0 -29    2.84    2.27
   2   0  30    3.03    3.06
   2   0  30    2.45    2.13
  -2   0 -30    4.97    3.75
   2   0  31    2.98    2.68
  -2   0 -31    9.39    4.43
  -2  -1  32    1.56    2.03
  -2  -1  31    5.05    3.42
  -2  -1  31    1.42    2.19
  -2  -1  30   -4.28    3.08
  -2  -1  30   -0.94    1.82
  -2  -1  29   -0.99    1.30
  -2  -1  29   -1.67    1.98
  -2  -1  28    3.50    2.63
  -2  -1  28   -1.61    2.26
  -2  -1  27    4.40    3.46
  -2  -1  27   -1.38    2.53
  -2  -1  26    9.55    4.79
  -2  -1  26   -0.68    1.53
  -2  -1  25    8.13    3.18
  -2  -1  25   13.37    4.54
  -2  -1  24   -1.33    1.82
  -2  -1  23    5.89    3.66
  -2  -1  22    6.41    2.89
  -2  -1  21    8.30    3.09
  -2  -1  20    5.52    2.41
  -2  -1  19    6.51    2.83
  -2  -1  18    0.38    1.40
   2   1 -18    0.86    0.44
  -2  -1  17    0.82    1.20
   2   1 -17    0.96    0.38
  -2  -1  16    4.15    2.02
  -2  -1  15   -0.87    1.22
  -2  -1  14    2.34    1.64
  -2  -1  13    1.27    0.93
  -2  -1  12   21.86    4.00
  -2  -1  11   75.70    7.05
  -2  -1  10   90.43    7.40
  -2  -1   9  165.23    9.82
  -2  -1   9  157.04    8.40
  -2  -1   8  144.56    8.92
  -2  -1   8  125.89    7.35
  -2  -1   7   15.70    2.94
  -2  -1   7   15.05    1.24
   2   1  -7   15.28    1.55
  -2  -1   7   13.83    2.45
   2   1  -6    5.22    0.92
  -2  -1   6    6.13    2.16
  -2  -1   6    5.49    0.90
  -2  -1   6    4.64    1.46
   2   1  -6    5.76    1.87
  -2  -1   5    0.25    0.79
  -2  -1   5    0.32    0.81
  -2  -1   5    0.39    1.24
   2   1  -5    2.47    1.63
  -2  -1   4    3.58    1.47
  -2  -1   4    5.02    1.42
  -2  -1   4    4.69    1.69
   2   1  -4    4.13    1.42
   2   1  -4    5.03    1.66
   2   1  -3    0.46    1.36
  -2  -1   3    0.66    0.73
  -2  -1   3    0.95    0.49
   2   1  -3    0.83    0.83
  -2  -1   3    0.01    0.88
  -2  -1   3    1.88    1.02
   2   1  -3    0.60    1.12
   2   1  -2   14.57    3.02
   2   1  -2   18.39    2.91
  -2  -1   2   19.96    2.98
   2   1  -2   14.84    2.70
  -2  -1   2   19.58    2.70
   2   1  -2   16.54    2.71
  -2  -1   2   19.28    3.02
  -2  -1   2   15.42    1.64
   2   1  -1    4.44    2.23
   2   1  -1    6.17    1.84
  -2  -1   1    4.72    1.62
  -2  -1   1    7.13    1.76
   2   1  -1    6.30    1.82
   2   1  -1    6.68    2.09
  -2  -1   1    6.79    1.90
  -2  -1   0    1.80    1.52
   2   1   0    1.15    1.22
   2   1   0    0.54    1.01
  -2  -1   0    1.09    0.93
  -2  -1   0    4.96    1.95
  -2  -1   0    2.45    0.81
   2   1   0    3.78    1.40
   2   1   0    4.12    1.72
   2   1   1    2.23    1.00
  -2  -1  -1    0.82    0.82
  -2  -1  -1    2.42    1.45
  -2  -1  -1    1.90    1.31
   2   1   1    2.08    0.97
   2   1   1   -0.27    1.06
   2   1   1    1.51    1.28
  -2  -1  -1    0.61    0.63
  -2  -1  -2    3.80    1.23
  -2  -1  -2    1.46    1.47
   2   1   2    5.91    2.18
   2   1   2    4.74    1.56
  -2  -1  -2    4.79    1.53
  -2  -1  -2    5.47    1.97
   2   1   2    3.29    1.37
   2   1   2    5.39    1.87
  -2  -1  -3    1.78    1.09
  -2  -1  -3    1.63    1.20
  -2  -1  -3    1.62    1.43
   2   1   3    0.47    0.81
  -2  -1  -3    2.08    1.29
   2   1   3    1.29    0.76
   2   1   3    0.94    1.02
  -2  -1  -4    7.32    2.65
   2   1   4    7.94    2.18
  -2  -1  -4    8.92    2.48
   2   1   4    5.43    1.72
   2   1   5   16.05    2.95
  -2  -1  -5   18.30    3.31
   2   1   5   14.62    2.63
   2   1   6   67.59    5.88
  -2  -1  -6   58.17    5.87
   2   1   6   67.59    5.63
   2   1   7    4.30    1.49
  -2  -1  -7    9.68    2.57
   2   1   7    6.48    2.27
   2   1   8   -0.05    0.92
   2   1   8   -0.38    0.85
  -2  -1  -8    0.49    1.00
   2   1   9    0.93    0.81
   2   1   9    5.19    1.98
  -2  -1  -9    3.90    0.94
  -2  -1  -9    3.33    2.48
   2   1  10    0.46    1.10
  -2  -1 -10    0.46    0.62
   2   1  10    0.55    1.14
  -2  -1 -10    0.97    1.68
   2   1  11    1.50    1.20
   2   1  11    1.65    1.13
  -2  -1 -11    1.48    0.54
  -2  -1 -11    1.74    1.45
   2   1  12    1.36    1.37
  -2  -1 -12    2.69    1.68
   2   1  12    3.15    1.72
  -2  -1 -12    1.37    0.62
   2   1  13    2.46    1.29
   2   1  13    0.26    1.38
  -2  -1 -13    2.14    0.90
  -2  -1 -13   -0.08    1.62
   2   1  14    0.23    1.46
   2   1  14   -0.22    0.97
  -2  -1 -14   -1.63    1.75
   2   1  15   12.87    3.15
   2   1  15   10.36    2.97
  -2  -1 -15   10.89    2.86
   2   1  16   33.61    5.12
   2   1  16   26.92    4.83
  -2  -1 -16   28.80    5.47
   2   1  17   48.51    6.53
   2   1  17   58.74    6.88
  -2  -1 -17   52.08    7.42
   2   1  18   31.27    5.07
   2   1  18   29.68    5.24
  -2  -1 -18   28.48    5.70
   2   1  19   14.69    3.89
   2   1  19   20.52    4.76
  -2  -1 -19   19.61    5.07
   2   1  20   12.07    3.52
   2   1  20   12.32    3.61
  -2  -1 -20   13.77    4.44
   2   1  21    3.07    2.26
   2   1  21    0.42    2.42
  -2  -1 -21    3.95    3.31
   2   1  22    0.91    1.23
   2   1  22   -0.78    1.83
  -2  -1 -22    3.85    2.83
   2   1  23   -1.46    1.94
  -2  -1 -23    2.54    2.61
   2   1  23    1.40    2.38
   2   1  24    1.36    1.36
   2   1  24    2.78    2.35
  -2  -1 -24   -0.40    2.62
   2   1  25   -1.96    2.04
   2   1  25   -3.29    2.35
  -2  -1 -25    6.67    3.71
   2   1  26   -0.72    1.42
   2   1  26   -1.90    2.57
  -2  -1 -26   -2.19    3.27
   2   1  27   -0.99    1.79
   2   1  27    1.54    2.92
  -2  -1 -27    3.46    2.87
   2   1  28   -1.10    2.16
   2   1  28   -1.22    2.29
  -2  -1 -28    3.29    3.53
   2   1  29    1.62    1.41
   2   1  29    0.52    1.89
  -2  -1 -29    1.08    2.03
   2   1  30    0.68    1.22
   2   1  30   -0.57    1.53
  -2  -1 -30   -1.52    2.61
  -2  -2  32    1.77    1.91
  -2  -2  32    0.79    1.77
  -2  -2  31   10.24    4.74
  -2  -2  31   -2.67    2.41
  -2  -2  30    0.53    2.02
  -2  -2  30    7.15    4.17
  -2  -2  29   31.35    7.84
  -2  -2  29   23.50    5.83
  -2  -2  28   49.45    9.31
  -2  -2  28   35.66    7.20
  -2  -2  27   14.21    4.57
  -2  -2  26    2.23    2.03
  -2  -2  25    6.76    3.00
  -2  -2  24    1.19    1.64
  -2  -2  23   14.33    4.59
  -2  -2  22    0.41    1.61
  -2  -2  21    0.74    1.71
  -2  -2  20    5.87    2.67
  -2  -2  19    8.44    3.29
  -2  -2  18    9.04    2.89
  -2  -2  17   28.30    5.10
   2   2 -17   29.77    2.09
  -2  -2  16    4.84    2.37
  -2  -2  15   11.99    3.74
  -2  -2  14    0.53    1.53
  -2  -2  13   78.40    7.86
  -2  -2  12   29.79    4.87
  -2  -2  11  122.37    9.44
  -2  -2  10  222.70   12.47
  -2  -2   9   76.72    3.84
  -2  -2   9   83.60    7.58
  -2  -2   8    0.54    0.57
  -2  -2   8   -1.91    1.86
  -2  -2   7   36.55    4.91
  -2  -2   7   35.34    2.93
  -2  -2   6   73.31    4.37
  -2  -2   6   66.39    6.55
   2   2  -5  616.44   17.77
  -2  -2   5  619.20   13.14
  -2  -2   5  640.76   19.72
   2   2  -4  797.73   19.90
  -2  -2   4  771.25   21.35
   2   2  -4  746.66   18.74
  -2  -2   3   37.71    4.30
  -2  -2   3   39.70    4.96
   2   2  -3   40.76    5.38
   2   2  -3   35.31    4.15
   2   2  -3   35.17    4.10
   2   2  -2  786.94   23.36
   2   2  -2  777.65   19.60
  -2  -2   2  787.85   19.72
   2   2  -2  762.67   19.08
   2   2  -2  785.15   19.62
   2   2  -1  535.75   16.20
   2   2  -1  516.55   18.77
   2   2  -1  510.62   15.53
  -2  -2   1  504.73   15.94
   2   2  -1  507.53   15.78
   2   2   0  574.75   19.75
   2   2   0  574.71   16.90
  -2  -2   0  568.26   16.94
   2   2   0  561.43   16.38
   2   2   0  596.49   17.12
   2   2   1  216.64   12.15
   2   2   1  213.14   10.40
   2   2   1  227.27   10.42
  -2  -2  -1  221.49   10.60
   2   2   2  464.41   17.68
   2   2   2  452.94   15.09
   2   2   2  467.46   15.04
  -2  -2  -2  445.66   15.29
   2   2   3  168.46   10.78
   2   2   3  177.02    9.51
   2   2   3  156.21    8.82
  -2  -2  -3  159.18    9.30
   2   2   4  286.34   12.17
   2   2   4  298.32   12.18
  -2  -2  -4  276.08   12.45
   2   2   5 2277.65   34.83
   2   2   5 2271.90   33.90
  -2  -2  -5 2277.60   36.18
   2   2   6  134.47    8.70
   2   2   6  147.71    8.83
  -2  -2  -6  145.62    9.48
   2   2   7  414.58   15.51
  -2  -2  -7  405.56   16.27
   2   2   7  424.61   15.27
   2   2   8   75.51    6.69
   2   2   8   86.48    7.07
  -2  -2  -8   84.36    7.52
   2   2   9  306.73   13.77
   2   2   9  298.85   13.26
  -2  -2  -9  303.50   14.67
  -2  -2  -9  300.67    9.74
  -2  -2 -10  297.54    9.71
   2   2  10  317.66   14.34
   2   2  10  286.68   13.29
  -2  -2 -10  300.47   15.03
   2   2  11    0.38    0.98
   2   2  11    1.58    1.53
  -2  -2 -11    0.32    0.73
  -2  -2 -11   -0.93    0.99
   2   2  12   25.59    4.09
  -2  -2 -12   29.39    3.11
   2   2  12   29.11    4.59
  -2  -2 -12   34.16    5.38
   2   2  13    5.09    2.18
  -2  -2 -13    4.10    2.48
   2   2  13    3.04    2.07
  -2  -2 -13    3.34    1.14
  -2  -2 -14   38.41    3.68
   2   2  14   39.72    5.67
   2   2  14   49.56    6.03
  -2  -2 -14   43.28    6.48
   2   2  15    3.25    1.77
   2   2  15    1.84    1.62
  -2  -2 -15    0.46    0.66
  -2  -2 -15    3.90    1.29
   2   2  16   15.16    3.55
   2   2  16   18.03    4.07
  -2  -2 -16   17.09    4.25
   2   2  17   10.93    3.22
   2   2  17    9.22    3.52
  -2  -2 -17   13.22    4.50
   2   2  18  256.23   15.56
   2   2  18  243.92   14.52
  -2  -2 -18  255.35   17.14
   2   2  19   11.21    3.31
   2   2  19    2.37    1.91
  -2  -2 -19    8.42    3.54
   2   2  20   83.03    9.37
   2   2  20   72.12    8.14
  -2  -2 -20   84.91   10.56
   2   2  21   94.20   10.27
   2   2  21   90.90    9.56
  -2  -2 -21   92.13   11.19
   2   2  22   19.37    4.51
   2   2  22   18.94    4.99
  -2  -2 -22   19.83    5.68
   2   2  23   31.72    6.22
   2   2  23   25.73    5.79
  -2  -2 -23   28.28    6.37
   2   2  24   67.22    9.44
   2   2  24   68.32    8.88
  -2  -2 -24   78.55   11.32
   2   2  25   13.12    4.53
   2   2  25   10.93    4.12
  -2  -2 -25   11.80    4.90
   2   2  26   34.35    6.49
   2   2  26   24.54    6.20
  -2  -2 -26   33.03    7.52
   2   2  27    6.85    3.45
  -2  -2 -27   11.01    4.70
   2   2  27    7.21    3.79
   2   2  28   19.10    5.32
   2   2  28   12.12    4.34
  -2  -2 -28   15.56    4.84
   2   2  29    1.77    3.37
   2   2  29    0.51    1.88
  -2  -2 -29    2.16    3.06
   2   2  30    6.90    3.11
  -2  -3  32   11.55    5.15
  -2  -3  31   13.90    5.80
  -2  -3  30    0.20    1.93
  -2  -3  29    0.44    2.17
  -2  -3  28    1.25    2.10
  -2  -3  27    0.25    1.50
  -2  -3  26    5.13    3.04
  -2  -3  25   -0.48    2.16
  -2  -3  24   -0.97    1.99
  -2  -3  23   -0.07    2.35
  -2  -3  22   -0.79    2.22
  -2  -3  21    3.15    1.65
  -2  -3  20    1.92    2.02
  -2  -3  19    3.47    2.18
  -2  -3  18    7.59    3.39
  -2  -3  17    3.23    2.17
  -2  -3  16    0.37    1.59
  -2  -3  15    7.29    2.51
  -2  -3  14   18.97    4.28
  -2  -3  13   59.18    7.34
  -2  -3  12   26.98    4.97
   2   3 -11    5.13    0.85
  -2  -3  11    6.44    2.77
  -2  -3  11    7.10    1.53
  -2  -3  10   -0.29    0.72
  -2  -3  10   -1.30    1.97
  -2  -3   9    6.63    2.54
  -2  -3   9    1.95    0.98
  -2  -3   8    4.36    2.09
  -2  -3   8    3.45    1.27
  -2  -3   7    2.21    1.82
  -2  -3   7    1.58    1.11
  -2  -3   6    2.40    1.32
  -2  -3   6    2.71    1.17
  -2  -3   5    0.86    1.42
  -2  -3   5    0.84    0.91
  -2  -3   4    1.76    1.31
  -2  -3   4    1.25    1.64
  -2  -3   4    0.87    0.66
   2   3  -4    2.55    2.06
   2   3  -4    0.63    1.53
  -2  -3   3    3.95    0.71
   2   3  -3    2.55    1.73
  -2  -3   3    4.40    1.75
  -2  -3   3    3.83    1.48
  -2  -3   3    5.88    2.25
   2   3  -3    6.60    2.31
   2   3  -2    4.12    1.92
  -2  -3   2    7.15    2.49
   2   3  -2    3.97    1.65
  -2  -3   2    6.19    2.16
   2   3  -1   15.76    3.08
   2   3  -1   20.39    4.34
   2   3  -1   17.07    3.12
  -2  -3   1   15.29    2.92
   2   3   0   38.88    5.74
   2   3   0   40.22    4.90
   2   3   0   34.84    4.58
  -2  -3   0   33.74    4.43
   2   3   1  129.72    8.82
   2   3   1  129.11   10.56
   2   3   1  128.02    8.97
  -2  -3  -1  128.46    8.72
   2   3   2  117.58   10.02
   2   3   2  109.51    8.34
   2   3   2  113.45    8.21
  -2  -3  -2  122.80    8.52
   2   3   3   59.20    7.42
   2   3   3   64.36    6.23
  -2  -3  -3   54.33    5.98
   2   3   3   59.89    6.09
   2   3   4   17.73    3.99
   2   3   4   25.05    3.91
   2   3   4   17.27    3.35
  -2  -3  -4   20.81    3.74
  -2  -3  -5   13.57    3.44
   2   3   5   17.25    3.45
   2   3   5   18.22    3.46
   2   3   6    8.19    2.24
   2   3   6   11.66    2.74
  -2  -3  -6    7.17    2.29
   2   3   7   -0.42    0.88
  -2  -3  -7   -1.33    1.86
   2   3   7    0.83    1.48
  -2  -3  -8   -0.15    1.03
   2   3   8   -0.93    1.28
   2   3   8    0.24    1.31
  -2  -3  -9    2.71    1.31
   2   3   9    1.47    1.40
   2   3   9    7.84    2.26
  -2  -3  -9    4.54    2.04
  -2  -3 -10    0.83    1.06
   2   3  10    0.17    1.62
   2   3  10    2.05    1.58
  -2  -3 -10    2.49    2.50
  -2  -3 -11    3.42    1.33
   2   3  11    3.07    1.51
   2   3  11    4.02    1.99
  -2  -3 -11   -0.03    1.06
   2   3  12    0.70    1.19
   2   3  12    2.10    2.12
  -2  -3 -12    1.79    1.12
  -2  -3 -13    2.48    2.37
   2   3  13    0.72    1.11
  -2  -3 -13   -0.49    0.93
   2   3  13    0.43    1.23
   2   3  14    2.18    1.03
  -2  -3 -14    1.15    0.53
   2   3  14    2.60    1.60
  -2  -3 -14    1.68    2.12
   2   3  15    1.63    1.25
  -2  -3 -15    2.53    2.31
   2   3  15    1.77    1.47
   2   3  16    2.67    1.74
  -2  -3 -16    4.66    2.42
   2   3  16   -1.32    1.79
   2   3  17   -1.75    1.24
  -2  -3 -17    2.93    2.39
   2   3  17    0.69    1.31
   2   3  18   -1.37    1.31
  -2  -3 -18    5.72    3.34
   2   3  18   -3.26    2.37
   2   3  19    2.38    1.95
  -2  -3 -19   -3.18    3.16
   2   3  19   -2.50    1.99
   2   3  20    2.23    1.67
  -2  -3 -20    4.84    2.67
   2   3  20    3.85    2.11
   2   3  21    1.74    1.64
   2   3  21    6.08    3.02
  -2  -3 -21    3.63    1.95
   2   3  22    4.49    2.72
   2   3  22   -1.79    2.36
  -2  -3 -22   -0.12    1.80
   2   3  23    0.69    1.56
   2   3  23    2.56    2.19
  -2  -3 -23    1.43    1.92
   2   3  24   -0.76    1.59
   2   3  24   -1.07    1.54
   2   3  25    0.50    1.49
   2   3  25   -0.95    1.92
  -2  -3 -25   -1.24    2.53
   2   3  26    5.31    2.83
   2   3  26    0.32    1.82
  -2  -3 -26    3.22    2.35
   2   3  27    3.19    2.49
   2   3  27    3.25    2.18
  -2  -3 -27   -1.10    2.89
   2   3  28   -0.80    2.05
   2   3  28   -0.52    1.58
   2   3  29    1.62    1.85
   2   3  29    5.13    3.29
  -2  -4  29    0.90    3.19
  -2  -4  28    0.09    1.69
  -2  -4  27    6.38    3.67
  -2  -4  26    0.07    1.70
  -2  -4  25   -0.49    1.75
  -2  -4  24    2.10    2.49
  -2  -4  23   -0.19    2.54
  -2  -4  22   -2.20    2.41
  -2  -4  21    5.30    3.83
  -2  -4  20    2.78    2.43
  -2  -4  19    2.53    2.77
  -2  -4  18    5.42    3.07
  -2  -4  17    7.97    3.21
  -2  -4  16   47.98    7.54
  -2  -4  15   14.12    4.54
  -2  -4  14    4.75    2.40
  -2  -4  13   12.78    4.00
  -2  -4  12   74.34    5.80
  -2  -4  12   92.19    9.66
  -2  -4  11   45.06    6.66
  -2  -4  11   34.27    4.03
  -2  -4  10  207.34    9.99
  -2  -4  10  196.21   13.64
  -2  -4   9   50.36    5.06
  -2  -4   9   70.52    8.22
  -2  -4   8   52.75    5.26
  -2  -4   8   55.73    7.11
  -2  -4   7   74.84    8.14
  -2  -4   6    7.96    2.81
   2   4  -5    4.11    3.12
  -2  -4   5    5.80    2.34
   2   4  -4   45.93    7.16
  -2  -4   4   50.31    6.51
  -2  -4   4   44.96    5.09
  -2  -4   4   38.43    2.43
   2   4  -3   54.95    7.58
  -2  -4   3   61.47    6.03
  -2  -4   3   56.76    6.79
   2   4  -3   66.59    6.75
  -2  -4   3   62.48    3.61
   2   4  -2   45.60    6.96
  -2  -4   2   44.66    6.05
  -2  -4   2   46.95    3.52
   2   4  -2   40.56    5.29
  -2  -4   2   45.89    5.27
   2   4  -1  714.19   26.73
   2   4  -1  685.54   21.25
  -2  -4   1  675.11   23.23
   2   4  -1  675.84   21.46
  -2  -4   1  671.12   20.19
   2   4   0  613.56   24.61
   2   4   0  597.06   19.84
   2   4   0  580.99   20.02
  -2  -4   0  600.38   21.62
  -2  -4   0  577.69   18.68
   2   4   1   -2.87    2.77
  -2  -4  -1   -0.54    1.18
   2   4   1    0.62    1.23
   2   4   1    2.31    1.89
   2   4   2    0.74    1.67
   2   4   2   -1.01    1.62
   2   4   2   -1.12    1.08
  -2  -4  -2   -0.14    1.26
   2   4   3   17.77    4.37
   2   4   3   20.54    3.85
   2   4   3   16.64    3.34
  -2  -4  -3   20.41    3.80
   2   4   4   16.64    4.26
   2   4   4   12.34    2.93
  -2  -4  -4   16.22    3.45
   2   4   4   16.27    3.34
   2   4   5  116.42    8.93
  -2  -4  -5  116.05    9.18
   2   4   5  128.45    9.62
   2   4   6    7.45    2.04
   2   4   6   17.72    3.53
  -2  -4  -6    8.17    2.66
   2   4   7    0.09    1.15
   2   4   7    2.13    2.06
  -2  -4  -7   -0.01    1.15
   2   4   8   16.42    3.39
  -2  -4  -8   16.96    3.98
   2   4   8    9.98    2.80
   2   4   9    2.06    1.26
   2   4   9    1.12    1.19
  -2  -4  -9    0.21    1.44
   2   4  10   77.50    7.79
   2   4  10   85.15    8.45
  -2  -4 -10   79.70    8.46
   2   4  11   -1.59    2.13
   2   4  11   -0.40    1.08
  -2  -4 -11    0.19    1.73
  -2  -4 -12   38.87    6.36
   2   4  12   30.61    5.02
   2   4  12   34.53    5.45
   2   4  13  115.35    9.92
   2   4  13  124.74   10.21
  -2  -4 -13  125.11   11.43
   2   4  14  127.10   10.53
   2   4  14  112.44    9.94
  -2  -4 -14  117.59   11.29
   2   4  15   49.31    6.81
   2   4  15   46.66    6.55
  -2  -4 -15   51.32    7.64
   2   4  16   10.33    3.82
   2   4  16   10.14    3.23
  -2  -4 -16   12.68    4.40
   2   4  17  339.88   18.57
   2   4  17  365.44   18.74
  -2  -4 -17  350.44   21.01
   2   4  18   74.79    9.10
   2   4  18   65.66    8.12
  -2  -4 -18   77.03   10.18
   2   4  19   81.75    9.56
   2   4  19   82.93    9.37
  -2  -4 -19   94.61   11.39
   2   4  20    0.75    1.71
   2   4  20   -1.42    1.33
  -2  -4 -20    3.54    2.92
   2   4  21   48.86    7.68
   2   4  21   51.49    7.69
  -2  -4 -21   50.59    8.92
   2   4  22    3.53    2.94
   2   4  22    0.15    1.24
  -2  -4 -22    0.60    2.26
   2   4  23   19.00    4.92
   2   4  23    9.25    3.74
  -2  -4 -23   26.49    6.61
   2   4  24   -1.52    2.72
   2   4  24    1.52    1.96
  -2  -4 -24   -2.53    2.10
   2   4  25    5.13    2.46
   2   4  25    6.75    3.24
  -2  -4 -25   13.60    5.31
   2   4  26    0.37    2.15
   2   4  26   -0.58    1.60
  -2  -4 -26   -6.32    3.79
   2   4  27   -3.11    2.57
   2   4  27   -0.80    1.74
   2   4  28    2.62    2.26
  -2  -4 -28    0.69    1.80
   2   4  28   -0.18    1.80
  -2  -4 -29    1.40    2.00
  -2  -5  27    1.15    2.82
  -2  -5  26    2.18    2.17
  -2  -5  25    2.37    2.40
  -2  -5  24    3.73    3.26
  -2  -5  23    1.94    2.57
  -2  -5  22    2.89    2.49
  -2  -5  21    0.30    1.85
  -2  -5  20   -0.70    1.76
  -2  -5  19   -1.39    2.57
  -2  -5  18    9.61    4.16
  -2  -5  17    3.44    2.70
  -2  -5  16    9.60    3.73
  -2  -5  15    2.35    1.72
  -2  -5  14    0.95    2.25
  -2  -5  13    2.79    3.19
  -2  -5  12    0.80    1.85
  -2  -5  11   -1.36    2.24
  -2  -5  10    0.60    1.36
  -2  -5   9    3.30    2.33
  -2  -5   8    1.24    2.08
  -2  -5   7    3.80    2.57
   2   5  -6    2.21    1.63
  -2  -5   6    3.22    2.28
   2   5  -5    8.20    3.96
  -2  -5   5    5.36    3.29
   2   5  -4   19.06    4.97
  -2  -5   4   17.00    4.20
  -2  -5   4   13.80    2.02
  -2  -5   4   18.50    3.55
   2   5  -3   45.40    7.42
  -2  -5   3   41.53    6.24
  -2  -5   3   36.46    3.46
  -2  -5   3   39.95    5.20
   2   5  -2   39.56    6.89
  -2  -5   2   30.40    5.53
  -2  -5   2   26.63    4.38
  -2  -5   2   31.05    3.38
   2   5  -2   34.40    5.38
  -2  -5   1   21.10    3.96
   2   5  -1   17.02    5.09
  -2  -5   1   20.53    4.83
   2   5  -1   22.75    4.63
  -2  -5   1   15.54    2.57
   2   5   0   14.26    3.54
  -2  -5   0   13.58    3.66
   2   5   0   13.63    3.29
   2   5   0   18.03    4.72
  -2  -5   0   15.87    3.30
   2   5   1   10.05    3.74
   2   5   1   10.52    2.92
   2   5   1   11.07    3.32
  -2  -5  -1    9.89    2.75
  -2  -5  -1    9.56    3.26
   2   5   2    2.32    1.75
   2   5   2    2.84    1.97
  -2  -5  -2    0.01    1.17
   2   5   2    4.63    2.22
  -2  -5  -2    6.35    2.18
   2   5   3    1.41    3.45
   2   5   3    1.71    1.43
   2   5   3    0.54    1.57
  -2  -5  -3   -0.42    0.95
   2   5   4    2.34    2.39
   2   5   4    0.65    1.48
   2   5   4    2.82    1.92
  -2  -5  -4    1.58    1.77
   2   5   5   -0.75    1.22
   2   5   5   -0.12    1.03
  -2  -5  -5   -0.81    1.34
   2   5   6    1.07    1.25
  -2  -5  -6    0.78    1.20
   2   5   6    1.15    1.09
   2   5   7   27.83    4.91
   2   5   7   21.81    4.29
  -2  -5  -7   23.40    4.55
   2   5   8   42.86    6.10
   2   5   8   50.17    6.72
  -2  -5  -8   42.39    6.32
   2   5   9   73.43    7.90
   2   5   9   72.04    7.98
  -2  -5  -9   57.72    7.31
   2   5  10   38.65    5.85
  -2  -5 -10   35.85    6.06
   2   5  10   29.40    5.24
  -2  -5 -11    5.19    3.24
   2   5  11    3.42    2.18
   2   5  11    8.47    2.92
   2   5  12    0.68    1.05
   2   5  12    1.15    1.73
  -2  -5 -12    3.92    2.16
   2   5  13    5.84    2.56
   2   5  13    6.18    2.65
  -2  -5 -13    0.18    1.48
   2   5  14    1.26    2.24
   2   5  14    0.10    1.43
  -2  -5 -14   -0.23    1.31
  -2  -5 -15    1.86    1.80
   2   5  15   -0.03    2.19
   2   5  15    1.88    2.36
   2   5  16   -2.24    2.22
   2   5  16    0.38    1.55
  -2  -5 -16    2.94    2.07
   2   5  17    2.30    1.89
   2   5  17    1.50    2.54
  -2  -5 -17    2.73    2.29
   2   5  18   -0.71    1.20
   2   5  18   -2.91    2.26
  -2  -5 -18    0.56    2.10
   2   5  19   -0.90    1.25
   2   5  19   -3.11    2.17
  -2  -5 -19    0.53    1.46
   2   5  20    0.97    1.53
   2   5  20   -0.66    2.20
  -2  -5 -20   -5.50    3.47
   2   5  21    1.08    1.67
   2   5  21   -0.04    1.51
  -2  -5 -21    0.94    1.80
   2   5  22   -1.04    1.53
   2   5  22    2.05    1.89
  -2  -5 -22    0.83    1.78
   2   5  23   -1.58    2.64
   2   5  23    1.12    1.44
  -2  -5 -23   -3.27    2.93
   2   5  24    0.80    1.68
   2   5  24   -0.85    2.19
  -2  -5 -24    4.87    4.64
   2   5  25   -3.77    2.71
   2   5  25    2.09    1.96
  -2  -5 -25   -0.24    2.88
   2   5  26   -0.20    1.89
   2   5  26    1.47    1.47
   2   5  27   -0.07    1.34
   2   5  27    2.25    1.96
  -2  -6  25    4.96    3.65
  -2  -6  24   -2.32    2.49
  -2  -6  23    0.35    1.98
  -2  -6  22    2.07    2.98
  -2  -6  21   -2.97    2.72
  -2  -6  20    5.25    3.32
  -2  -6  19    0.82    1.87
  -2  -6  18    2.62    2.30
  -2  -6  17    4.06    3.00
  -2  -6  16    2.62    2.87
  -2  -6  15    9.23    3.47
  -2  -6  14   -4.01    3.22
  -2  -6  13    0.86    2.01
  -2  -6  12   31.10    6.58
  -2  -6  11    0.38    1.49
  -2  -6  10   18.42    4.94
  -2  -6   9  150.38   13.32
   2   6  -8   88.51   11.81
  -2  -6   8   78.66    9.54
   2   6  -7   85.17   11.27
  -2  -6   7   70.77    9.00
  -2  -6   6   96.97   10.46
   2   6  -6  122.67   13.26
   2   6  -5   55.80    9.11
  -2  -6   5   35.99    6.21
   2   6  -4    0.78    2.09
  -2  -6   4    3.63    2.24
  -2  -6   4    2.76    1.61
  -2  -6   4    1.93    1.13
   2   6  -3    5.57    2.95
  -2  -6   3    5.18    1.89
  -2  -6   3   10.08    3.66
  -2  -6   3    8.68    2.09
   2   6  -2   18.79    5.17
  -2  -6   2   35.32    6.16
  -2  -6   2   30.19    3.81
  -2  -6   2   28.82    4.66
   2   6  -1    7.77    3.27
  -2  -6   1    7.57    2.01
  -2  -6   1    9.93    2.72
  -2  -6   1   12.13    3.65
   2   6  -1   10.72    3.24
   2   6   0   27.04    6.29
  -2  -6   0   29.79    4.06
  -2  -6   0   27.18    5.33
   2   6   0   29.59    5.22
  -2  -6   0   26.59    4.52
  -2  -6  -1   35.55    5.19
  -2  -6  -1   31.45    5.87
   2   6   1   32.44    5.52
   2   6   1   21.10    5.46
   2   6   2   77.43   10.14
   2   6   2   74.36    7.98
  -2  -6  -2   63.07    7.09
  -2  -6  -2   72.89    8.70
   2   6   2   63.19    7.71
   2   6   3   15.80    4.72
   2   6   3   12.69    3.36
  -2  -6  -3   15.82    3.86
  -2  -6  -3    8.64    3.27
   2   6   3   13.94    3.45
   2   6   4   77.17   10.11
  -2  -6  -4   64.43    8.10
   2   6   4   62.61    7.74
  -2  -6  -4   69.93    7.64
   2   6   4   64.67    7.33
   2   6   5   21.39    5.70
   2   6   5   18.51    4.07
  -2  -6  -5   19.35    4.29
   2   6   5   19.12    4.31
   2   6   6   21.66    4.43
   2   6   6   15.52    4.10
  -2  -6  -6   11.68    3.48
   2   6   7    7.27    2.47
   2   6   7   10.48    3.25
  -2  -6  -7    8.36    3.06
   2   6   8    0.67    1.80
   2   6   8    0.23    1.18
  -2  -6  -8   -0.20    1.99
   2   6   9   21.31    4.69
   2   6   9   20.84    4.81
  -2  -6  -9   21.82    4.92
  -2  -6 -10   18.42    4.46
   2   6  10   14.65    3.66
   2   6  10   15.33    4.34
   2   6  11  141.70   11.68
   2   6  11  143.09   12.18
  -2  -6 -11  143.15   12.61
   2   6  12   81.92    9.24
   2   6  12   90.82    9.76
  -2  -6 -12   90.68   10.22
   2   6  13    3.38    2.35
   2   6  13    2.78    1.48
  -2  -6 -13    3.20    3.09
   2   6  14   13.66    3.98
   2   6  14   14.37    3.81
  -2  -6 -14   13.42    3.74
  -2  -6 -15    0.56    1.98
   2   6  15    4.34    2.17
   2   6  15   -0.49    1.41
   2   6  16   26.00    5.59
   2   6  16   29.84    5.87
  -2  -6 -16   32.26    6.78
   2   6  17    1.56    1.57
   2   6  17    3.83    2.22
  -2  -6 -17    3.45    2.64
   2   6  18   22.60    5.39
   2   6  18   17.14    4.33
  -2  -6 -18   18.83    5.47
   2   6  19    3.92    2.17
   2   6  19    4.81    3.08
  -2  -6 -19    5.07    4.22
   2   6  20   23.22    5.55
   2   6  20   20.55    5.19
  -2  -6 -20   26.48    6.86
   2   6  21    3.04    2.77
   2   6  21    0.15    1.73
  -2  -6 -21    7.63    4.31
  -2  -6 -22    4.47    3.67
   2   6  22    2.29    1.99
   2   6  22    9.73    3.78
   2   6  23    1.65    1.95
   2   6  23   -1.47    2.65
  -2  -6 -23   -2.08    3.01
   2   6  24    3.24    2.81
   2   6  24    0.94    1.67
   2   6  25   19.00    5.31
   2   6  25   24.90    6.27
   2   6  26    0.68    1.98
   2   6  26    0.50    2.18
  -2  -7  22    2.36    3.55
  -2  -7  21    5.18    3.86
  -2  -7  20    0.78    2.81
  -2  -7  19    2.91    2.15
  -2  -7  18   -1.17    2.11
  -2  -7  17    0.72    1.95
  -2  -7  16   -3.45    3.16
  -2  -7  15   -0.34    2.29
  -2  -7  14   -0.67    1.84
  -2  -7  13    0.12    2.42
  -2  -7  12   -0.76    1.92
  -2  -7  11   -0.20    1.47
  -2  -7  10    1.95    2.25
   2   7  -9    5.07    3.58
  -2  -7   9   -0.89    1.94
   2   7  -8    2.99    4.08
  -2  -7   8    4.62    2.98
   2   7  -7    2.11    2.18
  -2  -7   7    4.66    2.80
   2   7  -6    2.28    2.38
  -2  -7   6   -2.06    1.75
   2   7  -5    1.03    2.57
  -2  -7   5    3.88    2.71
  -2  -7   4    0.38    0.85
   2   7  -4    0.58    2.06
  -2  -7   4    1.21    1.77
  -2  -7   4    1.83    2.02
   2   7  -3   -1.67    3.22
  -2  -7   3   -0.33    0.74
  -2  -7   3    1.64    2.51
  -2  -7   3    1.82    1.33
   2   7  -2    2.32    3.38
  -2  -7   2   -0.76    0.85
  -2  -7   2   -0.68    1.73
  -2  -7   2    1.18    1.19
   2   7  -1   -0.11    2.01
  -2  -7   1    1.78    1.43
  -2  -7   1    1.08    0.98
  -2  -7   1    2.13    1.72
   2   7   0    0.95    2.16
  -2  -7   0    4.76    1.78
  -2  -7   0    0.74    1.92
  -2  -7   0    1.70    1.62
   2   7   1    1.19    2.61
  -2  -7  -1    7.03    2.63
  -2  -7  -1    6.19    3.50
   2   7   1    5.26    2.73
  -2  -7  -1    7.83    2.92
  -2  -7  -2    0.73    1.34
   2   7   2    2.39    2.42
  -2  -7  -2    0.03    2.08
   2   7   2    1.05    1.76
  -2  -7  -2   -0.90    1.09
   2   7   3    9.53    4.40
  -2  -7  -3    9.40    3.31
  -2  -7  -3   10.00    3.47
   2   7   3    4.49    2.38
   2   7   4   17.19    4.23
   2   7   4   22.80    5.90
  -2  -7  -4   25.75    6.07
   2   7   4   18.89    4.88
  -2  -7  -4   22.31    4.48
   2   7   5   62.00    9.77
   2   7   5   37.66    6.04
  -2  -7  -5   38.56    7.04
  -2  -7  -5   47.87    6.93
   2   7   5   37.46    6.41
   2   7   6   24.88    4.97
  -2  -7  -6   32.64    6.13
  -2  -7  -6   32.69    6.12
   2   7   6   22.89    5.18
   2   7   7   10.87    3.38
   2   7   7    9.54    3.67
  -2  -7  -7   15.71    4.58
  -2  -7  -7   12.50    3.70
   2   7   8    9.17    3.66
  -2  -7  -8   11.16    3.83
   2   7   8    9.21    3.18
   2   7   9    1.09    1.61
   2   7   9    1.31    1.56
  -2  -7  -9    1.63    1.69
   2   7  10   -2.96    2.30
   2   7  10   -1.27    1.90
  -2  -7 -10   -2.60    2.19
   2   7  11    1.14    1.85
   2   7  11    0.65    1.52
  -2  -7 -11    0.39    1.83
  -2  -7 -12    2.77    2.49
   2   7  12   -0.24    1.56
   2   7  12   -0.62    1.85
  -2  -7 -13   -0.51    1.62
   2   7  13    0.21    1.19
   2   7  13   -1.69    1.67
  -2  -7 -14    1.91    2.79
   2   7  14    1.60    1.57
   2   7  14    0.55    1.91
   2   7  15    1.77    1.76
   2   7  15    2.78    2.40
  -2  -7 -15    0.64    2.50
   2   7  16    1.01    1.77
  -2  -7 -16   -1.34    1.70
   2   7  16    1.04    2.22
   2   7  17    3.01    2.10
   2   7  17   -0.88    2.50
  -2  -7 -17   -0.03    1.87
   2   7  18   -0.51    1.26
  -2  -7 -18   -0.66    2.33
   2   7  18    1.40    2.32
   2   7  19   -0.01    1.29
   2   7  19    2.26    2.58
  -2  -7 -19    2.76    2.97
  -2  -7 -20   -1.36    2.38
   2   7  20   -0.43    1.61
   2   7  20   -4.41    3.00
   2   7  21    1.63    1.91
   2   7  21    2.36    1.80
  -2  -7 -21   -1.29    2.29
   2   7  22   -0.47    1.50
   2   7  22    2.98    3.26
   2   7  23   -3.42    2.52
   2   7  23   -1.71    2.71
  -2  -8  19    4.53    4.13
  -2  -8  18   14.18    5.33
  -2  -8  17   -3.38    2.83
  -2  -8  16   40.32    8.44
  -2  -8  15   89.40   12.56
  -2  -8  14   66.19   10.44
  -2  -8  13   10.65    4.69
  -2  -8  12   18.42    5.57
   2   8 -12   14.28    5.39
   2   8 -11   24.77    7.74
  -2  -8  11   18.57    5.74
  -2  -8  10   12.40    4.69
   2   8 -10    8.30    4.63
  -2  -8   9   23.18    6.04
   2   8  -9    9.24    5.04
   2   8  -8   26.12    7.55
  -2  -8   8   18.14    5.24
   2   8  -7   17.85    6.34
  -2  -8   7   16.31    5.48
   2   8  -6    1.51    2.22
  -2  -8   6    7.13    3.68
   2   8  -5   27.89    7.30
  -2  -8   5   28.86    6.44
   2   8  -4   -3.80    3.59
  -2  -8   4    3.48    2.90
   2   8  -3   18.93    6.15
  -2  -8   3   15.90    4.89
  -2  -8   3   20.08    3.96
   2   8  -2   -0.25    1.84
  -2  -8   2   -0.73    1.31
   2   8  -1   12.81    5.26
  -2  -8   1    5.63    3.63
  -2  -8   1    6.16    2.47
  -2  -8   0   32.21    5.46
   2   8   0   44.88    8.97
  -2  -8   0   31.92    6.89
   2   8   1    4.45    3.60
  -2  -8  -1   10.29    3.86
  -2  -8  -1    9.14    2.69
  -2  -8  -1   11.60    3.64
   2   8   2    9.20    4.28
  -2  -8  -2    6.73    2.66
  -2  -8  -2    7.15    3.46
  -2  -8  -2    4.49    2.21
  -2  -8  -3    7.68    2.98
   2   8   3    1.60    2.43
  -2  -8  -3    5.46    2.72
  -2  -8  -3    5.04    2.90
   2   8   3    9.56    3.40
  -2  -8  -4    3.84    2.33
   2   8   4    1.83    2.45
  -2  -8  -4    0.62    1.95
   2   8   4    1.43    1.57
  -2  -8  -4    6.66    3.01
  -2  -8  -5   11.98    3.59
  -2  -8  -5   14.37    4.77
   2   8   5   13.84    4.25
   2   8   6   14.24    3.94
  -2  -8  -6   23.75    5.75
   2   8   6   17.42    4.62
  -2  -8  -6   11.81    3.84
   2   8   7   -0.87    1.43
  -2  -8  -7    3.27    2.85
   2   8   7   -0.76    1.52
  -2  -8  -7    1.31    2.03
   2   8   8   22.44    5.00
  -2  -8  -8   15.35    4.79
   2   8   8   16.02    4.48
  -2  -8  -8   22.27    5.25
   2   8   9   11.55    3.45
  -2  -8  -9    6.44    3.29
  -2  -8  -9   11.69    4.77
   2   8   9   10.81    3.92
   2   8  10    8.73    3.58
  -2  -8 -10   10.73    3.92
   2   8  10    9.53    3.53
  -2  -8 -10   12.11    4.09
   2   8  11    3.06    2.09
   2   8  11    4.63    3.57
  -2  -8 -11   11.90    4.13
  -2  -8 -11    4.91    2.72
   2   8  12   12.41    4.23
  -2  -8 -12    6.37    3.51
   2   8  12   13.79    4.42
   2   8  13   55.50    8.11
   2   8  13   74.78    9.91
  -2  -8 -13   61.47    9.42
   2   8  14   10.62    3.28
   2   8  14   13.68    4.67
  -2  -8 -14   16.80    5.45
   2   8  15    2.58    1.69
   2   8  15    5.97    3.24
  -2  -8 -15    4.80    2.90
   2   8  16    4.98    2.87
  -2  -8 -16    4.20    4.12
   2   8  16   -1.98    1.73
   2   8  17   14.43    4.81
   2   8  17   27.89    6.25
  -2  -8 -17   16.32    5.18
   2   8  18    6.76    3.32
   2   8  18    9.38    3.75
  -2  -8 -18    2.64    2.72
   2   8  19   13.29    4.69
   2   8  19   19.44    5.52
  -2  -8 -19   10.37    5.04
   2   8  20   16.18    4.98
   2   8  21   -4.87    3.03
  -2  -9  16    0.81    3.12
   2   9 -15   -6.45    4.65
  -2  -9  15    3.83    3.29
   2   9 -14    0.31    2.50
  -2  -9  14   -0.38    1.81
   2   9 -13  -10.84    5.56
  -2  -9  13    2.93    3.48
   2   9 -12   -2.60    3.46
  -2  -9  12   -1.43    1.86
  -2  -9  11    2.62    2.83
   2   9 -11   -1.66    2.97
   2   9 -10   -0.87    2.87
  -2  -9  10    0.60    1.60
   2   9  -9    2.98    3.37
  -2  -9   9    0.93    1.87
   2   9  -8   -1.79    3.63
  -2  -9   8   -3.15    3.71
   2   9  -7    1.33    3.18
  -2  -9   7    1.56    2.75
   2   9  -6    4.86    3.93
  -2  -9   6    3.60    2.57
   2   9  -5   -2.75    3.42
  -2  -9   5   -1.28    2.34
   2   9  -4    2.63    2.56
  -2  -9   4    2.36    1.85
   2   9  -3    9.43    5.04
  -2  -9   3   11.11    4.59
   2   9  -2    8.20    4.46
  -2  -9   2   -0.49    1.99
   2   9  -1    0.15    2.18
  -2  -9   1    0.28    2.21
   2   9   0   11.19    4.84
  -2  -9   0    6.89    3.65
   2   9   1    6.18    3.57
  -2  -9  -1    6.47    3.94
   2   9   2   17.86    6.53
  -2  -9  -2    2.99    2.07
   2   9   3    1.15    2.01
  -2  -9  -3    1.78    2.34
   2   9   4    3.20    3.56
  -2  -9  -4    5.70    3.04
  -2  -9  -5    2.02    2.30
  -2  -9  -5    3.78    2.19
  -2  -9  -6   -1.03    1.83
   2   9   6   -0.16    1.64
  -2  -9  -6   -1.76    2.27
  -2  -9  -7    2.16    2.11
  -2  -9  -7    0.80    1.87
   2   9   7    4.37    3.01
  -2  -9  -7    1.74    2.13
  -2  -9  -8   -0.54    1.99
  -2  -9  -8   -5.05    2.74
   2   9   8   -0.85    1.28
   2   9   9   -2.11    1.94
  -2  -9  -9    3.43    2.73
   2   9   9    1.88    2.06
   2   9  10    0.70    1.91
  -2  -9 -10    3.40    2.05
  -2  -9 -10    1.12    2.10
   2   9  10    1.18    2.62
  -2  -9 -11    1.92    3.00
   2   9  11    1.64    2.47
   2   9  11    4.47    3.46
  -2  -9 -11   -0.63    1.49
   2   9  12   -0.57    1.36
  -2  -9 -12    1.43    2.53
   2   9  12    1.80    1.42
  -2  -9 -12   -0.11    1.70
   2   9  13    7.59    3.39
  -2  -9 -13    1.03    2.66
   2   9  13    0.03    1.36
  -2  -9 -13    1.84    2.95
   2   9  14   -2.66    2.21
   2   9  14    0.43    2.74
  -2  -9 -14    0.03    1.97
   2   9  15   -0.46    2.42
  -2  -9 -15    0.73    3.50
   2   9  16    3.27    2.98
  -2  -9 -16    9.28    4.51
   2   9  17   -0.47    1.80
  -2  -9 -17    9.42    4.44
  -2 -10  11   -0.58    2.20
  -2 -10  10   -7.60    4.08
   2  10  -9    0.37    3.78
  -2 -10   9    1.86    3.10
   2  10  -8    2.97    3.49
  -2 -10   8    2.79    2.41
   2  10  -7    1.18    2.51
  -2 -10   7   -2.48    2.30
   2  10  -6   -3.17    2.93
  -2 -10   6    1.75    1.75
   2  10  -5    9.22    4.59
  -2 -10   5   15.28    5.27
  -2 -10   4    4.21    3.83
   2  10  -4    6.35    4.20
   2  10  -3    5.71    3.67
  -2 -10   3   11.08    3.94
  -2 -10   2    6.67    3.80
   2  10  -2    2.51    3.70
   2  10  -1   -3.29    3.17
  -2 -10   1    2.27    2.52
   2  10   0    2.19    3.35
  -2 -10   0    2.40    1.93
   2  10   1    0.77    2.81
  -2 -10  -1   -1.38    2.68
   2  10   2   25.66    7.74
  -2 -10  -2   12.79    5.50
   2  10   3   36.50    8.90
  -2 -10  -3   36.09    7.77
  -2 -10  -4   10.98    5.01
  -2 -10  -5   11.05    3.63
  -2 -10  -6    2.43    3.56
  -2 -10  -7   37.25    7.74
  -2 -10  -8    0.88    3.00
  -2 -10  -9   -0.09    1.56
   2  10   9    3.22    3.75
   2  10  10   -1.54    1.55
   2  10  11   -0.59    1.88
  -2 -11   4    4.37    3.31
  -2 -11   3    8.71    4.04
  -2 -11   2    5.32    4.02
  -2 -11   1   -3.14    3.38
  -2 -11   0    8.89    4.23
  -2 -11  -1    5.70    3.61
  -2 -11  -2   -3.09    2.63
  -2 -11  -3   -1.32    1.87
  -2 -11  -4   -5.66    3.28
   3 -12  -8   -1.71    2.56
   3 -12  -7   -0.52    1.95
   3 -12  -6   -1.96    1.68
   3 -12  -5    0.79    2.00
   3 -12  -4    2.26    1.85
   3 -12  -4   -2.49    3.28
   3 -12  -3   23.93    8.07
   3 -12  -3   26.39    6.14
   3 -12  -2    6.50    4.38
   3 -12  -2    5.37    2.80
   3 -12  -1   -3.94    2.52
   3 -12  -1    2.05    3.65
   3 -12   0   10.48    5.05
   3 -12   1    5.77    3.93
   3 -12   2    6.52    4.78
   3 -11 -12    3.17    1.90
   3 -11 -11    2.27    1.53
   3 -11 -11   -1.86    2.58
   3 -11 -10   -1.01    2.05
   3 -11 -10   -5.11    4.66
   3 -11  -9   -7.12    3.52
   3 -11  -9   -2.84    3.80
   3 -11  -8    1.97    2.96
   3 -11  -8    4.99    3.35
   3 -11  -7    3.31    2.04
   3 -11  -7    5.53    3.61
   3 -11  -6    1.42    2.87
   3 -11  -6    2.37    2.95
   3 -11  -5    5.72    3.49
   3 -11  -5    2.27    1.91
   3 -11  -4    2.89    1.42
   3 -11  -4    1.60    2.31
   3 -11  -3    0.09    1.43
   3 -11  -3   -2.02    2.57
   3 -11  -2    2.66    3.47
   3 -11  -2    1.97    1.90
  -3  11   2    0.78    2.28
   3 -11  -1   -1.36    2.20
   3 -11  -1    0.67    2.19
  -3  11   1    0.03    1.57
   3 -11   0    1.29    1.76
  -3  11   0    0.47    1.96
   3 -11   0   -2.99    3.51
   3 -11   1    3.27    3.69
   3 -11   1   -0.83    1.63
  -3  11  -1    0.34    3.16
   3 -11   2   -1.91    1.74
  -3  11  -2    1.20    1.82
   3 -11   2    1.65    2.98
   3 -11   3    1.53    2.22
  -3  11  -3    1.50    2.05
  -3  11  -4    1.29    1.60
  -3  11  -5    1.77    1.94
  -3  11  -6   -1.76    2.36
  -3  11  -7   -1.01    2.50
  -3  11  -8   -1.75    2.74
  -3  11  -9    1.82    2.89
  -3  11 -10   -1.34    2.15
   3 -11  10    0.97    2.20
  -3  11 -11    3.24    2.21
   3 -11  11    1.35    1.40
  -3  11 -12    6.62    3.92
   3 -11  12   -0.43    1.19
  -3  11 -13   -4.57    4.05
   3 -11  13    2.05    2.22
  -3  11 -14   -0.77    2.63
   3 -11  14   -0.20    1.20
   3 -11  15    0.47    1.87
   3 -11  16   -1.48    1.83
   3 -11  17    0.07    1.84
   3 -11  18    1.10    1.81
   3 -10 -20    3.40    2.77
   3 -10 -19    9.55    4.03
   3 -10 -18   11.10    4.05
   3 -10 -15   21.68    5.93
   3 -10 -15   23.98    7.26
   3 -10 -14    2.50    3.64
   3 -10 -14   -3.85    3.32
   3 -10 -13    4.24    3.02
   3 -10 -13    7.87    4.08
   3 -10 -12    5.78    3.81
   3 -10 -12    5.76    4.11
   3 -10 -11   15.47    5.04
   3 -10 -11    9.33    4.30
   3 -10 -10   18.18    5.32
   3 -10 -10   28.27    8.24
   3 -10  -9   57.72    8.87
   3 -10  -9   78.45   12.35
   3 -10  -8   37.03    7.03
   3 -10  -8   42.38    9.47
   3 -10  -7    7.87    4.12
   3 -10  -7   -2.53    2.61
   3 -10  -6    5.73    3.41
   3 -10  -6    2.57    2.65
   3 -10  -5    1.29    1.27
   3 -10  -5    3.71    2.60
   3 -10  -4   15.06    4.14
   3 -10  -4   15.88    5.69
  -3  10   4   13.29    4.39
   3 -10  -3    5.57    2.66
  -3  10   3    6.14    3.31
   3 -10  -3    2.48    2.87
   3 -10  -2    4.94    2.56
  -3  10   2    8.48    3.21
   3 -10  -2    4.41    3.68
   3 -10  -1    8.44    4.23
   3 -10  -1   13.71    3.78
  -3  10   1    3.24    2.38
   3 -10   0   27.47    5.23
   3 -10   0   32.11    7.64
  -3  10   0   34.68    7.25
   3 -10   1    9.45    3.36
  -3  10  -1   20.36    5.65
   3 -10   1   13.01    5.26
   3 -10   2    4.29    2.52
   3 -10   2    8.30    3.74
  -3  10  -2   12.59    4.70
   3 -10   3   18.90    4.21
  -3  10  -3   25.47    6.48
   3 -10   3   21.40    7.67
   3 -10   4   12.69    3.31
  -3  10  -4   14.15    5.06
  -3  10  -5    2.61    2.79
   3 -10   5    2.23    1.77
   3 -10   5   -0.52    1.43
  -3  10  -6   15.91    4.81
   3 -10   6   25.54    4.74
  -3  10  -7    4.31    3.69
   3 -10   7    2.64    2.30
  -3  10  -8    4.37    3.27
   3 -10   8    2.80    2.09
  -3  10  -9    9.86    5.05
   3 -10   9    1.38    2.55
  -3  10 -10    1.83    2.81
   3 -10  10   -3.28    2.07
  -3  10 -11    5.25    2.97
   3 -10  11    2.42    2.29
  -3  10 -12    9.54    4.35
   3 -10  12   10.75    3.78
  -3  10 -13    8.34    4.02
   3 -10  13    8.42    3.44
  -3  10 -14    3.70    2.25
   3 -10  14    3.87    2.99
  -3  10 -15    0.01    2.25
   3 -10  15   -0.84    1.66
  -3  10 -16    5.72    3.93
   3 -10  16    8.88    4.08
   3 -10  17    0.56    1.43
  -3  10 -17    2.04    2.48
   3 -10  17    5.89    3.23
   3 -10  18    2.43    2.33
  -3  10 -18    6.47    3.76
   3 -10  18    0.82    1.81
   3 -10  19    6.15    3.67
  -3  10 -19    0.68    1.98
   3 -10  19    1.81    2.24
   3 -10  20    4.98    2.80
   3 -10  20    5.91    2.50
   3 -10  21    2.66    2.22
   3 -10  22    6.41    3.88
   3  -9 -19   -4.13    3.22
   3  -9 -18    1.43    1.58
   3  -9 -18    2.10    3.26
   3  -9 -17    4.64    2.77
   3  -9 -17    0.55    2.09
   3  -9 -16   -1.22    1.91
   3  -9 -16    1.50    2.40
   3  -9 -15   -1.51    2.75
   3  -9 -15    1.01    2.56
   3  -9 -14   14.12    4.70
   3  -9 -14   -2.73    3.15
   3  -9 -13   -2.69    2.68
   3  -9 -13    0.43    2.33
   3  -9 -12    9.83    4.19
   3  -9 -12   15.11    5.46
   3  -9 -11    2.53    2.62
   3  -9 -11   -1.75    2.05
   3  -9 -10    0.21    1.49
   3  -9 -10    2.85    2.04
   3  -9  -9    2.38    1.74
   3  -9  -9    3.04    2.43
   3  -9  -8    1.81    2.08
   3  -9  -8   -1.52    3.54
   3  -9  -7    0.67    2.08
   3  -9  -7    1.94    2.37
   3  -9  -6    4.50    2.33
  -3   9   6    6.97    3.01
   3  -9  -6   11.39    3.50
   3  -9  -5    9.54    4.84
   3  -9  -5    1.73    1.87
  -3   9   5    5.02    2.59
   3  -9  -4    3.98    2.29
  -3   9   4    1.17    1.55
   3  -9  -4    2.21    3.64
   3  -9  -3    1.17    1.26
   3  -9  -3    0.63    3.43
  -3   9   3    1.80    2.31
   3  -9  -2    0.83    1.79
  -3   9   2   -0.75    1.92
   3  -9  -2    1.48    3.42
   3  -9  -1   -0.14    1.98
   3  -9  -1    2.31    2.56
  -3   9   1    5.20    2.94
   3  -9   0    2.55    2.65
   3  -9   0    2.67    1.67
  -3   9   0    6.75    3.51
   3  -9   1    6.73    2.79
  -3   9  -1    2.87    2.50
   3  -9   1    8.22    4.05
   3  -9   1    3.83    1.52
   3  -9   2    9.94    4.07
   3  -9   2   12.63    3.25
  -3   9  -2   15.36    4.74
   3  -9   2    8.11    2.19
   3  -9   3   11.59    4.76
   3  -9   3    6.67    2.24
  -3   9  -3   10.88    4.23
   3  -9   3    5.39    2.08
  -3   9  -4   -1.20    1.52
   3  -9   4    1.44    1.63
   3  -9   4    1.52    1.48
  -3   9  -5    1.03    2.40
   3  -9   5   -0.58    1.13
  -3   9  -6    9.90    4.90
   3  -9   6    3.66    1.87
   3  -9   7    3.69    1.51
  -3   9  -7    5.06    3.22
   3  -9   7    4.88    2.37
   3  -9   8    0.99    1.39
  -3   9  -8    1.63    2.23
   3  -9   8    0.34    2.05
   3  -9   9   -0.54    1.36
  -3   9  -9    2.02    2.44
   3  -9   9    2.51    1.44
   3  -9  10    0.15    1.11
  -3   9 -10   -2.25    2.79
   3  -9  10    0.04    1.36
   3  -9  11   -0.35    1.13
  -3   9 -11    0.56    2.62
   3  -9  11   -2.21    1.89
   3  -9  12   -0.17    1.06
  -3   9 -12    2.00    2.53
   3  -9  12   -1.16    1.90
   3  -9  13   -3.27    2.01
  -3   9 -13   -2.77    2.66
   3  -9  13   -1.31    1.75
   3  -9  14    1.11    1.72
  -3   9 -14    3.38    2.49
   3  -9  14    0.81    1.85
   3  -9  15   -0.83    1.59
  -3   9 -15    4.56    3.15
   3  -9  15    0.01    1.97
   3  -9  16   -2.73    2.31
  -3   9 -16    1.42    2.12
   3  -9  17   -1.36    2.14
  -3   9 -17   -1.22    2.78
   3  -9  17    0.98    2.16
   3  -9  18    1.03    1.50
  -3   9 -18    2.21    2.91
   3  -9  18   -0.33    1.40
   3  -9  19    1.12    1.66
  -3   9 -19   -0.45    2.91
   3  -9  19   -2.07    1.85
   3  -9  20   -1.34    1.67
  -3   9 -20    1.00    2.00
   3  -9  20    2.18    2.16
   3  -9  21    1.63    1.78
   3  -9  21   -1.75    1.57
   3  -9  22    1.83    2.25
  -3   9 -22   -1.76    2.60
   3  -9  22    2.36    2.43
   3  -9  23   -1.91    1.59
   3  -9  24    0.19    2.39
  -3   8  23    5.92    3.30
  -3   8  22    7.36    4.48
   3  -8 -21    3.52    2.42
  -3   8  21    5.93    3.75
   3  -8 -21    5.13    3.52
   3  -8 -20   50.92    9.87
  -3   8  20   57.29    9.82
   3  -8 -20   46.64    8.76
   3  -8 -19   -2.68    2.28
  -3   8  19    4.18    2.73
   3  -8 -19    0.70    1.66
   3  -8 -18   18.85    6.19
  -3   8  18   16.84    4.77
   3  -8 -18   16.04    5.35
   3  -8 -17   20.68    6.19
  -3   8  17   22.81    5.98
   3  -8 -17   20.15    5.65
   3  -8 -16   24.19    6.55
  -3   8  16   18.60    5.37
   3  -8 -16   27.11    6.30
   3  -8 -15   15.15    5.17
  -3   8  15   14.03    4.34
   3  -8 -15   23.66    5.70
  -3   8  14   42.27    7.60
   3  -8 -14   51.99    9.44
   3  -8 -14   47.76    7.88
  -3   8  13   -3.62    2.50
   3  -8 -13    1.50    1.61
   3  -8 -13    4.82    3.67
   3  -8 -12    2.99    2.94
  -3   8  12    1.03    2.21
   3  -8 -12    1.74    2.47
  -3   8  11   -0.59    2.32
   3  -8 -11   -3.04    2.29
   3  -8 -11   -0.37    1.59
  -3   8  10   25.42    5.79
   3  -8 -10   27.32    5.91
   3  -8 -10   29.14    7.03
  -3   8   9    9.13    3.68
   3  -8  -9   10.71    4.12
   3  -8  -9   14.11    4.62
   3  -8  -8    2.80    2.07
   3  -8  -8   -0.59    2.19
   3  -8  -7   17.43    4.43
  -3   8   7   16.59    4.56
   3  -8  -7   22.46    5.95
   3  -8  -6    4.33    2.57
  -3   8   6    0.67    1.58
   3  -8  -6    2.85    2.38
   3  -8  -5   18.16    5.23
   3  -8  -5   10.52    3.29
  -3   8   5   16.19    4.67
   3  -8  -4   38.83    7.38
   3  -8  -4   33.89    5.63
  -3   8   4   26.30    5.46
   3  -8  -3   48.01    8.38
   3  -8  -3   41.15    6.18
  -3   8   3   37.65    6.59
   3  -8  -2    3.85    2.16
   3  -8  -2    2.89    3.68
  -3   8   2    7.73    3.66
   3  -8  -1    4.08    2.28
  -3   8   1    3.11    2.50
   3  -8  -1    7.07    3.23
   3  -8   0   67.21    9.94
  -3   8   0   60.77    5.64
  -3   8   0   59.55    8.44
   3  -8   0   59.97    4.88
   3  -8   0   56.37    6.90
  -3   8  -1   49.47    5.43
   3  -8   1   52.60    8.49
  -3   8  -1   44.55    7.56
   3  -8   1   43.22    4.48
   3  -8   1   51.30    6.26
  -3   8  -2   -0.25    1.04
   3  -8   2    1.24    2.96
   3  -8   2   -0.12    0.64
   3  -8   2    2.46    1.66
  -3   8  -2    0.38    1.86
   3  -8   2    1.08    0.74
   3  -8   3    1.29    3.01
   3  -8   3    0.75    0.72
  -3   8  -3    6.24    3.35
   3  -8   3    3.56    1.84
   3  -8   3    0.67    0.76
   3  -8   4    0.51    1.14
  -3   8  -4    2.63    2.63
   3  -8   4   -0.77    0.81
   3  -8   5   34.10    3.96
   3  -8   5   34.28    4.82
  -3   8  -5   47.09    7.83
   3  -8   6   50.67    5.07
   3  -8   6   63.03    6.64
  -3   8  -6   57.53    8.42
   3  -8   7   56.42    5.69
   3  -8   7   63.61    6.78
  -3   8  -7   56.83    8.60
   3  -8   8   72.21    6.69
  -3   8  -8   74.55    9.92
   3  -8   8   69.69    7.42
   3  -8   9   40.46    5.31
  -3   8  -9   44.35    7.85
   3  -8   9   35.57    5.45
   3  -8  10   56.42    6.46
   3  -8  10   57.01    6.97
  -3   8 -10   50.60    8.36
   3  -8  11   59.04    6.81
   3  -8  11   47.86    6.75
  -3   8 -11   59.09    9.14
   3  -8  12    6.65    2.91
  -3   8 -12    9.50    4.05
   3  -8  12    6.14    2.91
   3  -8  13   30.33    5.44
  -3   8 -13   29.70    6.74
   3  -8  13   25.73    5.32
   3  -8  14    7.55    3.01
  -3   8 -14    6.54    3.91
   3  -8  14    8.72    3.37
   3  -8  15    5.37    2.61
  -3   8 -15   -2.06    2.10
   3  -8  15    0.99    2.23
   3  -8  16   13.03    4.04
  -3   8 -16    2.91    2.60
   3  -8  16    8.09    3.56
   3  -8  17    1.55    1.87
  -3   8 -17   -2.20    2.85
   3  -8  17    2.07    2.25
   3  -8  18   14.63    4.42
  -3   8 -18   20.86    5.75
   3  -8  18   17.86    4.76
   3  -8  19    4.35    2.22
  -3   8 -19   11.21    4.54
   3  -8  19   12.22    4.28
   3  -8  20    2.95    2.52
  -3   8 -20   -0.11    2.68
   3  -8  20    3.96    2.84
  -3   8 -21   24.73    6.59
   3  -8  21   12.70    4.63
   3  -8  21    8.70    3.66
   3  -8  22    5.69    3.15
  -3   8 -22    4.71    2.88
   3  -8  22    9.22    3.87
   3  -8  23    1.16    1.64
  -3   8 -23   -5.23    3.35
   3  -8  23    2.29    2.70
   3  -8  24    2.33    2.46
  -3   8 -24    0.68    2.88
   3  -8  25   -0.60    1.46
  -3   8 -25    0.89    2.12
  -3   7  25    1.43    2.16
  -3   7  24   -0.79    2.19
   3  -7 -24    6.00    3.57
  -3   7  23    4.48    3.87
   3  -7 -23   11.29    4.56
  -3   7  22    2.65    2.60
   3  -7 -22    2.48    2.99
  -3   7  21    3.29    3.30
   3  -7 -21   -1.80    2.40
  -3   7  20   -0.49    1.64
   3  -7 -20    1.05    1.59
  -3   7  19    1.26    2.07
   3  -7 -19   -5.22    3.45
   3  -7 -19    0.41    1.99
   3  -7 -18   -1.32    2.15
  -3   7  18    1.64    2.06
   3  -7 -18   -0.01    1.96
   3  -7 -17    0.26    2.27
  -3   7  17    5.00    3.36
   3  -7 -17    6.35    3.15
   3  -7 -16    0.02    2.06
  -3   7  16    0.06    1.75
   3  -7 -16    1.98    2.34
   3  -7 -15    0.19    2.36
  -3   7  15    4.09    2.98
   3  -7 -15    0.72    1.99
   3  -7 -14    2.08    2.68
  -3   7  14   -0.58    1.59
   3  -7 -14   -0.09    1.51
   3  -7 -13   -1.45    2.25
  -3   7  13    0.69    1.79
   3  -7 -13    0.21    1.95
  -3   7  12   -1.11    1.84
   3  -7 -12    2.04    2.67
   3  -7 -12    0.02    1.34
  -3   7  11    1.97    1.89
   3  -7 -11    0.36    1.26
   3  -7 -11    3.68    2.57
  -3   7  10    3.84    1.67
   3  -7 -10    1.01    1.52
   3  -7 -10   -0.27    2.14
  -3   7   9    1.09    1.63
   3  -7  -9    1.07    1.68
   3  -7  -9    3.94    2.15
  -3   7   8   -0.61    2.13
   3  -7  -8   -0.88    1.69
  -3   7   8    0.52    1.32
   3  -7  -8    1.21    2.29
  -3   7   7    7.24    2.80
   3  -7  -7    5.16    2.36
  -3   7   7    9.33    3.21
   3  -7  -7    8.57    3.21
  -3   7   6    1.20    1.75
   3  -7  -6    0.49    1.49
  -3   7   6    2.32    2.07
   3  -7  -6    2.23    2.03
  -3   7   5    0.98    1.56
   3  -7  -5   -0.82    1.27
  -3   7   5    3.98    2.54
   3  -7  -5    2.51    2.64
   3  -7  -4    2.46    1.77
  -3   7   4    6.92    2.80
   3  -7  -4    6.97    2.80
  -3   7   4    6.02    2.87
   3  -7  -4    4.39    1.32
   3  -7  -3    8.34    4.02
   3  -7  -3   11.82    3.28
  -3   7   3   14.08    4.09
   3  -7  -3   10.08    2.05
   3  -7  -2   23.95    4.57
   3  -7  -2   40.91    7.30
  -3   7   2   24.19    5.07
   3  -7  -2   15.72    2.56
  -3   7   1    5.19    1.26
   3  -7  -1    7.19    2.41
  -3   7   1    8.36    2.96
   3  -7  -1    4.09    3.06
   3  -7  -1    5.22    1.64
  -3   7   0   -0.48    0.94
   3  -7   0   -1.94    1.58
   3  -7   0    0.04    0.25
  -3   7   0    0.95    0.83
   3  -7   0    0.73    0.31
   3  -7   0   -0.61    1.51
  -3   7  -1   -1.96    1.05
  -3   7  -1   -0.63    0.77
   3  -7   1   -0.13    0.88
   3  -7   1    0.12    0.42
   3  -7   1    4.57    2.17
  -3   7  -1    3.01    1.70
   3  -7   1   -1.23    2.19
   3  -7   2   13.87    4.66
   3  -7   2    5.07    1.20
   3  -7   2    6.38    1.90
  -3   7  -2    7.78    3.23
   3  -7   2    8.29    2.67
   3  -7   2    6.42    1.87
   3  -7   3    4.32    1.27
  -3   7  -3    1.79    1.95
   3  -7   3    4.58    1.64
   3  -7   3    5.14    3.10
   3  -7   3    1.82    0.69
   3  -7   4    7.18    1.63
  -3   7  -4    5.82    2.53
   3  -7   4    8.49    2.19
   3  -7   4    6.10    1.62
   3  -7   5    0.51    0.97
   3  -7   5    1.99    1.10
  -3   7  -5    3.88    2.45
   3  -7   5    2.27    1.68
   3  -7   6    0.89    1.15
  -3   7  -6    1.87    2.14
   3  -7   6    2.01    1.45
   3  -7   6   -0.07    0.73
   3  -7   7   -1.12    0.90
  -3   7  -7    2.33    2.28
   3  -7   7    1.14    1.29
   3  -7   8    1.93    1.18
  -3   7  -8    4.32    2.76
   3  -7   8   -0.71    1.41
   3  -7   9    2.10    1.45
  -3   7  -9    1.05    1.92
   3  -7   9    0.97    1.66
   3  -7  10    6.76    2.47
  -3   7 -10    7.61    3.69
   3  -7  10    3.00    1.27
   3  -7  11    5.86    2.18
  -3   7 -11    4.93    3.13
   3  -7  11    3.62    1.66
   3  -7  12    5.37    2.34
  -3   7 -12    0.52    1.56
   3  -7  12    6.74    2.68
   3  -7  13    0.47    1.16
  -3   7 -13   -0.44    1.86
   3  -7  13    0.93    1.53
   3  -7  14    1.49    1.13
  -3   7 -14    1.80    2.24
   3  -7  14    5.48    2.58
   3  -7  15    2.01    1.87
  -3   7 -15    1.43    2.48
   3  -7  15    4.80    2.53
   3  -7  16   -0.62    1.62
  -3   7 -16    0.79    2.25
   3  -7  16    1.58    1.76
   3  -7  17   -0.80    1.90
  -3   7 -17    2.66    2.25
   3  -7  17    2.68    2.26
   3  -7  18    3.12    2.24
  -3   7 -18    1.70    2.13
   3  -7  18    2.85    2.30
   3  -7  19   -0.60    2.16
  -3   7 -19   -0.23    1.50
   3  -7  19   -1.21    2.59
   3  -7  20    0.04    1.47
  -3   7 -20    3.16    2.03
   3  -7  20    4.12    2.70
   3  -7  21    3.90    2.82
  -3   7 -21   -3.79    3.21
   3  -7  21    0.79    1.44
   3  -7  22    2.19    1.48
  -3   7 -22    2.24    2.65
   3  -7  22    0.68    1.60
   3  -7  23   -1.02    2.05
  -3   7 -23   -0.77    1.87
   3  -7  23   -1.69    1.50
   3  -7  24   -2.96    1.86
  -3   7 -24   -2.48    2.45
   3  -7  25   -1.98    2.23
  -3   7 -25   -2.36    3.41
   3  -7  26    0.57    2.27
  -3   7 -26   -0.61    2.66
  -3   7 -27    5.26    3.44
  -3   6  27    2.35    1.58
  -3   6  26    8.70    3.67
   3  -6 -26   11.71    4.93
  -3   6  25   15.60    5.00
   3  -6 -25   14.31    5.07
  -3   6  24   15.88    5.49
   3  -6 -24    5.09    2.84
  -3   6  23   -2.43    2.76
   3  -6 -23    4.28    2.29
  -3   6  22   -1.65    1.70
   3  -6 -22    4.18    2.34
  -3   6  21    3.47    2.09
   3  -6 -21    2.64    2.63
  -3   6  20    1.39    1.38
   3  -6 -20    5.87    2.92
  -3   6  19    8.58    3.64
   3  -6 -19    9.11    3.84
  -3   6  18    8.42    3.25
   3  -6 -18   11.31    4.06
  -3   6  17   10.54    4.09
   3  -6 -17    5.02    2.49
   3  -6 -17    0.53    2.29
   3  -6 -16    5.38    3.36
  -3   6  16    2.53    2.92
   3  -6 -16   -0.91    2.19
   3  -6 -15   10.58    3.39
  -3   6  15   11.11    3.90
   3  -6 -15   16.40    4.80
   3  -6 -14    1.43    1.74
  -3   6  14   -1.54    2.05
   3  -6 -14   -1.13    1.57
   3  -6 -13   -1.30    1.58
  -3   6  13    1.49    1.31
   3  -6 -13   -0.71    1.39
   3  -6 -12   11.01    3.81
  -3   6  12   13.31    3.87
   3  -6 -12   14.61    4.08
   3  -6 -11   50.69    8.02
  -3   6  11   39.27    6.60
   3  -6 -11   46.08    6.59
  -3   6  10   -0.67    1.33
   3  -6 -10    3.18    2.56
   3  -6 -10    0.18    1.68
  -3   6   9    5.16    2.68
   3  -6  -9    4.60    3.64
   3  -6  -9    5.20    2.65
  -3   6   8  532.14   22.62
  -3   6   8  530.71   20.79
   3  -6  -8  582.65   25.71
   3  -6  -8  577.63   22.41
  -3   6   7    2.14    2.04
   3  -6  -7    6.24    2.86
  -3   6   7    1.67    1.82
   3  -6  -7    1.15    2.29
  -3   6   6   28.89    5.28
   3  -6  -6   20.47    4.24
  -3   6   6   25.71    4.70
   3  -6  -6   28.61    5.85
   3  -6  -6   20.64    1.56
  -3   6   5   25.56    4.76
   3  -6  -5   28.63    4.87
  -3   6   5   22.59    4.44
   3  -6  -5   22.36    1.97
   3  -6  -5   24.22    5.44
   3  -6  -4    3.98    2.25
  -3   6   4    7.18    2.39
  -3   6   4    3.60    0.71
   3  -6  -4    3.58    1.83
  -3   6   4    7.68    2.71
   3  -6  -4    5.44    1.12
  -3   6   3    8.47    3.08
   3  -6  -3    5.99    2.70
   3  -6  -3    5.83    2.55
  -3   6   3    5.23    2.37
   3  -6  -3    5.84    1.37
  -3   6   2   46.35    6.12
  -3   6   2   46.48    6.46
   3  -6  -2   53.32    7.58
  -3   6   2   45.62    3.68
   3  -6  -2   60.85    6.55
  -3   6   1  102.38    4.32
  -3   6   1  109.11    9.28
  -3   6   1  100.81    9.47
  -3   6   1   92.95    5.72
   3  -6  -1  111.19    8.56
   3  -6  -1  112.78   10.99
  -3   6   0  128.98    6.00
  -3   6   0  137.60   10.29
   3  -6   0  124.66    4.00
  -3   6   0  139.60   11.20
  -3   6   0  118.39    6.85
   3  -6   0  141.02    9.71
   3  -6   0  137.45   12.24
  -3   6  -1  342.66   17.50
  -3   6  -1  345.34   12.31
   3  -6   1  351.02    8.23
   3  -6   1  401.24   20.94
   3  -6   2  129.19    5.71
   3  -6   2  142.20   12.57
  -3   6  -2  137.46   11.20
  -3   6  -2  115.83    7.59
   3  -6   2  134.47    8.23
   3  -6   3  228.22    8.35
  -3   6  -3  249.14   15.23
   3  -6   3  236.32   10.59
   3  -6   3  250.45   16.76
   3  -6   4   48.82    4.21
  -3   6  -4   46.70    6.75
   3  -6   4   48.17    4.64
   3  -6   5  230.43    9.55
   3  -6   5  241.65   10.30
  -3   6  -5  227.87   14.78
   3  -6   6   40.29    4.30
   3  -6   6   40.22    4.73
  -3   6  -6   37.28    6.29
   3  -6   6   33.18    3.84
   3  -6   7    2.24    1.19
  -3   6  -7    1.55    1.53
   3  -6   7    2.29    1.19
   3  -6   7    3.50    1.28
  -3   6  -8   15.04    2.52
   3  -6   8   13.92    2.97
  -3   6  -8   13.05    3.81
   3  -6   8   14.72    3.06
   3  -6   8   13.71    2.37
  -3   6  -9   24.31    3.19
   3  -6   9   25.41    3.97
  -3   6  -9   34.45    6.49
   3  -6   9   22.55    4.10
   3  -6   9   23.35    3.20
   3  -6  10    4.63    1.38
   3  -6  10    5.41    2.09
  -3   6 -10    7.01    2.83
   3  -6  10    3.43    1.86
   3  -6  11    7.63    2.02
  -3   6 -11    5.96    1.72
   3  -6  11    9.31    2.92
  -3   6 -11    5.52    2.79
   3  -6  11    8.31    2.77
   3  -6  12   60.80    6.83
  -3   6 -12   67.16    8.80
   3  -6  12   58.50    7.07
  -3   6 -12   54.09    5.02
   3  -6  13   18.94    4.01
  -3   6 -13   20.60    4.96
   3  -6  13   16.82    4.00
  -3   6 -13   16.08    2.77
   3  -6  14    1.28    1.63
  -3   6 -14   -0.22    1.55
   3  -6  14   -3.30    1.99
  -3   6 -14   -1.07    0.86
   3  -6  15   32.02    5.62
   3  -6  15   34.92    5.85
  -3   6 -15   29.92    4.20
   3  -6  16   45.66    6.76
  -3   6 -16   44.67    7.52
   3  -6  16   46.88    7.01
   3  -6  17    4.72    2.50
  -3   6 -17    3.00    2.33
   3  -6  17    0.49    1.23
   3  -6  18    5.73    2.65
  -3   6 -18    7.95    3.83
   3  -6  18    6.27    3.00
   3  -6  19   -1.61    1.14
  -3   6 -19    0.41    1.95
   3  -6  19   -1.12    1.70
   3  -6  20    1.10    1.76
  -3   6 -20    1.12    2.13
   3  -6  21   22.73    5.52
  -3   6 -21   34.19    6.94
   3  -6  22    1.18    1.84
  -3   6 -22    0.12    2.40
   3  -6  23    6.94    3.23
  -3   6 -23    5.76    3.16
   3  -6  24    4.54    2.98
  -3   6 -24   -0.28    2.33
   3  -6  25    1.82    2.44
  -3   6 -25    7.41    3.00
   3  -6  26    9.42    4.16
  -3   6 -26    7.15    3.53
   3  -6  27    4.19    1.83
  -3   6 -27    4.99    3.43
  -3   6 -28   -4.50    2.94
  -3   5  29    5.87    3.38
  -3   5  28    7.49    4.05
   3  -5 -28    4.97    2.69
  -3   5  27    1.40    2.49
   3  -5 -27    1.72    1.63
  -3   5  26    2.31    2.36
   3  -5 -26    4.14    3.69
  -3   5  25   -0.66    2.08
   3  -5 -25    1.85    1.74
  -3   5  24    3.31    2.48
   3  -5 -24    0.38    1.59
  -3   5  23    4.28    2.80
   3  -5 -23    1.41    2.15
  -3   5  22    0.61    2.31
   3  -5 -22   -1.56    2.34
  -3   5  21    3.88    3.04
   3  -5 -21   -1.44    2.31
  -3   5  20   -1.31    1.73
   3  -5 -20   -4.58    2.60
  -3   5  19    1.27    2.33
   3  -5 -19   -0.14    2.15
  -3   5  18    4.98    2.95
   3  -5 -18    0.32    1.44
  -3   5  17   11.43    4.00
   3  -5 -17    7.53    2.97
  -3   5  16    4.17    2.09
   3  -5 -16    1.88    1.39
  -3   5  15   12.05    3.90
   3  -5 -15   15.41    4.25
   3  -5 -15   16.60    4.71
   3  -5 -14   12.63    4.16
  -3   5  14    6.04    2.54
  -3   5  14    8.65    1.62
   3  -5 -14   12.48    3.73
   3  -5 -13    0.49    1.53
  -3   5  13    1.04    1.92
   3  -5 -13    1.39    1.63
  -3   5  13    1.22    0.74
   3  -5 -12    6.03    3.28
   3  -5 -12    4.81    1.50
  -3   5  12    7.87    3.07
  -3   5  12    2.82    0.76
   3  -5 -12    2.86    1.34
   3  -5 -11   30.60    2.88
  -3   5  11   34.51    2.14
   3  -5 -11   39.16    6.70
  -3   5  11   39.85    6.33
   3  -5 -11   46.74    6.72
   3  -5 -10    5.16    1.07
   3  -5 -10    9.06    3.56
  -3   5  10   10.18    3.46
   3  -5 -10    8.73    3.02
  -3   5   9   10.20    3.15
   3  -5  -9    6.10    2.83
   3  -5  -9   10.02    3.15
  -3   5   9    6.93    2.54
  -3   5   8   -0.93    1.50
   3  -5  -8   -0.67    1.56
   3  -5  -8    3.23    2.23
  -3   5   8    0.55    1.46
  -3   5   7   -0.45    1.22
   3  -5  -7    3.17    1.91
  -3   5   7    0.98    1.19
   3  -5  -7    1.93    1.88
  -3   5   6   -1.29    1.65
   3  -5  -6    2.49    1.85
  -3   5   6    1.01    1.24
   3  -5  -6    0.36    1.68
  -3   5   5    0.85    1.02
   3  -5  -5    0.78    1.25
  -3   5   5   -0.62    1.04
   3  -5  -5    1.65    2.19
  -3   5   4    6.96    1.04
   3  -5  -4    7.53    3.10
   3  -5  -4    7.73    0.96
  -3   5   4    9.17    2.86
  -3   5   4    6.25    2.27
   3  -5  -4   11.74    3.13
   3  -5  -4    7.07    1.02
  -3   5   3    1.08    0.61
  -3   5   3    0.04    0.96
   3  -5  -3    1.24    1.48
  -3   5   3    3.20    1.81
   3  -5  -3    1.41    1.85
  -3   5   2   -0.14    0.74
  -3   5   2    1.52    1.95
   3  -5  -2   -0.56    1.32
  -3   5   2    0.61    1.55
   3  -5  -1    7.01    0.99
  -3   5   1    6.20    2.35
  -3   5   1    7.96    2.73
   3  -5  -1    3.70    2.13
  -3   5   1    7.75    1.62
  -3   5   0    4.86    1.96
   3  -5   0    6.08    1.09
   3  -5   0    5.52    2.74
  -3   5   0    2.43    1.59
  -3   5   0    2.08    0.94
  -3   5  -1    5.60    1.87
   3  -5   1    5.73    3.08
   3  -5   1    5.99    1.26
  -3   5  -1    4.71    1.68
  -3   5  -1    6.54    1.78
  -3   5  -2    4.66    2.04
  -3   5  -2    3.07    1.28
   3  -5   2    4.00    1.22
   3  -5   2    5.96    2.75
  -3   5  -2    5.17    2.33
   3  -5   3   12.98    2.08
  -3   5  -3   14.36    3.50
   3  -5   3   12.17    2.53
   3  -5   4    6.30    1.68
  -3   5  -4    5.60    2.20
   3  -5   4    5.45    1.79
   3  -5   5    7.41    1.87
  -3   5  -5   10.86    3.46
   3  -5   5    4.36    1.71
   3  -5   6    9.71    2.21
  -3   5  -6   16.62    3.92
   3  -5   6   14.09    2.72
  -3   5  -7    8.05    1.89
   3  -5   7    9.02    2.13
  -3   5  -7   10.44    3.15
   3  -5   7    8.66    2.07
  -3   5  -8    9.20    2.37
  -3   5  -8    8.44    1.96
   3  -5   8    8.43    2.26
   3  -5   8    9.55    2.50
  -3   5  -8    9.64    3.10
  -3   5  -9    6.14    1.66
   3  -5   9    6.94    2.46
  -3   5  -9    8.53    2.73
  -3   5  -9    6.54    1.89
   3  -5   9    9.77    2.18
  -3   5 -10    7.89    1.82
  -3   5 -10    8.75    2.32
   3  -5  10    9.81    2.65
  -3   5 -10    9.34    3.23
  -3   5 -11   13.66    2.27
  -3   5 -11   16.68    3.20
   3  -5  11   16.47    3.51
  -3   5 -11   16.32    4.63
  -3   5 -12   16.77    2.47
   3  -5  12   13.40    3.41
  -3   5 -12   13.63    3.88
  -3   5 -12   14.71    2.79
   3  -5  13   12.85    2.40
   3  -5  13   17.71    3.89
  -3   5 -13   15.69    4.07
  -3   5 -13   13.91    3.21
   3  -5  14   13.38    3.54
  -3   5 -14   15.34    4.55
  -3   5 -14    9.56    2.63
   3  -5  15    2.43    1.28
  -3   5 -15    3.52    2.61
  -3   5 -15    3.24    2.08
  -3   5 -16    0.19    1.08
   3  -5  16   -1.78    2.11
  -3   5 -16    1.67    2.13
   3  -5  17   -1.34    1.89
  -3   5 -17    3.42    2.98
  -3   5 -17   -1.17    1.59
  -3   5 -18    1.16    0.98
   3  -5  18    2.44    1.96
  -3   5 -18    0.62    1.95
  -3   5 -19    2.22    1.90
   3  -5  19    5.13    3.07
  -3   5 -19    2.48    2.57
   3  -5  20    7.62    3.26
  -3   5 -20    6.01    2.86
  -3   5 -20    4.76    2.29
  -3   5 -21    0.91    1.63
   3  -5  21   -1.37    1.89
  -3   5 -21    2.70    2.36
   3  -5  22    1.35    2.05
  -3   5 -22    3.90    2.88
   3  -5  23    0.93    2.37
  -3   5 -23    1.36    2.78
   3  -5  24    0.59    2.07
  -3   5 -24    1.27    1.80
   3  -5  25    2.67    2.31
  -3   5 -25   -2.40    2.08
   3  -5  26    3.42    3.71
  -3   5 -26    2.62    3.10
   3  -5  27   -0.54    1.85
  -3   5 -27    1.72    2.85
  -3   5 -28    0.33    1.68
  -3   5 -29    3.80    3.23
  -3   4  30    0.96    1.96
  -3   4  29   13.18    5.00
  -3   4  28   -6.07    3.44
  -3   4  27   -0.48    1.44
   3  -4 -27    5.73    3.01
  -3   4  26    2.99    1.39
   3  -4 -26    6.38    3.19
  -3   4  25    9.58    4.41
   3  -4 -25    7.39    3.50
  -3   4  24    1.84    2.24
   3  -4 -24    9.95    4.08
  -3   4  23    2.93    2.56
   3  -4 -23   14.79    4.88
  -3   4  22    3.19    2.42
   3  -4 -22    8.08    3.51
  -3   4  21    4.91    3.29
   3  -4 -21    1.46    2.38
  -3   4  20    7.54    2.48
   3  -4 -20    1.56    1.74
  -3   4  20    9.71    3.56
  -3   4  19    6.02    3.01
  -3   4  19    9.27    2.45
   3  -4 -19   14.58    4.24
  -3   4  18    6.58    3.16
  -3   4  18    9.50    2.49
   3  -4 -18   16.47    4.39
  -3   4  17    3.48    2.53
  -3   4  17    1.50    1.14
   3  -4 -17    8.37    3.31
  -3   4  16   12.04    3.92
  -3   4  16   13.36    2.65
   3  -4 -16   18.57    4.64
  -3   4  15   66.13    8.44
   3  -4 -15   83.09    8.89
  -3   4  14  263.55   16.52
   3  -4 -14  278.47   16.82
   3  -4 -14  307.49   16.62
  -3   4  13  337.86   18.25
   3  -4 -13  362.16   18.88
   3  -4 -13  384.27   18.27
  -3   4  12  189.51   13.51
   3  -4 -12  197.93   13.77
   3  -4 -12  209.81   13.34
  -3   4  11   25.51    2.79
   3  -4 -11   34.62    5.72
  -3   4  11   26.70    5.06
   3  -4 -11   30.89    5.42
  -3   4  10   16.72    2.10
   3  -4 -10   15.18    3.89
  -3   4  10   17.10    4.05
   3  -4 -10   19.60    4.06
  -3   4   9    7.76    1.37
   3  -4  -9   11.45    3.39
  -3   4   9   10.49    3.06
  -3   4   9    8.07    2.22
   3  -4  -9   15.23    3.69
  -3   4   8    2.95    2.15
   3  -4  -8    3.61    2.20
  -3   4   8   -0.15    0.70
   3  -4  -8    6.20    2.96
  -3   4   7  140.57    4.57
  -3   4   7  148.81   10.87
  -3   4   7  140.20    8.90
  -3   4   7  150.30    3.43
  -3   4   7  147.52    3.79
   3  -4  -7  157.51   11.41
   3  -4  -7  173.64   10.99
  -3   4   6   60.27    2.77
  -3   4   6   57.32    6.75
  -3   4   6   59.13    5.80
  -3   4   6   61.42    2.60
  -3   4   6   64.37    2.99
   3  -4  -6   69.52    7.62
  -3   4   5   97.50    3.36
  -3   4   5   97.51    8.37
  -3   4   5   98.10    7.60
  -3   4   5  101.52    3.87
   3  -4  -5  107.11    9.36
  -3   4   4  498.00   18.57
  -3   4   4  509.67    7.83
  -3   4   4  487.46   17.02
  -3   4   4  511.73    9.57
   3  -4  -4  480.74    6.51
   3  -4  -4  518.28   20.63
  -3   4   3   20.21    1.66
  -3   4   3   25.57    4.24
   3  -4  -3   16.97    4.03
  -3   4   3   22.94    2.27
  -3   4   3   15.57    3.20
   3  -4  -3   23.84    1.78
  -3   4   2  239.82   12.24
  -3   4   2  238.99    6.30
   3  -4  -2  227.10    6.25
  -3   4   2  216.90   11.60
  -3   4   2  229.53    7.54
   3  -4  -2  251.77   14.40
   3  -4  -2  234.71    6.39
   3  -4  -1    8.62    1.39
  -3   4   1    4.63    1.98
   3  -4  -1    8.77    3.13
   3  -4  -1    7.75    1.30
  -3   4   1    6.17    1.13
  -3   4   1    9.51    2.59
  -3   4   1    7.82    1.63
   3  -4   0  315.58    8.53
  -3   4   0  296.43    8.35
  -3   4   0  314.31   14.20
  -3   4   0  320.30   10.05
   3  -4   0  325.01   16.59
   3  -4   0  312.87    8.73
  -3   4   0  309.15   13.27
   3  -4   1   48.25    3.58
  -3   4  -1   45.29    5.01
  -3   4  -1   44.23    5.58
  -3   4  -1   45.53    4.01
   3  -4   1   49.57    6.78
  -3   4  -2    1.42    0.90
   3  -4   2    0.95    0.67
  -3   4  -2   -0.27    1.06
  -3   4  -2    3.67    1.48
  -3   4  -3  345.33   13.07
   3  -4   3  334.42   10.45
  -3   4  -3  321.95   14.87
  -3   4  -3  325.53   11.91
  -3   4  -4  487.02   15.17
   3  -4   4  464.56   13.18
  -3   4  -4  473.71   18.28
   3  -4   5  112.15    6.77
   3  -4   5  107.15    7.21
  -3   4  -5  112.83    9.10
  -3   4  -5  107.33    7.48
   3  -4   6  166.73    8.60
   3  -4   6  161.54    8.56
  -3   4  -6  166.20   11.12
  -3   4  -6  170.03    9.41
   3  -4   7    3.28    1.49
   3  -4   7    4.02    1.51
  -3   4  -7    1.68    0.94
  -3   4  -7    5.80    2.57
  -3   4  -7    5.04    1.73
  -3   4  -8   -0.75    0.79
   3  -4   8    0.86    0.91
   3  -4   8   -0.19    0.59
  -3   4  -8    1.01    1.04
   3  -4   9    1.68    1.35
   3  -4   9   -0.33    0.60
  -3   4  -9    1.26    1.37
  -3   4  -9    1.61    1.29
   3  -4  10   -0.74    0.88
   3  -4  10    1.36    1.23
  -3   4 -10    0.41    0.80
  -3   4 -11    5.27    2.16
   3  -4  11    5.49    1.42
   3  -4  11    5.97    2.16
   3  -4  12    2.31    0.94
   3  -4  12    3.02    1.39
  -3   4 -12    5.12    1.98
   3  -4  13   59.73    4.33
   3  -4  13   62.98    6.93
  -3   4 -13   60.81    6.51
  -3   4 -14   11.24    2.99
   3  -4  14   10.08    1.81
   3  -4  14   13.70    3.47
   3  -4  15   70.04    7.89
  -3   4 -15   90.16    8.13
   3  -4  16   14.80    3.80
  -3   4 -16   16.16    3.73
   3  -4  17   10.19    3.38
  -3   4 -17    4.43    2.25
   3  -4  18   13.76    4.00
  -3   4 -18   15.21    3.69
   3  -4  19   11.57    3.59
  -3   4 -19   13.08    3.69
   3  -4  20    7.96    3.00
  -3   4 -20   14.12    3.87
   3  -4  21    8.73    3.58
  -3   4 -21    1.03    1.31
   3  -4  22    1.40    1.46
  -3   4 -22    2.71    2.10
   3  -4  23    1.65    2.39
   3  -4  23    6.02    3.11
  -3   4 -23    4.99    2.96
   3  -4  24   -3.16    2.32
   3  -4  24   -0.60    2.05
  -3   4 -24    3.38    2.48
   3  -4  25    4.01    2.09
   3  -4  25    1.42    1.51
  -3   4 -25    4.26    2.60
   3  -4  26   -1.11    2.16
   3  -4  26    3.29    3.36
   3  -4  27    3.05    2.04
   3  -4  27    0.26    2.10
   3  -4  28   -0.11    2.02
   3  -4  28    1.88    2.19
  -3   3  31    1.49    2.67
  -3   3  30   -5.01    3.24
  -3   3  29    2.49    1.84
  -3   3  28   -3.71    2.78
  -3   3  27   -1.62    2.43
  -3   3  26   -4.30    2.41
  -3   3  25    1.04    1.93
  -3   3  24    3.55    2.49
  -3   3  24    2.75    1.74
  -3   3  23   -3.85    2.57
  -3   3  23   -0.11    1.15
  -3   3  22   -1.82    2.42
  -3   3  21   -1.06    2.17
  -3   3  20    6.20    2.84
  -3   3  19   15.19    4.25
  -3   3  18   12.96    2.41
  -3   3  18   14.98    4.45
  -3   3  17   -1.91    2.27
  -3   3  17    0.20    0.73
  -3   3  16   39.34    6.67
  -3   3  16   45.19    4.16
  -3   3  16   40.07    2.59
  -3   3  15   14.06    2.36
  -3   3  15   20.23    4.71
  -3   3  15   14.00    1.35
  -3   3  14   36.82    6.15
   3  -3 -14   36.37    3.77
  -3   3  14   37.01    3.53
  -3   3  14   27.48    1.88
  -3   3  14   30.27    1.71
  -3   3  13   14.30    3.85
   3  -3 -13   16.03    2.54
   3  -3 -13   17.39    4.22
  -3   3  13   14.52    2.23
  -3   3  12    8.97    1.68
   3  -3 -12   16.52    3.98
  -3   3  12    8.20    2.82
   3  -3 -12    8.91    1.85
  -3   3  11    9.67    1.66
   3  -3 -11    8.03    2.76
  -3   3  11    2.18    1.35
   3  -3 -11    9.16    1.93
  -3   3  10    4.53    1.19
  -3   3  10    2.88    1.10
   3  -3 -10    3.98    2.30
  -3   3  10    0.58    1.79
   3  -3 -10    2.77    1.08
  -3   3   9   17.49    2.22
  -3   3   9   15.58    2.31
   3  -3  -9   20.47    4.14
  -3   3   9   20.53    4.29
  -3   3   9   15.54    2.59
   3  -3  -9   18.24    2.79
  -3   3   8   20.86    2.62
  -3   3   8   24.64    4.51
   3  -3  -8   27.85    4.74
  -3   3   8   16.26    2.75
  -3   3   8   24.92    2.60
   3  -3  -7   36.03    2.57
  -3   3   7   34.83    3.18
  -3   3   7   36.26    5.34
  -3   3   7   37.03    4.06
  -3   3   7   37.58    3.21
   3  -3  -7   40.89    5.70
   3  -3  -6    9.61    1.09
  -3   3   6    9.23    1.61
  -3   3   6    8.88    2.09
  -3   3   6    6.53    1.39
  -3   3   6    7.11    1.78
   3  -3  -6   11.86    3.19
   3  -3  -5    0.63    1.02
  -3   3   5    0.12    0.38
  -3   3   5    1.02    1.02
  -3   3   5    1.11    1.15
   3  -3  -5    1.32    0.36
   3  -3  -4    0.07    0.35
  -3   3   4    0.05    0.53
   3  -3  -4    1.09    1.94
  -3   3   4   -1.05    1.85
  -3   3   4   -0.33    0.96
   3  -3  -3   -0.14    0.32
   3  -3  -3   -0.62    0.49
  -3   3   3    0.72    0.75
  -3   3   3   -1.66    1.43
  -3   3   3   -0.19    0.74
   3  -3  -3    1.31    1.14
   3  -3  -2    7.40    1.23
   3  -3  -2    8.85    1.71
   3  -3  -2    6.80    2.39
  -3   3   2    8.62    1.51
  -3   3   2   12.56    2.89
  -3   3   2    7.77    2.09
   3  -3  -1   48.18    3.70
  -3   3   1   46.32    3.54
  -3   3   1   50.71    5.42
  -3   3   1   44.27    4.86
   3  -3  -1   46.76    3.25
  -3   3   1   41.91    2.90
   3  -3  -1   44.37    5.93
  -3   3   0    5.52    1.30
   3  -3   0    5.63    1.43
  -3   3   0    9.34    2.11
   3  -3   0    7.06    1.48
  -3   3   0    7.93    1.53
   3  -3   0    9.01    2.85
  -3   3   0    4.88    2.10
  -3   3  -1   29.84    2.95
   3  -3   1   26.71    3.02
  -3   3  -1   29.87    3.11
  -3   3  -1   25.68    3.53
   3  -3   1   30.00    4.16
  -3   3  -1   29.13    4.14
   3  -3   1   27.09    2.83
   3  -3   2   11.35    1.98
   3  -3   2   10.85    1.98
  -3   3  -2    8.94    2.21
  -3   3  -2   11.12    1.97
   3  -3   2   12.82    2.84
  -3   3  -2   11.94    2.94
  -3   3  -2   10.38    2.05
   3  -3   3   10.57    2.02
  -3   3  -3    8.97    2.03
   3  -3   3    9.23    1.93
  -3   3  -3    7.87    1.81
   3  -3   3    9.20    2.25
  -3   3  -3   12.40    2.83
   3  -3   4    9.75    1.91
  -3   3  -4    9.18    1.98
   3  -3   4    9.40    2.14
  -3   3  -4    8.56    1.88
   3  -3   4   11.62    2.39
  -3   3  -4   10.31    2.68
   3  -3   5   -1.15    0.90
  -3   3  -5    0.29    1.16
  -3   3  -5    0.44    0.66
   3  -3   5    0.72    0.77
  -3   3  -5    1.25    0.90
   3  -3   5    0.09    0.77
   3  -3   6    4.24    1.49
  -3   3  -6    5.39    1.41
  -3   3  -6    4.32    1.73
   3  -3   6    3.36    1.26
   3  -3   6    2.95    1.29
   3  -3   7   20.61    3.22
   3  -3   7   19.09    3.20
   3  -3   7   20.00    2.63
  -3   3  -7   26.52    4.24
   3  -3   8   32.82    3.30
   3  -3   8   25.85    3.80
   3  -3   8   31.40    4.11
  -3   3  -8   34.45    4.71
   3  -3   9   21.51    3.60
   3  -3   9   22.45    2.61
   3  -3   9   19.24    3.51
  -3   3  -9   20.73    3.74
   3  -3  10   21.75    3.79
   3  -3  10   23.35    2.53
   3  -3  10   25.38    4.03
  -3   3 -10   27.26    4.31
   3  -3  11    5.85    2.07
   3  -3  11    5.70    2.06
   3  -3  11    5.85    1.29
  -3   3 -11    5.43    2.32
   3  -3  12    1.80    1.54
   3  -3  12   -0.35    0.87
   3  -3  12    1.00    0.74
  -3   3 -12    0.49    1.39
   3  -3  13    0.34    1.27
   3  -3  13   -0.42    1.29
  -3   3 -13    1.16    1.92
   3  -3  14    6.01    2.54
   3  -3  14    4.68    2.04
  -3   3 -14    3.31    2.09
   3  -3  15   22.52    4.51
   3  -3  15   24.11    4.64
  -3   3 -15   21.26    4.20
  -3   3 -16   14.24    3.61
   3  -3  16   15.52    3.79
   3  -3  16   20.21    4.32
   3  -3  17    9.34    3.01
   3  -3  17    4.88    2.51
  -3   3 -17    5.79    2.37
   3  -3  18    2.13    2.13
   3  -3  18    0.65    1.27
  -3   3 -18    5.52    2.61
   3  -3  19    1.63    1.45
   3  -3  19    0.81    1.12
  -3   3 -19    1.39    2.10
   3  -3  20   -0.43    1.67
   3  -3  20    0.01    1.15
  -3   3 -20    3.90    2.43
   3  -3  21    6.27    3.00
   3  -3  21    8.44    3.28
  -3   3 -21    8.01    3.29
   3  -3  22    5.01    2.81
   3  -3  22   10.46    4.25
  -3   3 -22    8.16    3.39
   3  -3  23    1.56    2.15
   3  -3  23    4.86    2.54
  -3   3 -23    5.32    2.86
   3  -3  24    2.64    1.81
   3  -3  24    2.60    3.09
  -3   3 -24    3.55    2.26
   3  -3  25   -0.87    1.69
   3  -3  25    4.44    3.10
  -3   3 -25   -0.41    1.63
   3  -3  26    4.00    2.68
  -3   3 -26    0.46    1.90
   3  -3  26    1.94    2.77
   3  -3  27   -6.78    3.25
  -3   3 -27   -0.35    1.72
   3  -3  27    0.06    3.14
   3  -3  28    1.63    2.24
   3  -3  28    2.47    2.85
  -3   3 -28    2.18    2.95
  -3   3 -29    1.93    2.33
  -3   2  31    5.97    3.09
  -3   2  30   -3.02    2.74
  -3   2  29   -0.49    3.09
  -3   2  28   11.34    4.78
  -3   2  28   14.09    4.46
  -3   2  27   -1.73    2.28
  -3   2  26    7.42    3.88
  -3   2  25    1.01    1.72
  -3   2  24    3.27    2.89
  -3   2  23   -1.01    2.65
  -3   2  22   -1.41    2.80
  -3   2  21    3.17    1.66
  -3   2  21    4.40    2.19
  -3   2  20   48.07    7.80
  -3   2  20   43.63    5.24
  -3   2  19   45.51    7.68
  -3   2  19   45.78    5.26
  -3   2  18   98.91   10.87
  -3   2  18   96.70    7.43
  -3   2  17  432.37   21.96
  -3   2  17  388.96   14.50
  -3   2  16   40.71    6.83
  -3   2  16   38.60    4.52
  -3   2  15   20.89    3.25
  -3   2  15   21.16    4.59
  -3   2  15   20.47    2.56
  -3   2  14    3.93    1.53
  -3   2  14    4.02    1.03
  -3   2  14    3.15    2.22
  -3   2  13    3.58    1.49
  -3   2  13    8.29    2.99
  -3   2  13    2.80    0.96
  -3   2  12   76.10    8.62
  -3   2  12   76.65    5.74
   3  -2 -12   72.55    7.13
  -3   2  12   71.87    4.05
  -3   2  11    7.29    1.78
   3  -2 -11    7.11    2.42
  -3   2  11    8.07    3.06
  -3   2  11    6.45    1.22
  -3   2  10   71.64    5.62
  -3   2  10   83.82    8.56
  -3   2  10   80.30    5.75
   3  -2 -10   83.87    7.26
  -3   2  10   77.72    3.76
  -3   2   9  192.36    8.94
  -3   2   9  185.17   12.37
  -3   2   9  200.86    7.23
  -3   2   9  206.88    9.02
   3  -2  -9  206.00   11.24
  -3   2   9  198.37    5.71
  -3   2   8    5.91    1.54
  -3   2   8    7.03    1.88
  -3   2   8   11.45    3.39
   3  -2  -8    7.70    2.35
  -3   2   8    5.55    1.39
  -3   2   8    6.24    0.95
  -3   2   7  313.34   10.85
  -3   2   7  327.35   15.54
  -3   2   7  317.23    9.86
  -3   2   7  321.87   11.16
  -3   2   7  315.27    6.86
   3  -2  -7  319.54   13.81
   3  -2  -6   82.43    5.15
  -3   2   6   82.06    5.42
  -3   2   6   73.56    7.31
  -3   2   6   86.00    5.39
  -3   2   6   80.84    5.63
  -3   2   6   81.70    3.54
   3  -2  -6   81.69    6.98
   3  -2  -5  435.56   11.24
  -3   2   5  416.76   11.98
  -3   2   5  418.11   16.75
  -3   2   5  427.87   12.27
   3  -2  -5  414.69    9.16
  -3   2   5  430.58    8.51
   3  -2  -5  458.12   16.34
  -3   2   4    2.07    1.32
  -3   2   4    3.71    0.84
   3  -2  -4    4.19    1.20
  -3   2   4    2.71    0.88
  -3   2   4    5.62    2.54
  -3   2   4    4.18    1.40
   3  -2  -4    2.31    1.25
   3  -2  -4    4.25    1.04
   3  -2  -3  666.37   15.02
  -3   2   3  669.88   14.82
  -3   2   3  666.50   16.14
  -3   2   3  682.30   20.22
  -3   2   3  661.61   19.08
   3  -2  -3  644.33   12.29
  -3   2   3  679.03   11.64
   3  -2  -3  676.12   20.03
   3  -2  -2 1804.78   33.44
   3  -2  -2 1872.66   25.26
  -3   2   2 1861.56   24.87
  -3   2   2 1786.02   31.58
  -3   2   2 1818.46   27.32
  -3   2   2 1778.12   31.88
   3  -2  -2 1794.80   21.25
  -3   2   2 1809.48   20.17
  -3   2   1  603.68   14.44
   3  -2  -1  592.89   14.47
  -3   2   1  587.97   17.48
   3  -2  -1  601.63   12.78
  -3   2   1  578.78   18.35
  -3   2   1  618.97   12.46
  -3   2   1  600.51   14.35
  -3   2   0   21.06    2.96
   3  -2   0   22.51    2.94
  -3   2   0   17.24    2.54
  -3   2   0   18.78    3.15
   3  -2   0   24.26    2.63
  -3   2  -1  166.51    8.08
   3  -2   1  169.06    8.00
  -3   2  -1  156.49    7.63
  -3   2  -1  161.49    8.51
   3  -2   1  166.54    7.16
  -3   2  -1  162.82    9.77
   3  -2   2   18.59    2.59
  -3   2  -2   14.87    2.63
   3  -2   2   13.32    2.47
  -3   2  -2   15.89    2.66
  -3   2  -2   13.21    2.45
  -3   2  -2   16.52    3.16
   3  -2   3  199.30    9.17
  -3   2  -3  203.82    9.17
  -3   2  -3  195.98    8.51
   3  -2   3  198.70    8.46
  -3   2  -3  195.06   10.67
   3  -2   4   80.91    6.02
  -3   2  -4   85.00    5.33
   3  -2   4   81.14    5.61
  -3   2  -4   81.17    6.95
   3  -2   5   42.79    4.53
  -3   2  -5   44.70    3.66
   3  -2   5   48.13    4.52
  -3   2  -5   44.52    5.18
   3  -2   6    4.33    1.52
  -3   2  -6    3.84    2.05
  -3   2  -6    4.78    1.20
   3  -2   6    3.82    1.39
  -3   2  -7   28.55    2.48
   3  -2   7   30.61    3.99
   3  -2   7   28.20    3.82
  -3   2  -7   28.45    4.26
   3  -2   8  210.79   10.83
   3  -2   8  208.77   10.36
  -3   2  -8  215.23   11.76
   3  -2   9    6.84    2.07
   3  -2   9    4.52    1.70
  -3   2  -9    1.83    1.15
   3  -2  10   99.87    8.00
  -3   2 -10   96.43    8.22
   3  -2  10   95.71    7.51
   3  -2  11  200.92   11.67
   3  -2  11  199.52   11.12
  -3   2 -11  200.07   11.95
   3  -2  12    2.87    1.72
  -3   2 -12    6.56    2.69
   3  -2  12    1.58    1.92
   3  -2  13   13.25    3.17
   3  -2  13   15.13    3.54
  -3   2 -13   18.10    3.80
   3  -2  14   70.29    7.62
   3  -2  14   77.92    7.65
  -3   2 -14   68.24    7.45
   3  -2  15    2.43    1.88
   3  -2  15    1.35    1.42
  -3   2 -15    0.07    1.23
   3  -2  16    2.02    2.02
   3  -2  16    1.07    1.28
  -3   2 -16   -0.92    1.45
   3  -2  17    8.37    2.99
   3  -2  17    6.60    3.13
  -3   2 -17    6.89    3.01
   3  -2  18    5.63    2.58
   3  -2  18    7.23    2.64
  -3   2 -18    6.69    2.85
   3  -2  19    1.32    1.86
   3  -2  19   -0.84    1.11
  -3   2 -19    2.16    2.09
   3  -2  20    0.50    1.43
   3  -2  20    1.70    1.50
  -3   2 -20    1.38    1.87
   3  -2  21   20.60    4.93
   3  -2  21   22.09    5.14
  -3   2 -21   15.65    4.42
   3  -2  22    0.79    2.32
  -3   2 -22    6.59    3.09
   3  -2  22    4.04    2.28
   3  -2  23   12.67    3.94
   3  -2  23   18.51    5.48
  -3   2 -23   10.49    3.76
   3  -2  24   -1.14    1.63
   3  -2  24   -0.05    2.72
  -3   2 -24    1.12    2.03
   3  -2  25   -0.48    1.36
   3  -2  25   -0.19    1.29
  -3   2 -25    4.08    3.00
   3  -2  26   32.95    6.87
   3  -2  26   34.89    7.46
  -3   2 -26   28.66    6.66
   3  -2  27   16.70    5.11
   3  -2  27   17.88    5.70
  -3   2 -27   18.47    5.18
   3  -2  28    1.93    2.52
   3  -2  28    2.36    2.81
  -3   2 -28    0.03    1.57
  -3   2 -29    7.40    4.54
  -3   2 -30   -0.64    2.04
  -3   2 -31    8.43    4.51
  -3   1  31   -0.99    1.95
  -3   1  31    2.84    3.09
  -3   1  30   -0.91    2.25
  -3   1  29   -0.06    2.68
  -3   1  28   -1.08    2.42
  -3   1  27    0.02    1.76
  -3   1  26    4.17    3.33
  -3   1  25   -0.06    2.09
  -3   1  24   -0.67    1.24
  -3   1  24    3.07    2.37
  -3   1  23    7.85    3.78
  -3   1  23    8.79    2.73
  -3   1  22   10.10    4.27
  -3   1  22   -0.34    0.97
  -3   1  21    5.55    3.21
  -3   1  21    3.35    2.31
  -3   1  20   21.81    5.50
  -3   1  20   29.04    4.87
  -3   1  19    5.32    2.94
  -3   1  19    2.02    1.63
  -3   1  18   24.16    4.39
  -3   1  18   23.22    5.40
  -3   1  17    9.13    2.55
  -3   1  17   11.09    4.29
  -3   1  16   14.49    3.34
  -3   1  16   13.53    4.39
  -3   1  15    2.48    1.29
  -3   1  15    1.34    1.47
  -3   1  15    3.20    1.31
  -3   1  14    8.04    2.39
  -3   1  14    7.94    3.59
  -3   1  14    6.05    1.82
  -3   1  13    6.82    2.14
  -3   1  13   12.29    4.43
  -3   1  13    7.48    1.83
   3  -1 -12   26.34    3.98
  -3   1  12   31.65    4.28
  -3   1  12   26.60    5.51
  -3   1  12   26.28    3.24
  -3   1  11   15.33    2.40
   3  -1 -11   15.80    3.15
  -3   1  11   19.85    3.42
  -3   1  11   26.12    5.34
   3  -1 -10   24.33    3.62
  -3   1  10   19.29    3.35
  -3   1  10   24.32    2.94
  -3   1   9    5.41    1.41
  -3   1   9    7.59    2.15
   3  -1  -9   10.10    2.47
  -3   1   8   15.86    2.24
  -3   1   8   17.79    3.18
  -3   1   8   17.94    1.77
   3  -1  -8   15.09    2.87
   3  -1  -7    3.96    1.76
  -3   1   7    3.33    1.44
  -3   1   7    3.42    0.90
  -3   1   7    3.41    1.10
   3  -1  -6    3.36    1.60
  -3   1   6    4.38    1.77
   3  -1  -6    6.41    1.73
  -3   1   6    3.52    1.50
  -3   1   6    5.45    1.22
   3  -1  -6    5.01    1.34
  -3   1   6    4.70    1.19
   3  -1  -5   55.02    5.25
  -3   1   5   54.07    4.98
  -3   1   5   52.77    3.83
   3  -1  -5   51.68    4.03
  -3   1   5   52.62    3.96
   3  -1  -5   54.18    5.08
  -3   1   4    0.01    0.56
   3  -1  -4   -0.40    1.12
  -3   1   4    1.26    1.17
   3  -1  -4    0.06    1.02
  -3   1   4    0.97    1.07
   3  -1  -4    0.93    1.14
  -3   1   3   10.67    1.75
   3  -1  -3    7.62    2.02
   3  -1  -3   12.51    2.66
  -3   1   3    9.15    2.04
  -3   1   3   10.39    2.32
   3  -1  -3    7.83    1.73
  -3   1   2   -0.42    0.65
   3  -1  -2   -0.69    1.03
   3  -1  -2    1.34    1.14
  -3   1   2    2.61    1.20
   3  -1  -2    0.75    0.76
  -3   1   2   -0.60    1.19
  -3   1   1    0.63    0.63
  -3   1   1    1.72    1.25
  -3   1   1   -0.27    0.95
   3  -1  -1   -0.60    0.85
  -3   1   1    0.93    0.87
   3  -1  -1    0.19    0.54
  -3   1   0    2.08    0.88
  -3   1   0    3.02    1.70
   3  -1   0    2.29    1.16
  -3   1   0    4.99    1.91
  -3   1   0    2.40    0.96
  -3   1   0    4.01    1.31
   3  -1   0    4.21    1.33
  -3   1  -1   14.12    2.27
  -3   1  -1   14.94    2.92
   3  -1   1   16.06    2.77
  -3   1  -1   18.34    2.90
  -3   1  -1   16.60    3.02
  -3   1  -1   16.55    3.09
  -3   1  -1   13.56    3.07
   3  -1   1   17.16    2.58
  -3   1  -2    2.59    1.56
  -3   1  -2    3.36    1.82
   3  -1   2    3.22    1.54
  -3   1  -2    3.51    1.75
  -3   1  -2    4.95    1.53
  -3   1  -2    2.13    1.18
   3  -1   2    3.55    1.42
   3  -1   3   -0.27    0.67
  -3   1  -3   -0.97    1.30
   3  -1   3    0.07    1.11
  -3   1  -3   -0.68    0.70
  -3   1  -3   -0.53    0.99
   3  -1   4    0.73    0.64
  -3   1  -4    1.20    1.41
   3  -1   4    0.76    1.08
  -3   1  -4    0.89    0.96
  -3   1  -4    2.35    1.64
   3  -1   5    2.79    1.28
   3  -1   5    0.14    1.25
  -3   1  -5    2.10    1.09
  -3   1  -5    3.92    1.85
   3  -1   6   -0.24    0.73
   3  -1   6    0.10    0.85
  -3   1  -6    0.15    0.47
  -3   1  -6    2.18    1.68
   3  -1   7   -0.58    0.77
   3  -1   7    0.04    0.97
  -3   1  -7   -0.43    0.45
  -3   1  -7    0.63    1.05
   3  -1   8    0.52    1.15
  -3   1  -8    0.29    0.37
  -3   1  -8    1.55    1.74
   3  -1   8    0.26    0.89
   3  -1   9    1.85    1.56
  -3   1  -9    0.46    1.50
   3  -1   9    2.45    1.80
   3  -1  10    4.16    1.86
   3  -1  10    4.14    2.01
  -3   1 -10    2.48    1.72
   3  -1  11   19.29    3.73
  -3   1 -11   15.28    3.65
   3  -1  11   17.12    3.59
   3  -1  12   11.82    2.99
   3  -1  12   11.73    3.16
  -3   1 -12   13.21    3.54
   3  -1  13    3.63    2.18
   3  -1  13    1.74    1.38
  -3   1 -13    1.89    1.30
   3  -1  14    1.60    1.38
   3  -1  14    1.60    1.59
  -3   1 -14    0.82    1.26
   3  -1  15   -1.06    1.96
   3  -1  15    3.24    1.56
  -3   1 -15    0.76    1.86
   3  -1  16    6.77    2.49
   3  -1  16    8.20    2.91
  -3   1 -16    5.36    2.54
   3  -1  17    8.24    3.14
   3  -1  17   11.67    3.64
  -3   1 -17    7.64    2.75
   3  -1  18   13.73    3.84
   3  -1  18   14.03    4.10
  -3   1 -18   12.70    3.97
   3  -1  19    5.18    3.96
   3  -1  19    7.40    3.24
  -3   1 -19    8.35    3.44
   3  -1  20    2.37    2.38
   3  -1  20   11.27    3.80
  -3   1 -20    5.24    2.61
   3  -1  21    0.23    1.61
   3  -1  21   -0.53    1.26
  -3   1 -21   -0.77    1.68
   3  -1  22    1.17    1.77
   3  -1  22    2.79    2.56
  -3   1 -22   -3.25    2.76
   3  -1  23    0.55    1.40
  -3   1 -23   -1.85    1.59
   3  -1  23   -0.14    1.80
   3  -1  24    0.60    1.54
   3  -1  24    2.15    2.15
  -3   1 -24   -0.98    2.28
   3  -1  25    2.84    2.75
   3  -1  25    5.58    2.86
  -3   1 -25    9.02    3.71
   3  -1  26    2.13    2.91
  -3   1 -26    3.67    2.84
   3  -1  26    2.66    2.70
   3  -1  27   -1.56    1.47
   3  -1  27    1.26    1.81
  -3   1 -27    2.32    2.01
   3  -1  28    2.39    2.65
   3  -1  28   -1.93    1.63
  -3   1 -28    2.41    3.45
  -3   1 -29   -0.38    2.12
  -3   1 -30    1.35    2.06
  -3   0  31    2.50    2.65
  -3   0  30    2.89    2.95
  -3   0  29   -1.19    2.82
  -3   0  28    3.73    2.16
  -3   0  27    2.48    3.36
  -3   0  26    4.99    3.34
  -3   0  26   -0.50    1.95
  -3   0  25    0.93    2.30
  -3   0  25    1.51    1.26
  -3   0  24   10.57    3.60
  -3   0  24    8.73    3.81
  -3   0  23  104.32   13.09
  -3   0  23  110.61   10.57
  -3   0  22   22.43    4.75
  -3   0  22   22.97    6.59
  -3   0  21    9.89    4.89
  -3   0  21   13.03    3.87
  -3   0  20   54.59    8.91
  -3   0  20   61.11    7.50
  -3   0  19   -0.29    1.15
  -3   0  18   24.61    4.58
  -3   0  17   33.59    5.32
  -3   0  16   15.97    3.65
  -3   0  15   97.08    8.41
  -3   0  14   90.73    8.09
   3   0 -13   92.34    6.69
  -3   0  13   89.05    7.82
  -3   0  12  210.07   11.92
   3   0 -12  211.16    9.78
  -3   0  11  181.17   10.98
   3   0 -11  170.21    8.41
  -3   0  10  186.71   10.93
  -3   0  10  159.64    8.51
   3   0 -10  181.74    8.53
  -3   0   9   72.63    6.85
  -3   0   9   68.98    5.44
   3   0  -9   76.45    5.49
  -3   0   8  607.87   19.29
  -3   0   8  636.44   16.07
   3   0  -8  620.95   15.13
   3   0  -7  488.26   13.22
  -3   0   7  522.14   17.65
  -3   0   7  504.14   14.14
   3   0  -6   20.64    3.82
   3   0  -6   15.78    2.47
  -3   0   6   18.79    2.91
  -3   0   6   17.36    3.35
   3   0  -6   18.21    3.04
   3   0  -5   11.53    2.85
  -3   0   5    5.59    1.57
  -3   0   5   13.09    2.72
   3   0  -5    5.84    1.74
   3   0  -4   96.19    7.57
  -3   0   4   96.12    5.70
   3   0  -4   90.14    6.16
  -3   0   4   96.90    6.12
   3   0  -3   40.46    5.28
   3   0  -3   62.03    5.81
   3   0  -3   58.01    5.15
  -3   0   3   39.81    3.93
  -3   0   3   38.45    3.98
   3   0  -2  234.19   11.55
   3   0  -2  229.44   10.71
   3   0  -2  230.78    9.93
  -3   0   2  238.61    9.59
  -3   0   2  225.92    9.35
  -3   0   2  216.87   11.90
  -3   0   1   13.22    2.35
   3   0  -1   10.57    2.54
   3   0  -1    9.27    2.12
  -3   0   1   12.75    3.02
   3   0  -1   10.49    2.29
  -3   0   1    9.58    2.12
  -3   0   0    5.73    2.52
   3   0   0   11.81    2.88
  -3   0   0    5.92    1.79
   3   0   0    6.38    2.41
   3   0   0   11.36    2.47
  -3   0   0    8.84    2.94
  -3   0  -1   31.55    4.80
   3   0   1   33.73    4.26
   3   0   1   31.37    3.70
  -3   0  -1   35.52    4.77
   3   0   2    1.73    1.08
  -3   0  -2    2.15    2.13
   3   0   2    3.34    1.59
   3   0   3    3.09    1.58
  -3   0  -3    1.86    1.92
   3   0   3    2.59    1.59
   3   0   4   99.56    7.45
   3   0   4   82.72    6.46
  -3   0  -4  102.10    8.31
   3   0   5   60.84    5.93
   3   0   5   64.58    5.74
  -3   0  -5   63.38    6.66
   3   0   6  197.35   11.00
   3   0   6  181.90   10.02
  -3   0  -6  168.57   11.01
   3   0   7  464.43   16.98
  -3   0  -7  476.25   18.51
   3   0   7  479.56   16.35
   3   0   8   23.45    3.80
   3   0   8   28.87    4.47
  -3   0  -8   19.16    3.82
   3   0   9  119.75    9.29
   3   0   9  122.63    8.75
  -3   0  -9  134.00   10.15
   3   0  10  153.60   10.62
   3   0  10  165.37   10.33
  -3   0 -10  153.82   11.11
   3   0  11    0.80    1.31
   3   0  11    1.40    1.62
  -3   0 -11    0.32    1.03
   3   0  12    6.38    2.39
   3   0  12    6.94    2.72
  -3   0 -12    5.18    2.77
   3   0  13   63.94    7.26
   3   0  13   67.70    7.08
  -3   0 -13   76.72    8.32
   3   0  14   41.45    5.95
   3   0  14   43.85    6.01
  -3   0 -14   56.46    7.53
   3   0  15   20.10    4.07
   3   0  15   22.47    4.80
  -3   0 -15   15.53    3.90
   3   0  16  224.49   14.43
   3   0  16  196.87   13.02
  -3   0 -16  195.35   14.22
   3   0  17   16.15    4.05
   3   0  17    7.41    3.08
  -3   0 -17   12.25    4.09
   3   0  18  115.28   10.98
   3   0  18  119.36   10.55
  -3   0 -18  104.65   10.88
   3   0  19    0.24    1.51
   3   0  19    3.85    2.73
  -3   0 -19   -2.20    2.03
   3   0  20   61.02    8.43
   3   0  20   75.31    8.73
  -3   0 -20   64.41    9.16
   3   0  21   49.37    7.16
   3   0  21   51.59    7.83
  -3   0 -21   50.57    8.15
   3   0  22    4.81    2.76
   3   0  22    4.40    2.73
  -3   0 -22    1.50    2.64
   3   0  23   15.65    4.43
   3   0  23   14.60    5.06
  -3   0 -23   11.85    4.44
   3   0  24    1.67    2.51
   3   0  24    1.01    2.01
  -3   0 -24    0.59    2.26
   3   0  25   26.32    6.18
   3   0  25   29.05    6.76
  -3   0 -25   24.73    6.48
   3   0  26   57.17    8.66
   3   0  26   59.51    9.63
  -3   0 -26   57.25    9.79
   3   0  27    7.24    3.49
   3   0  27    2.50    1.85
  -3   0 -27    5.70    3.88
   3   0  28    8.82    3.93
   3   0  28    6.11    3.82
  -3   0 -28    7.47    4.33
  -3   0 -29    8.58    4.42
  -3  -1  30    3.70    3.99
  -3  -1  29    1.40    2.23
  -3  -1  29    3.50    3.24
  -3  -1  28    1.02    3.24
  -3  -1  28   -0.55    2.25
  -3  -1  27    1.72    2.69
  -3  -1  27    0.22    2.08
  -3  -1  26   -1.75    2.36
  -3  -1  26    1.04    1.71
  -3  -1  25    5.95    3.28
  -3  -1  25    2.49    4.21
  -3  -1  24    3.63    2.67
  -3  -1  23    2.38    1.64
  -3  -1  22    3.56    2.77
  -3  -1  21    8.14    3.13
  -3  -1  20   -1.33    1.34
  -3  -1  19   -0.85    1.29
  -3  -1  18    0.93    1.11
  -3  -1  17    1.21    1.50
  -3  -1  16    0.39    1.25
  -3  -1  15    3.88    2.18
  -3  -1  14    3.67    1.88
   3   1 -14    4.17    1.36
   3   1 -13   19.07    2.71
  -3  -1  13   16.08    3.96
  -3  -1  12   12.36    3.30
   3   1 -12   11.02    1.90
  -3  -1  11    6.28    2.57
   3   1 -11    5.26    1.21
   3   1 -10    8.60    1.47
  -3  -1  10    5.80    2.23
   3   1  -9    6.91    1.29
  -3  -1   9    5.38    2.44
  -3  -1   8   -0.29    1.04
  -3  -1   8    0.26    0.32
  -3  -1   7    2.00    1.66
   3   1  -6    4.32    2.68
  -3  -1   6    6.36    2.43
   3   1  -6    2.68    1.17
   3   1  -5    7.71    2.37
  -3  -1   5    4.80    2.11
   3   1  -5    9.43    2.39
   3   1  -4   21.46    4.03
  -3  -1   4   22.69    4.05
  -3  -1   4   18.84    2.08
   3   1  -4   18.22    3.17
   3   1  -3   10.74    2.55
   3   1  -3   12.81    3.16
  -3  -1   3    8.87    1.66
   3   1  -3    7.03    2.01
  -3  -1   3    8.32    2.52
   3   1  -2   13.84    2.96
   3   1  -2   18.62    3.26
  -3  -1   2   13.65    2.13
  -3  -1   2   12.22    3.11
   3   1  -2   15.94    3.60
   3   1  -1   23.56    4.29
   3   1  -1   31.77    4.41
  -3  -1   1   24.01    4.32
   3   1  -1   29.84    4.10
  -3  -1   1   29.01    3.42
   3   1   0   64.11    6.97
   3   1   0   60.98    6.12
   3   1   0   62.87    5.77
  -3  -1   0   63.64    6.76
   3   1   1   72.77    7.34
   3   1   1   65.37    6.23
   3   1   1   62.78    5.98
  -3  -1  -1   66.77    6.96
   3   1   2   44.41    5.16
   3   1   2   51.45    5.42
  -3  -1  -2   46.10    5.85
   3   1   3   12.82    3.03
   3   1   3   11.43    2.81
  -3  -1  -3   13.79    3.33
   3   1   4   -1.07    1.40
   3   1   4   -1.13    1.57
  -3  -1  -4    0.01    1.20
   3   1   5    3.56    1.67
  -3  -1  -5    1.74    2.17
   3   1   5    2.26    1.50
   3   1   6    3.71    1.87
  -3  -1  -6    1.34    1.47
   3   1   6    2.85    1.41
   3   1   7    2.22    1.82
  -3  -1  -7    2.10    1.62
   3   1   7    0.70    1.50
   3   1   8    4.45    1.77
  -3  -1  -8    3.82    1.74
   3   1   8    4.58    1.59
   3   1   9    6.58    2.55
  -3  -1  -9    2.27    2.03
   3   1   9    5.07    1.85
   3   1  10    3.86    1.97
   3   1  10    4.93    2.30
  -3  -1 -10    2.14    1.35
   3   1  11    0.37    0.99
  -3  -1 -11    0.71    0.52
   3   1  11    0.91    1.13
  -3  -1 -11    1.08    2.11
   3   1  12    3.76    2.35
   3   1  12    2.57    2.08
  -3  -1 -12    3.50    0.80
  -3  -1 -12    3.05    2.45
   3   1  13    1.53    1.46
   3   1  13    0.66    1.15
  -3  -1 -13    0.11    0.29
  -3  -1 -13   -0.29    1.54
   3   1  14   -0.29    1.36
   3   1  14    2.38    1.97
  -3  -1 -14    3.74    2.73
   3   1  15    2.19    1.44
   3   1  15    4.70    2.36
  -3  -1 -15    4.60    2.66
   3   1  16    0.83    1.06
   3   1  16   -1.36    1.31
  -3  -1 -16    1.84    1.58
   3   1  17   -0.36    1.30
   3   1  17    0.46    1.73
  -3  -1 -17   -0.27    1.47
   3   1  18    1.12    1.91
   3   1  18   -0.75    2.02
  -3  -1 -18    0.28    1.54
   3   1  19    1.51    2.05
   3   1  19    0.95    1.84
  -3  -1 -19    1.09    2.46
   3   1  20    0.35    1.34
   3   1  20    1.59    2.06
  -3  -1 -20    5.04    3.03
   3   1  21    1.19    2.19
   3   1  21    1.22    2.07
  -3  -1 -21    1.21    1.70
   3   1  22    0.05    1.56
   3   1  22    3.82    2.68
  -3  -1 -22   -3.07    2.54
   3   1  23    3.08    2.66
   3   1  23   -0.44    1.63
  -3  -1 -23   -0.62    1.70
   3   1  24    2.21    1.79
   3   1  24    2.09    1.92
  -3  -1 -24    2.27    2.33
   3   1  25    1.86    2.00
   3   1  25    1.83    1.32
  -3  -1 -25   -1.38    2.72
   3   1  26    6.40    3.42
   3   1  26    3.15    3.13
  -3  -1 -26    6.52    4.94
   3   1  27    9.84    4.19
   3   1  27    1.72    1.87
  -3  -1 -27    7.11    3.97
   3   1  28    8.78    3.87
  -3  -1 -28   -2.35    3.56
  -3  -2  30    8.13    4.33
  -3  -2  30    0.23    1.19
  -3  -2  29   17.31    6.56
  -3  -2  29    6.84    3.33
  -3  -2  28    1.54    2.81
  -3  -2  27    3.07    1.92
  -3  -2  26    2.12    2.69
  -3  -2  25    1.53    1.90
  -3  -2  24    0.91    2.14
  -3  -2  23   27.83    6.16
  -3  -2  22    5.24    3.63
  -3  -2  21    1.01    2.18
  -3  -2  20   24.91    5.69
  -3  -2  19   37.44    6.69
  -3  -2  18   12.72    4.25
  -3  -2  17    6.74    2.85
  -3  -2  16    6.58    2.56
  -3  -2  15    4.29    2.74
  -3  -2  14    0.03    2.18
   3   2 -14    1.98    0.91
  -3  -2  13   41.11    6.41
   3   2 -13   32.90    2.29
  -3  -2  12    6.07    1.99
  -3  -2  11   11.67    3.28
  -3  -2  10   62.66    3.26
  -3  -2  10   71.87    7.96
  -3  -2   9   16.36    3.89
  -3  -2   9   12.48    1.70
  -3  -2   8   14.66    3.42
  -3  -2   8    7.47    1.44
   3   2  -7   31.54    5.45
  -3  -2   7   21.60    2.67
  -3  -2   7   21.04    4.11
   3   2  -6   17.75    4.48
  -3  -2   6   20.84    4.02
   3   2  -5   -0.54    1.39
   3   2  -5   -0.76    1.34
   3   2  -4   19.27    4.44
  -3  -2   4   16.41    3.78
   3   2  -4   14.82    3.11
  -3  -2   3    2.32    0.68
   3   2  -3    6.84    2.77
   3   2  -3    2.25    1.63
   3   2  -3    3.16    1.57
  -3  -2   3    0.46    1.36
  -3  -2   3    2.93    1.80
   3   2  -2   13.17    3.35
   3   2  -2   15.83    3.32
  -3  -2   2   15.75    2.01
   3   2  -2   12.65    3.13
  -3  -2   2   19.59    4.03
   3   2  -1  239.17   14.41
   3   2  -1  243.06   12.76
  -3  -2   1  240.30   13.31
   3   2  -1  251.30   12.55
   3   2   0  288.58   15.89
   3   2   0  284.06   13.85
   3   2   0  277.77   13.27
  -3  -2   0  274.55   14.28
   3   2   1   82.07    8.57
   3   2   1   66.77    6.75
   3   2   1   74.44    6.87
  -3  -2  -1   76.73    7.60
   3   2   2  226.31   14.00
   3   2   2  206.57   12.02
   3   2   2  222.87   11.94
  -3  -2  -2  227.73   13.01
   3   2   3    2.12    1.24
  -3  -2  -3    2.90    2.22
   3   2   3    4.13    1.89
  -3  -2  -4    1.06    1.22
   3   2   4   -0.34    0.98
   3   2   4    1.86    1.48
   3   2   5  140.98   10.08
   3   2   5  125.48    9.30
  -3  -2  -5  123.45   10.00
   3   2   6   67.52    7.21
   3   2   6   76.24    7.32
  -3  -2  -6   71.49    7.60
   3   2   7   17.26    3.70
  -3  -2  -7   19.03    4.01
   3   2   7   16.45    3.39
   3   2   8  193.55   12.30
   3   2   8  190.84   11.85
  -3  -2  -8  204.57   13.29
   3   2   9   65.81    7.34
   3   2   9   66.82    7.16
  -3  -2  -9   70.39    7.99
   3   2  10   66.90    7.44
   3   2  10   64.41    7.10
  -3  -2 -10   75.77    8.43
  -3  -2 -11  251.37    9.34
   3   2  11  265.80   15.05
   3   2  11  253.54   14.36
  -3  -2 -11  247.11   15.34
   3   2  12    4.01    2.27
  -3  -2 -12    3.40    1.99
   3   2  12    2.02    1.51
   3   2  13  157.28   12.07
   3   2  13  136.79   10.89
  -3  -2 -13  145.99   12.30
   3   2  14    6.41    2.81
  -3  -2 -14    6.53    3.49
   3   2  14    4.85    2.70
   3   2  15   71.01    8.43
   3   2  15   68.84    8.02
  -3  -2 -15   67.59    8.88
   3   2  16   -1.55    1.61
  -3  -2 -16    1.52    2.07
   3   2  16    2.29    1.76
   3   2  17    1.88    1.28
  -3  -2 -17    3.85    2.45
   3   2  17    1.23    1.50
   3   2  18   -0.28    1.30
   3   2  18    3.62    2.48
  -3  -2 -18    5.12    3.38
   3   2  19  130.09   12.38
   3   2  19  135.16   12.05
  -3  -2 -19  113.96   12.47
   3   2  20   45.55    7.31
   3   2  20   45.87    7.64
  -3  -2 -20   53.76    8.85
   3   2  21   41.71    6.99
   3   2  21   31.41    6.26
  -3  -2 -21   40.70    7.78
   3   2  22   14.27    4.35
   3   2  22   21.84    5.61
  -3  -2 -22   15.32    5.05
   3   2  23    8.07    3.30
   3   2  23   14.48    4.43
  -3  -2 -23    8.91    4.06
   3   2  24   -1.18    2.65
   3   2  24   -1.21    2.16
  -3  -2 -24   -2.30    2.41
   3   2  25   -0.75    1.68
   3   2  25    3.51    2.83
  -3  -2 -25   -3.52    2.91
   3   2  26    6.70    3.46
   3   2  26    1.22    1.92
  -3  -2 -26    4.76    3.09
   3   2  27   -0.27    1.56
   3   2  27    2.66    2.98
  -3  -2 -27    1.26    2.42
  -3  -3  29   -1.04    1.99
  -3  -3  28   -4.39    2.97
  -3  -3  27    0.43    2.28
  -3  -3  26   -2.18    2.32
  -3  -3  25   -1.32    1.54
  -3  -3  24    1.76    2.58
  -3  -3  23   -0.36    2.09
  -3  -3  22    3.41    3.09
  -3  -3  21   -0.97    2.09
  -3  -3  20    0.48    1.76
  -3  -3  19    1.54    2.85
  -3  -3  18    0.34    1.71
  -3  -3  17    2.89    2.17
  -3  -3  16    9.13    3.63
  -3  -3  15    2.71    1.66
  -3  -3  14   -0.63    1.58
  -3  -3  13    2.03    2.19
  -3  -3  12    1.99    1.33
  -3  -3  12    1.34    0.82
  -3  -3  11    2.18    2.15
  -3  -3  11    0.17    0.54
  -3  -3  10    3.37    1.79
  -3  -3  10    1.34    0.91
  -3  -3   9    9.31    3.29
  -3  -3   9    6.11    1.58
  -3  -3   8    3.50    2.35
  -3  -3   8    1.51    1.01
   3   3  -7    0.16    2.46
  -3  -3   7    2.52    2.39
  -3  -3   7    2.58    1.12
   3   3  -6    5.92    3.02
  -3  -3   6    4.45    2.38
  -3  -3   6    7.13    2.07
   3   3  -5   18.49    4.75
  -3  -3   5   16.42    2.88
  -3  -3   5   20.01    4.55
   3   3  -5   19.07    3.90
   3   3  -4   29.32    5.78
  -3  -3   4   29.31    5.24
  -3  -3   4   25.90    4.79
   3   3  -4   24.35    4.36
   3   3  -3   61.25    8.28
   3   3  -3   64.80    7.27
  -3  -3   3   59.65    7.44
  -3  -3   3   53.14    6.62
   3   3  -2   45.40    7.12
   3   3  -2   48.17    6.07
  -3  -3   2   39.61    5.61
  -3  -3   2   47.12    6.61
   3   3  -2   39.33    5.62
   3   3  -1    7.63    3.12
   3   3  -1   17.84    3.85
  -3  -3   1   14.54    3.51
   3   3  -1   17.62    3.92
   3   3   0    1.91    1.47
  -3  -3   0    0.24    1.07
   3   3   0   -0.08    0.92
   3   3   0   -1.34    1.32
   3   3   1    1.03    1.55
   3   3   1    0.30    1.44
   3   3   1    2.93    1.33
  -3  -3  -1    5.39    2.16
   3   3   2   14.33    4.35
   3   3   2   14.65    3.64
   3   3   2   17.80    3.68
  -3  -3  -2   15.38    3.97
   3   3   3   20.23    5.27
   3   3   3   24.13    4.40
   3   3   3   24.85    4.59
  -3  -3  -3   16.43    3.71
   3   3   4   15.96    3.62
   3   3   4   13.56    3.49
  -3  -3  -4   17.87    4.15
   3   3   5    4.21    1.91
   3   3   5    7.23    2.68
  -3  -3  -5   11.14    3.23
   3   3   6    8.65    2.74
  -3  -3  -6   11.11    3.51
   3   3   6   10.44    2.90
   3   3   7   24.44    4.58
   3   3   7   20.48    4.25
  -3  -3  -7   27.77    5.14
   3   3   8   19.36    4.08
   3   3   8   21.89    4.30
  -3  -3  -8   14.82    3.77
   3   3   9   13.26    3.43
   3   3   9   15.12    3.71
  -3  -3  -9   15.24    4.01
   3   3  10    5.79    2.61
   3   3  10    0.62    1.06
  -3  -3 -10    1.46    2.03
   3   3  11    1.69    1.91
   3   3  11    2.00    1.50
  -3  -3 -11    0.58    1.58
  -3  -3 -12   -1.26    2.72
   3   3  12    0.06    1.85
   3   3  12   -1.45    1.70
   3   3  13    0.51    1.67
  -3  -3 -13    0.20    2.78
   3   3  13   -0.31    1.34
   3   3  14    2.06    1.95
  -3  -3 -14    2.73    2.20
   3   3  14    1.22    1.74
   3   3  15   -0.03    1.54
  -3  -3 -15    0.89    2.62
   3   3  15   -0.33    1.55
   3   3  16    1.68    1.47
  -3  -3 -16    1.96    2.06
   3   3  16    0.42    1.41
   3   3  17    2.74    2.56
  -3  -3 -17    3.41    2.39
   3   3  17   -2.77    2.39
   3   3  18    1.76    2.36
  -3  -3 -18    2.94    2.49
   3   3  18   -0.57    1.82
   3   3  19   -1.45    2.12
  -3  -3 -19    1.15    2.02
   3   3  19   -5.22    2.88
   3   3  20    2.77    2.71
  -3  -3 -20    0.34    2.72
   3   3  20   -0.35    1.34
   3   3  21    0.93    1.29
  -3  -3 -21   -2.83    3.20
   3   3  21    4.12    3.11
   3   3  22    4.78    3.09
  -3  -3 -22    0.62    1.92
   3   3  22    3.29    2.34
   3   3  23    2.90    1.73
  -3  -3 -23   -2.59    3.03
   3   3  23    4.16    2.84
   3   3  24    4.53    3.69
  -3  -3 -24   -3.66    3.10
   3   3  24    4.79    3.25
   3   3  25    0.73    1.43
  -3  -3 -25   -0.08    3.19
   3   3  25    3.01    2.03
   3   3  26   -5.57    3.32
   3   3  26   -6.26    3.25
  -3  -4  27   -2.22    3.11
  -3  -4  26    5.22    3.54
  -3  -4  25    8.59    4.18
  -3  -4  24    3.43    3.17
  -3  -4  23    7.61    3.83
  -3  -4  22    3.61    2.94
  -3  -4  21    2.42    2.78
  -3  -4  20   -0.57    2.66
  -3  -4  19    6.43    3.14
  -3  -4  18    8.07    3.38
  -3  -4  17    8.53    4.03
  -3  -4  16    8.82    3.75
  -3  -4  15   31.30    6.38
  -3  -4  14   -0.89    1.55
  -3  -4  13   24.31    5.60
  -3  -4  12   37.02    6.81
  -3  -4  11   63.17    8.75
  -3  -4  10   -0.30    1.29
   3   4  -9    5.59    3.37
  -3  -4   9    2.57    2.67
   3   4  -8  102.89   11.86
  -3  -4   8   95.49   10.44
   3   4  -7  302.92   20.05
  -3  -4   7  323.11   18.68
   3   4  -6  299.86   19.76
  -3  -4   6  283.50   17.47
   3   4  -5    2.14    2.37
  -3  -4   5    1.89    2.38
   3   4  -4   10.85    3.90
  -3  -4   4   13.54    3.78
   3   4  -4   11.62    3.21
  -3  -4   4   10.51    3.44
   3   4  -3   24.82    5.68
  -3  -4   3   25.79    5.28
  -3  -4   3   14.76    1.34
   3   4  -3   21.70    4.34
  -3  -4   3   22.13    4.56
   3   4  -2    1.63    1.89
  -3  -4   2    3.14    1.51
   3   4  -2    5.87    2.35
  -3  -4   2    5.38    1.99
   3   4  -1   17.09    4.61
   3   4  -1   13.07    3.47
  -3  -4   1   23.92    5.18
   3   4  -1   17.23    3.86
  -3  -4   1   17.92    4.03
   3   4   0   -0.38    2.33
   3   4   0   -0.30    1.24
   3   4   0    0.16    1.21
  -3  -4   0   -0.07    0.99
   3   4   1   16.37    4.91
   3   4   1   14.81    3.60
   3   4   1   12.06    3.99
  -3  -4  -1   15.27    3.64
  -3  -4  -2   14.10    3.66
   3   4   2   13.17    4.73
   3   4   2   18.02    3.95
   3   4   2   14.17    3.62
   3   4   3   81.68    9.82
   3   4   3   81.34    8.39
   3   4   3   77.64    8.19
  -3  -4  -3   63.55    7.48
   3   4   4    6.89    2.46
  -3  -4  -4    5.77    2.75
   3   4   4    6.41    2.90
   3   4   5   61.93    7.43
  -3  -4  -5   56.55    7.30
   3   4   5   65.02    7.67
   3   4   6   39.68    6.00
   3   4   6   35.07    5.66
  -3  -4  -6   38.85    6.13
   3   4   7    3.47    2.43
   3   4   7    9.06    3.20
  -3  -4  -7    6.48    2.67
   3   4   8   28.43    5.14
   3   4   8   25.75    4.87
  -3  -4  -8   26.16    5.34
   3   4   9    4.05    2.29
  -3  -4  -9    4.35    2.98
   3   4   9    2.69    1.94
   3   4  10  106.08   10.17
   3   4  10  105.17   10.11
  -3  -4 -10   96.29   10.17
   3   4  11   45.65    6.87
   3   4  11   49.81    7.14
  -3  -4 -11   42.64    6.98
   3   4  12  119.69   11.20
   3   4  12  121.23   11.21
  -3  -4 -12  124.96   12.11
   3   4  13   78.18    9.10
   3   4  13   73.20    8.85
  -3  -4 -13   71.34    9.31
   3   4  14   79.77    9.37
   3   4  14   81.63    9.33
  -3  -4 -14   65.25    9.15
   3   4  15    0.19    1.79
   3   4  15    2.05    1.81
  -3  -4 -15    1.85    2.51
   3   4  16   32.41    6.17
   3   4  16   29.26    5.98
  -3  -4 -16   20.71    5.08
  -3  -4 -17    6.10    3.07
   3   4  17    5.34    2.91
   3   4  17    5.99    2.70
   3   4  18   11.68    3.93
   3   4  18    2.77    1.84
  -3  -4 -18   10.47    4.19
   3   4  19    4.44    2.01
   3   4  19   -0.52    1.72
  -3  -4 -19    1.15    2.49
   3   4  20    1.58    1.90
   3   4  20    1.42    1.55
  -3  -4 -20    5.91    3.48
   3   4  21    0.58    1.81
   3   4  21    1.16    1.79
  -3  -4 -21    6.24    1.92
   3   4  22   14.18    4.21
   3   4  22   16.90    5.11
  -3  -4 -22   16.14    5.15
   3   4  23    1.98    1.68
   3   4  23   11.59    5.08
  -3  -4 -23    5.55    3.44
   3   4  24   15.03    4.97
   3   4  24   19.54    5.73
  -3  -4 -24   28.61    7.78
   3   4  25    9.56    4.29
   3   4  25    7.18    3.77
  -3  -5  25   -1.45    1.78
  -3  -5  24   -0.08    1.85
  -3  -5  23   -0.42    1.68
  -3  -5  22    1.42    2.41
  -3  -5  21    0.51    1.64
  -3  -5  20   -1.64    2.74
  -3  -5  19   -1.10    1.60
  -3  -5  18   -0.34    1.86
  -3  -5  17   -3.28    2.55
  -3  -5  16    2.27    2.56
  -3  -5  15   -0.12    2.07
  -3  -5  14    2.62    1.67
  -3  -5  13   -0.45    2.28
  -3  -5  12    2.11    2.74
  -3  -5  11    0.49    2.29
  -3  -5  10    3.10    2.71
   3   5 -10    0.81    2.13
   3   5  -9   -2.09    2.56
  -3  -5   9    2.67    2.87
   3   5  -8    7.76    4.01
  -3  -5   8    4.70    3.34
   3   5  -7   14.09    4.92
  -3  -5   7   15.05    4.79
   3   5  -6   11.45    4.56
  -3  -5   6    9.09    3.52
   3   5  -5    1.79    2.74
  -3  -5   5   -0.75    2.85
   3   5  -4    2.51    2.20
  -3  -5   4    3.36    2.42
  -3  -5   4    2.28    2.45
   3   5  -3    9.57    4.82
  -3  -5   3    9.07    3.57
  -3  -5   3    2.33    0.65
   3   5  -3    5.05    2.55
  -3  -5   3    5.82    2.55
  -3  -5   2    4.15    1.21
  -3  -5   2    5.31    2.62
  -3  -5   2   10.97    3.91
   3   5  -2    5.06    2.73
   3   5  -2   10.87    4.05
   3   5  -1   10.44    4.33
  -3  -5   1   12.26    3.98
   3   5  -1    7.60    3.00
  -3  -5   1    9.60    3.41
   3   5   0   -1.51    1.60
   3   5   0    2.42    2.19
  -3  -5   0   -1.09    1.93
   3   5   0    5.77    2.86
  -3  -5   0   -0.18    1.92
   3   5   1    0.50    2.35
   3   5   1    1.15    1.22
  -3  -5  -1   -3.00    1.63
   3   5   1    2.10    1.77
  -3  -5  -1   -0.65    1.13
   3   5   2    6.61    3.20
   3   5   2    2.13    1.89
   3   5   2    2.29    2.54
  -3  -5  -2    3.46    2.12
   3   5   3    9.45    3.86
   3   5   3   14.54    3.96
  -3  -5  -3   13.70    3.84
   3   5   3   13.32    3.64
   3   5   4   28.20    6.84
   3   5   4   32.47    5.70
  -3  -5  -4   26.06    5.16
   3   5   4   22.86    4.93
  -3  -5  -5   25.49    5.08
   3   5   5   13.60    3.94
   3   5   5   20.70    4.96
   3   5   6   21.50    5.13
   3   5   6   25.78    5.16
  -3  -5  -6   17.49    4.36
   3   5   7    1.97    1.92
   3   5   7    5.36    3.24
  -3  -5  -7    3.33    2.63
   3   5   8    3.72    2.36
   3   5   8    1.93    1.85
  -3  -5  -8    4.39    2.59
   3   5   9    1.04    1.51
  -3  -5  -9    0.19    1.75
   3   5   9   -0.54    1.78
   3   5  10    2.34    1.89
   3   5  10   -1.49    1.87
  -3  -5 -10   -2.34    1.44
   3   5  11    5.54    3.07
   3   5  11    1.93    1.89
  -3  -5 -11    4.28    2.72
  -3  -5 -12    2.45    2.28
   3   5  12   -0.21    1.48
   3   5  12    0.05    1.56
   3   5  13   -0.43    1.18
   3   5  13    1.54    2.29
  -3  -5 -13   -1.43    1.44
  -3  -5 -14    0.49    1.57
   3   5  14   -2.12    1.91
   3   5  14    0.79    1.98
   3   5  15    5.60    2.91
   3   5  15   -1.02    1.81
  -3  -5 -15    0.75    2.34
   3   5  16    0.78    1.26
   3   5  16    1.26    1.75
  -3  -5 -16    1.98    2.13
   3   5  17    0.05    1.84
   3   5  17    2.64    2.65
  -3  -5 -17   -0.04    2.22
   3   5  18   -0.06    2.46
  -3  -5 -18    2.75    3.42
   3   5  18    1.60    2.79
   3   5  19    2.32    2.03
   3   5  19    3.43    2.22
  -3  -5 -19   -1.57    2.73
   3   5  20   -0.38    1.57
   3   5  20    0.36    1.60
  -3  -5 -20    2.66    2.19
   3   5  21    3.10    3.01
   3   5  21    3.22    2.59
  -3  -5 -21    0.63    2.29
   3   5  22   -2.15    2.14
  -3  -5 -22    0.52    2.78
   3   5  23    2.75    2.59
   3   5  23   -3.09    3.78
   3   5  24    1.05    2.95
  -3  -6  22   10.29    4.99
  -3  -6  21    7.98    4.48
  -3  -6  20    6.37    3.81
  -3  -6  19    4.25    3.13
  -3  -6  18   15.44    4.72
  -3  -6  17   10.99    4.59
  -3  -6  16   15.65    5.46
  -3  -6  15    1.20    3.33
  -3  -6  14   30.36    7.12
  -3  -6  13   76.21   10.88
   3   6 -12   57.96   10.56
  -3  -6  12   65.24    9.79
   3   6 -11    3.27    3.39
  -3  -6  11    3.92    3.24
   3   6 -10  123.48   15.21
  -3  -6  10  116.18   13.04
   3   6  -9   47.53    9.84
  -3  -6   9   33.85    7.05
   3   6  -8    0.63    2.54
  -3  -6   8   -0.94    2.37
   3   6  -7    0.06    2.82
  -3  -6   7    1.81    3.17
   3   6  -6   11.51    4.55
  -3  -6   6    6.92    3.78
   3   6  -5    2.72    1.94
  -3  -6   5    2.21    1.53
   3   6  -4    7.13    3.74
  -3  -6   4   -0.44    2.08
  -3  -6   4    1.62    2.15
   3   6  -3   22.00    6.14
  -3  -6   3   17.75    5.25
  -3  -6   3   31.35    5.71
   3   6  -2    8.33    4.22
  -3  -6   2    6.53    2.33
  -3  -6   2   15.38    4.49
   3   6  -2    4.68    3.03
   3   6  -1   13.11    4.57
  -3  -6   1   10.30    3.80
  -3  -6   1   12.31    3.61
   3   6   0   32.20    7.12
  -3  -6   0   40.47    7.22
   3   6   0   26.19    5.42
  -3  -6   0   42.47    6.57
   3   6   1   20.91    5.73
  -3  -6  -1   21.31    5.31
   3   6   1   24.12    5.02
  -3  -6  -1   21.21    4.52
   3   6   2   32.96    7.33
   3   6   2   35.19    6.10
  -3  -6  -2   33.74    6.53
  -3  -6  -2   40.13    6.55
   3   6   2   28.12    5.41
   3   6   3   15.89    5.43
   3   6   3   11.00    3.61
  -3  -6  -3   20.38    5.35
   3   6   3   12.51    3.85
  -3  -6  -3   13.78    4.09
   3   6   4   78.53   11.49
   3   6   4   72.21    8.84
   3   6   4   63.82    8.55
  -3  -6  -4   68.57    9.45
  -3  -6  -4   70.07    8.77
   3   6   5  203.30   14.88
  -3  -6  -5  218.70   15.52
   3   6   5  215.39   15.83
   3   6   6  111.41   11.03
   3   6   6  104.60   11.13
  -3  -6  -6  125.34   11.95
   3   6   7   60.94    8.35
   3   6   7   59.23    8.31
  -3  -6  -7   53.44    7.71
   3   6   8   22.99    5.15
   3   6   8   20.36    5.33
  -3  -6  -8   33.64    6.45
   3   6   9   19.12    4.89
   3   6   9   19.04    4.99
  -3  -6  -9   16.14    4.76
   3   6  10   42.41    7.22
  -3  -6 -10   37.42    7.10
   3   6  10   45.71    7.44
   3   6  11   56.93    8.32
   3   6  11   52.56    8.13
  -3  -6 -11   51.42    8.23
   3   6  12    2.12    2.43
   3   6  12    9.79    3.64
  -3  -6 -12    3.55    2.60
   3   6  13    8.59    3.41
   3   6  13    1.21    1.82
  -3  -6 -13    2.78    1.71
   3   6  14    0.40    1.76
   3   6  14    1.05    1.40
  -3  -6 -14    7.46    2.57
   3   6  15   14.91    4.56
   3   6  15   11.79    4.34
  -3  -6 -15    5.23    3.26
   3   6  16   10.63    4.16
   3   6  16    7.32    3.40
  -3  -6 -16    7.28    3.58
   3   6  17    3.95    2.63
  -3  -6 -17    4.88    2.85
   3   6  17    4.55    2.88
   3   6  18   14.07    4.61
   3   6  18   17.10    5.50
  -3  -6 -18   20.27    5.84
   3   6  19    8.07    3.40
   3   6  19    9.44    4.41
  -3  -6 -19    7.76    4.27
   3   6  20   41.81    8.04
   3   6  20   30.54    7.53
  -3  -6 -20   38.95    8.21
   3   6  21    2.23    2.34
   3   6  21    2.52    1.69
   3   6  22   14.09    5.21
  -3  -7  19   -0.87    2.06
  -3  -7  18    4.20    3.41
  -3  -7  17   -0.17    1.87
  -3  -7  16    0.89    1.76
  -3  -7  15   -2.34    3.66
   3   7 -14    2.41    3.44
  -3  -7  14   -0.49    3.06
   3   7 -13    0.61    3.32
  -3  -7  13    1.12    2.56
   3   7 -12    6.06    5.04
  -3  -7  12   -0.48    2.84
   3   7 -11   -1.49    2.35
  -3  -7  11    0.97    2.23
   3   7 -10    0.78    4.15
  -3  -7  10   -2.31    2.38
   3   7  -9    2.01    4.62
  -3  -7   9    3.15    2.38
   3   7  -8    4.59    4.20
  -3  -7   8    4.90    3.54
   3   7  -7    3.29    4.35
  -3  -7   7   -0.59    2.03
   3   7  -6    5.50    5.14
  -3  -7   6    1.20    2.17
   3   7  -5   -1.89    2.45
  -3  -7   5    2.35    3.60
   3   7  -4    2.61    3.51
  -3  -7   4    1.18    2.63
   3   7  -3   -1.49    2.82
  -3  -7   3    4.17    2.99
  -3  -7   3    2.19    1.79
   3   7  -2    0.16    2.60
  -3  -7   2    3.00    2.58
  -3  -7   2    2.01    1.45
   3   7  -1   -0.74    2.17
  -3  -7   1    2.20    2.07
  -3  -7   1    4.34    2.03
   3   7   0   -3.30    3.41
  -3  -7   0    4.65    2.66
   3   7   0   -0.89    2.04
  -3  -7   0    5.21    2.64
   3   7   1   13.59    4.65
  -3  -7  -1   19.21    5.75
   3   7   1   12.24    4.43
  -3  -7  -1   18.77    4.82
   3   7   2    8.33    3.60
  -3  -7  -2    7.27    3.44
   3   7   2    7.27    3.33
  -3  -7  -2   10.56    3.41
   3   7   3    7.44    4.37
  -3  -7  -3    8.89    3.28
   3   7   3    4.97    2.67
  -3  -7  -3    5.56    2.89
   3   7   4    1.29    1.96
   3   7   4   -1.36    2.40
  -3  -7  -4    0.12    1.51
   3   7   4    1.55    2.24
  -3  -7  -4   -1.98    2.52
   3   7   5   -0.53    1.64
  -3  -7  -5    5.82    3.80
   3   7   5    1.04    2.08
  -3  -7  -5    3.73    2.59
   3   7   6    1.06    1.78
  -3  -7  -6   -1.34    1.53
   3   7   6    4.29    2.21
  -3  -7  -6   -0.93    2.12
   3   7   7    0.23    1.48
  -3  -7  -7   -1.53    1.47
  -3  -7  -7   -2.14    3.17
   3   7   7   -2.03    2.03
   3   7   8   -1.07    2.24
   3   7   8    0.80    1.47
   3   7   9   -1.81    1.36
   3   7   9   -0.96    1.79
  -3  -7  -9   -1.57    2.53
   3   7  10   -0.27    1.46
   3   7  10    3.19    2.62
  -3  -7 -10    0.46    2.16
   3   7  11    1.67    1.51
   3   7  11    3.55    2.30
  -3  -7 -11    3.96    3.54
   3   7  12    2.58    2.98
   3   7  12    8.60    4.15
  -3  -7 -12    3.44    2.56
  -3  -7 -13    9.39    4.16
   3   7  13    1.87    2.19
   3   7  13    1.63    1.50
   3   7  14    0.38    1.97
   3   7  14    3.75    2.57
  -3  -7 -14    2.99    2.76
   3   7  15    8.28    3.86
   3   7  15    8.67    3.62
  -3  -7 -15   11.17    4.97
   3   7  16    6.09    3.39
   3   7  16    7.87    3.65
  -3  -7 -16   10.47    4.77
   3   7  17    0.96    1.42
   3   7  17    1.40    1.69
  -3  -7 -17    7.64    4.06
   3   7  18   -0.16    2.00
   3   7  18    1.73    2.14
  -3  -7 -18    1.15    2.15
   3   7  19    3.94    3.29
   3   7  20    2.12    2.94
  -3  -8  15    7.28    3.82
   3   8 -14    1.13    2.85
  -3  -8  14   -0.79    2.68
   3   8 -13   11.32    5.43
  -3  -8  13    1.14    2.43
   3   8 -12   -1.54    3.31
  -3  -8  12   -1.07    2.10
   3   8 -11    3.25    3.61
  -3  -8  11   -1.00    2.04
   3   8 -10    0.78    2.84
  -3  -8  10    2.68    2.46
   3   8  -9   -5.77    4.69
  -3  -8   9   10.02    4.35
   3   8  -8   16.78    6.46
  -3  -8   8   19.95    5.77
   3   8  -7   10.56    5.04
  -3  -8   7    3.72    2.79
   3   8  -6   33.32    8.32
  -3  -8   6   35.51    7.58
   3   8  -5   34.85    8.52
  -3  -8   5   19.29    6.23
   3   8  -4   20.63    6.39
  -3  -8   4   27.55    6.91
   3   8  -3   17.46    6.58
  -3  -8   3   10.91    4.34
   3   8  -2   14.30    6.74
  -3  -8   2   11.18    4.79
   3   8  -1   67.14   11.67
  -3  -8   1   68.88   10.81
  -3  -8   1   67.18    8.69
  -3  -8   0   47.94    7.42
   3   8   0   44.39    9.36
  -3  -8   0   51.27    9.08
  -3  -8  -1   12.21    3.46
   3   8   1   13.89    5.31
  -3  -8  -1    8.86    3.88
   3   8   2    3.47    3.64
  -3  -8  -2    2.92    2.71
   3   8   2    2.88    3.32
  -3  -8  -2   -0.95    2.68
   3   8   3   23.69    6.66
  -3  -8  -3   17.29    5.78
   3   8   3   11.35    4.04
  -3  -8  -3    9.06    3.54
  -3  -8  -4    5.77    3.92
   3   8   4    8.26    3.60
  -3  -8  -4   19.74    5.19
  -3  -8  -5   37.49    8.04
   3   8   5   43.96    7.98
  -3  -8  -5   46.25    7.73
   3   8   6    8.11    3.45
  -3  -8  -6    7.32    4.24
   3   8   6    6.41    3.72
  -3  -8  -6    7.05    3.66
   3   8   7   -0.43    2.06
  -3  -8  -7    4.02    2.37
   3   8   7    1.73    2.35
  -3  -8  -7   -0.36    2.05
   3   8   8   -0.12    1.29
  -3  -8  -8   -5.25    3.72
   3   8   8    2.82    2.63
  -3  -8  -8    2.28    2.43
   3   8   9    6.40    3.94
  -3  -8  -9    0.53    2.05
   3   8   9    2.31    3.05
  -3  -8  -9    7.10    3.44
   3   8  10    2.64    2.32
  -3  -8 -10    0.05    2.30
   3   8  10   -2.74    2.66
  -3  -8 -10    4.71    2.63
   3   8  11   -1.99    1.95
  -3  -8 -11    7.12    4.68
   3   8  11    8.19    4.43
  -3  -8 -11    1.66    1.81
   3   8  12    0.91    1.86
   3   8  12    3.94    3.66
  -3  -8 -12    0.30    2.67
   3   8  13    0.89    1.44
   3   8  13   -5.58    3.26
  -3  -8 -13    1.18    1.81
   3   8  14   17.46    5.26
   3   8  14   21.78    5.69
  -3  -8 -14   25.29    7.10
   3   8  15   27.34    6.57
  -3  -8 -15   54.34    9.83
   3   8  16    7.38    3.63
  -3  -8 -16   -1.00    2.03
   3   8  17    1.51    2.28
  -3  -9  10    1.56    3.82
  -3  -9   9    7.34    3.75
   3   9  -8    1.11    4.03
  -3  -9   8    7.51    4.76
   3   9  -7    6.72    4.88
  -3  -9   7    2.26    2.87
   3   9  -6    3.37    5.23
  -3  -9   6   -1.13    2.94
   3   9  -5   -3.93    2.78
  -3  -9   5    2.40    3.46
   3   9  -4    2.96    4.64
  -3  -9   4    3.32    2.93
   3   9  -3   -5.02    3.21
  -3  -9   3    6.48    3.79
   3   9  -2    4.32    4.53
  -3  -9   2    3.59    2.92
   3   9  -1    2.03    4.58
  -3  -9   1    3.16    3.12
   3   9   0   -4.45    2.64
  -3  -9   0   -2.59    2.19
   3   9   1   -2.11    3.44
  -3  -9  -1   -0.65    3.47
   3   9   2   -1.10    2.13
  -3  -9  -2    4.06    2.88
  -3  -9  -3   -2.55    3.29
  -3  -9  -4   -0.01    2.33
  -3  -9  -5   -3.36    2.67
   3   9   5    2.19    2.51
  -3  -9  -6   -2.03    3.32
   3   9   6   -0.90    1.92
  -3  -9  -7    2.85    2.86
   3   9   7    2.80    2.92
  -3  -9  -8    4.58    3.83
   3   9   8    0.20    2.67
  -3  -9  -8   -1.26    2.31
   3   9   9   -4.19    3.60
  -3  -9  -9    2.02    2.35
  -3  -9  -9    0.19    2.12
   3   9  10   -2.61    2.66
  -3  -9 -10    4.95    3.73
  -3  -9 -10    4.36    2.85
  -3  -9 -11    1.68    2.17
   3   9  11    4.51    2.62
  -3  -9 -11    7.76    4.76
   3   9  12   -1.35    2.72
  -3  -9 -12    3.99    3.10
  -3  -9 -12    1.68    2.24
   3   9  13    2.53    2.41
  -3  -9 -13    6.42    3.45
  -3  -9 -13    8.17    4.57
  -3  -9 -14    6.31    3.66
  -3 -10  -2    7.77    4.27
  -3 -10  -3   -0.39    1.82
  -3 -10  -4   -1.04    2.29
   4 -12  -6    3.45    2.02
   4 -12  -5    2.87    3.05
   4 -12  -4    3.63    2.54
   4 -12  -3    5.08    3.27
   4 -12  -2   12.96    4.61
   4 -11 -10    8.93    4.14
   4 -11  -9    1.91    2.52
[truncated: 173,863 more chars]
