# Supplementary material for: Crystal structure of potassium hydrogen bis­((E)-2-{4-[3-(thio­phen-3-yl)acrylo­yl]phen­oxy}acetate)
Source: Acta Crystallogr E Crystallogr Commun. 2021 May 11;77(Pt 6):609–14. doi: 10.1107/S2056989021004801 (PMC8183452; doi:10.1107/S2056989021004801)
Supplement: Supplementary file 2 [file e-77-00609-Isup2.hkl]

data_I                                                                          
_shelx_title ' tr1023_a.res in P-1'                                             
_shelx_refln_list_code          4                                               
_shelx_F_calc_maximum      241.28                                               
_exptl_crystal_F_000       636.00                                               
_reflns_d_resolution_high  0.8500                                               
                                                                                
loop_                                                                           
 _space_group_symop_operation_xyz                                               
 'x, y, z'                                                                      
 '-x, -y, -z'                                                                   
                                                                                
_cell_length_a     6.0036                                                       
_cell_length_b     9.6432                                                       
_cell_length_c    25.0966                                                       
_cell_angle_alpha  92.412                                                       
_cell_angle_beta   90.548                                                       
_cell_angle_gamma 105.808                                                       
                                                                                
_shelx_F_squared_multiplier     1.000                                           
                                                                                
loop_                                                                           
 _refln_index_h                                                                 
 _refln_index_k                                                                 
 _refln_index_l                                                                 
 _refln_F_squared_calc                                                          
 _refln_F_squared_meas                                                          
 _refln_F_squared_sigma                                                         
 _refln_observed_status                                                         
   1   0   0       3814.21       4157.30        23.52 o                         
   2   0   0        303.33        383.62        10.19 o                         
   4   0   0        337.96        430.38        25.39 o                         
   5   0   0        353.01        356.63        26.37 o                         
   6   0   0        204.71        181.99        24.62 o                         
  -6   1   0         12.26         -1.17         6.15 o                         
  -5   1   0         40.78         44.63        13.67 o                         
  -4   1   0         65.24         78.30         9.68 o                         
  -3   1   0         19.39         19.01         2.78 o                         
  -2   1   0          1.62          3.85         1.60 o                         
  -1   1   0         87.06         87.54         3.16 o                         
   1   1   0         18.60          9.36         2.57 o                         
   2   1   0         21.26         13.54         3.12 o                         
   3   1   0        366.94        386.42        19.53 o                         
   4   1   0         62.28         58.46         7.70 o                         
   5   1   0         75.38         73.85        13.05 o                         
   6   1   0          2.23        -11.28        11.28 o                         
  -7   2   0        390.58        368.70        52.48 o                         
  -6   2   0          5.28          3.63         5.93 o                         
  -5   2   0        339.95        367.01        23.30 o                         
  -4   2   0        824.81        967.87        28.47 o                         
  -3   2   0        102.79        129.79         7.75 o                         
  -2   2   0        609.84        519.63         8.84 o                         
  -1   2   0      13145.41      13718.35        41.62 o                         
   0   2   0        304.22        432.83         6.69 o                         
   1   2   0          1.81          2.61         2.00 o                         
   2   2   0       3447.57       3538.15        47.62 o                         
   3   2   0       1761.85       1728.10        43.77 o                         
   4   2   0        536.82        540.52        27.60 o                         
   5   2   0        161.62        125.09        17.21 o                         
   6   2   0        170.02        200.77        28.84 o                         
  -7   3   0          0.00          8.00         7.38 o                         
  -6   3   0         23.09         12.06         4.22 o                         
  -5   3   0          6.08          3.06         4.03 o                         
  -4   3   0         13.69         15.53         4.15 o                         
  -3   3   0         42.65         42.65         3.86 o                         
  -2   3   0        134.21        116.33         5.22 o                         
  -1   3   0        292.95        320.62         8.75 o                         
   0   3   0       1004.76        786.05        13.54 o                         
   1   3   0         28.60         30.78         3.53 o                         
   2   3   0        277.24        226.07        14.89 o                         
   3   3   0          0.80          0.75         3.50 o                         
   4   3   0         31.49         39.15         8.56 o                         
   5   3   0          3.04         21.08        10.03 o                         
   6   3   0          8.74         13.24         8.46 o                         
  -7   4   0         20.77         28.73        14.95 o                         
  -6   4   0        254.44        260.35        18.29 o                         
  -5   4   0        235.01        220.44        15.05 o                         
  -4   4   0          8.35          9.50         2.71 o                         
  -3   4   0       1845.38       1917.41        24.06 o                         
  -2   4   0        131.92        114.64         5.68 o                         
  -1   4   0       2095.81       2757.55        26.85 o                         
   0   4   0       1939.30       2123.02        26.67 o                         
   1   4   0       1381.05       1748.40        29.89 o                         
   2   4   0       3308.86       3642.63        56.90 o                         
   3   4   0          0.11         -0.69         3.86 o                         
   4   4   0        995.95        967.86        41.36 o                         
   5   4   0        106.37         80.76        12.38 o                         
  -6   5   0          1.45          2.17        11.20 o                         
  -5   5   0         25.90         24.83         5.36 o                         
  -4   5   0         46.84         43.06         8.40 o                         
  -3   5   0         32.84         26.78         4.67 o                         
  -2   5   0         52.68         45.27         4.07 o                         
  -1   5   0        607.46        518.74        13.23 o                         
   0   5   0         52.18         46.86         5.78 o                         
   1   5   0          0.78          1.93         2.65 o                         
   2   5   0         96.60         91.97         9.93 o                         
   3   5   0          1.40          3.79         7.13 o                         
   4   5   0          2.99         -1.61         6.28 o                         
   5   5   0          1.81         13.37         6.39 o                         
  -6   6   0         66.22         54.12        14.23 o                         
  -5   6   0        218.31        201.07        16.80 o                         
  -4   6   0        336.58        384.38        17.16 o                         
  -3   6   0        742.92        789.70        20.28 o                         
  -2   6   0          0.65         -1.54         2.01 o                         
  -1   6   0        538.80        586.80        14.74 o                         
   0   6   0         53.11         57.81         7.37 o                         
   1   6   0       1703.68       1797.17        37.79 o                         
   2   6   0        172.45        174.04        13.53 o                         
   3   6   0        234.20        219.00        21.80 o                         
   4   6   0          5.39         21.10         7.36 o                         
  -6   7   0          0.03         -6.75         6.75 o                         
  -5   7   0          1.68         -1.82        11.70 o                         
  -4   7   0         18.02         25.01         8.42 o                         
  -3   7   0          1.93          0.86         2.27 o                         
  -2   7   0         20.79         16.06         3.91 o                         
  -1   7   0         56.13         46.95         4.99 o                         
   0   7   0         11.15         20.16         5.12 o                         
   1   7   0         95.74        118.40        15.28 o                         
   2   7   0         23.30         12.94         5.66 o                         
   3   7   0          7.14          9.27        12.48 o                         
   4   7   0          0.32          0.53         6.37 o                         
  -6   8   0        381.06        345.74        69.73 o                         
  -5   8   0         43.61         39.93        21.53 o                         
  -4   8   0        206.78        288.31        35.95 o                         
  -3   8   0        374.96        370.53        17.86 o                         
  -2   8   0        752.16        723.18        26.84 o                         
  -1   8   0        357.66        366.79        16.34 o                         
   0   8   0         16.14         17.81         5.01 o                         
   1   8   0        295.93        280.92        23.56 o                         
   2   8   0        193.59        216.46        23.76 o                         
   3   8   0        328.49        295.77        30.12 o                         
  -5   9   0         30.91         11.69        11.57 o                         
  -4   9   0         14.24         29.89        15.28 o                         
  -3   9   0         13.79         21.88         8.06 o                         
  -2   9   0         40.35         33.14         6.88 o                         
  -1   9   0          8.99         16.82         4.98 o                         
   0   9   0         28.02         31.38        19.08 o                         
   1   9   0          7.35          8.77         8.18 o                         
   2   9   0         16.08         53.76        17.93 o                         
  -4  10   0        406.04        422.07        48.62 o                         
  -3  10   0        182.37        189.31        22.81 o                         
  -2  10   0          5.22          0.00         7.12 o                         
  -1  10   0        138.52        134.08        15.48 o                         
   0  10   0        219.84        225.98        25.62 o                         
   1  10   0          2.51         29.34        14.45 o                         
  -3  11   0          0.26          0.55         7.55 o                         
  -2  11   0         14.26         19.85        13.84 o                         
  -1  11   0          5.38          7.97         8.98 o                         
   1 -11   1         26.42         22.98        15.44 o                         
   2 -11   1          0.09          5.96         5.68 o                         
   3 -11   1          1.73          2.48         8.30 o                         
  -1 -10   1        197.84        184.68        58.20 o                         
   0 -10   1          3.34          0.09         7.44 o                         
   1 -10   1        487.09        408.15        26.95 o                         
   2 -10   1         31.95         22.50         6.10 o                         
   3 -10   1         71.87         84.46        16.86 o                         
   4 -10   1        262.99        294.25        50.97 o                         
  -2  -9   1          0.31          1.32         9.55 o                         
  -1  -9   1         16.83         32.48        10.93 o                         
   0  -9   1         15.36         38.97        10.63 o                         
   1  -9   1          2.67          4.48         5.83 o                         
   2  -9   1         11.93         15.32         6.92 o                         
   3  -9   1         21.54         30.00         7.33 o                         
   4  -9   1          2.81         12.15        10.21 o                         
   5  -9   1         14.62         18.95        11.94 o                         
  -3  -8   1        442.30        416.37        36.04 o                         
  -2  -8   1         27.31         45.80        12.27 o                         
  -1  -8   1        108.17         88.35        11.51 o                         
   0  -8   1         17.08         21.31         5.72 o                         
   1  -8   1        142.68        155.60        11.01 o                         
   2  -8   1         13.68         16.69         3.44 o                         
   3  -8   1        253.87        292.68        16.41 o                         
   4  -8   1        307.59        282.38        35.42 o                         
   5  -8   1          0.41         -4.74         9.47 o                         
   6  -8   1        153.98        116.54        22.48 o                         
  -4  -7   1          3.13         -0.35         8.55 o                         
  -3  -7   1          8.62         12.25         7.67 o                         
  -2  -7   1          5.19          7.76         4.23 o                         
  -1  -7   1         59.03         70.71         9.75 o                         
   0  -7   1         35.41         36.16         6.19 o                         
   1  -7   1        191.18        183.68         9.53 o                         
   2  -7   1         36.96         33.78         4.72 o                         
   3  -7   1          1.09          0.65         4.22 o                         
   4  -7   1          0.01         -2.96         8.21 o                         
   5  -7   1          0.06         -5.26         9.94 o                         
   6  -7   1         13.69         11.01         7.23 o                         
  -4  -6   1         11.33         31.01         9.20 o                         
  -3  -6   1         45.46         73.00        13.97 o                         
  -2  -6   1         57.78         57.45         7.65 o                         
  -1  -6   1       1276.44       1247.67        31.00 o                         
   0  -6   1         69.68         76.81         8.21 o                         
   1  -6   1        351.72        434.16        12.45 o                         
   2  -6   1        171.33        204.82        11.74 o                         
   3  -6   1       2220.92       2174.85        61.49 o                         
   4  -6   1          3.11          2.87         2.57 o                         
   5  -6   1        209.23        186.26        13.50 o                         
   6  -6   1         25.86         37.15        13.50 o                         
  -5  -5   1          5.11         11.78         8.61 o                         
  -4  -5   1          7.26         12.60         7.21 o                         
  -3  -5   1         44.72         60.24        10.99 o                         
  -2  -5   1        121.73        115.63        10.50 o                         
  -1  -5   1          0.95         -2.17         2.61 o                         
   0  -5   1        512.68        491.74        15.52 o                         
   1  -5   1        331.86        299.96        10.91 o                         
   2  -5   1        374.03        353.08        10.76 o                         
   3  -5   1         34.71         35.63         4.73 o                         
   4  -5   1          2.73          1.75         2.59 o                         
   5  -5   1         10.19         10.68         3.81 o                         
   6  -5   1          9.39         11.42         6.32 o                         
  -5  -4   1        160.83        158.73        24.24 o                         
  -4  -4   1        274.74        282.02        20.46 o                         
  -3  -4   1         84.26        108.56        11.31 o                         
  -2  -4   1       3684.94       4197.53        61.24 o                         
  -1  -4   1        430.19        487.49        15.23 o                         
   0  -4   1        763.13        850.35        15.01 o                         
   1  -4   1       1496.89       1399.31        22.25 o                         
   2  -4   1        981.30       1011.78        15.27 o                         
   3  -4   1        315.73        287.06        12.72 o                         
   4  -4   1        358.64        355.83        12.90 o                         
   5  -4   1        524.29        557.77        28.36 o                         
   6  -4   1        326.37        308.83        20.16 o                         
   7  -4   1         22.81          4.74        15.07 o                         
  -6  -3   1          2.25         -3.92        13.01 o                         
  -5  -3   1          0.14         -4.19         5.19 o                         
  -4  -3   1         39.40         23.43         8.51 o                         
  -3  -3   1         77.69         90.63        11.80 o                         
  -2  -3   1        124.00        103.28        10.00 o                         
  -1  -3   1        168.34        167.54         7.55 o                         
   0  -3   1        975.92        793.39        11.63 o                         
   1  -3   1       1233.40       1184.26        15.87 o                         
   2  -3   1        132.72        107.36         5.21 o                         
   3  -3   1        156.83        174.22         7.64 o                         
   4  -3   1         18.83         13.94         7.95 o                         
   5  -3   1          6.12         -1.36         3.75 o                         
   6  -3   1         54.34         64.94        11.16 o                         
   7  -3   1          0.07         -0.72        10.58 o                         
  -6  -2   1        237.64        236.02        36.17 o                         
  -5  -2   1         15.87         31.06         8.65 o                         
  -4  -2   1        296.32        308.17        16.91 o                         
  -3  -2   1       1329.41       1500.75        40.61 o                         
  -2  -2   1       2751.00       3168.18        44.93 o                         
  -1  -2   1       4119.28       4146.47        32.50 o                         
   0  -2   1       1852.35       1879.69        19.03 o                         
   1  -2   1       4092.02       4267.99        22.59 o                         
   2  -2   1        300.59        475.50        10.23 o                         
   3  -2   1       1038.66       1009.04        20.29 o                         
   4  -2   1        698.04        717.14        22.91 o                         
   5  -2   1        103.44         78.04        11.04 o                         
   6  -2   1         48.15         47.54         9.52 o                         
   7  -2   1        284.35        291.53        31.39 o                         
  -6  -1   1          0.86          9.72         9.60 o                         
  -5  -1   1          5.56          5.17         8.83 o                         
  -4  -1   1         35.98         57.19         7.30 o                         
  -3  -1   1        182.80        173.07        11.15 o                         
  -2  -1   1         27.07         37.66         4.34 o                         
  -1  -1   1         97.89         59.54         3.81 o                         
   1  -1   1         12.96         19.51         1.86 o                         
   2  -1   1         38.45         42.60         3.14 o                         
   3  -1   1         94.41         98.34         6.06 o                         
   4  -1   1          2.97          7.19         4.04 o                         
   5  -1   1         90.00         86.83        11.18 o                         
   6  -1   1         18.21          7.12         5.57 o                         
  -6   0   1        108.26        129.20        22.01 o                         
  -5   0   1       1098.27       1164.15        54.91 o                         
  -4   0   1          8.40          9.14         2.93 o                         
  -3   0   1         69.85         67.38         5.92 o                         
  -2   0   1        401.14        287.54         8.15 o                         
  -1   0   1      15820.62      16696.72        45.24 o                         
   1   0   1        279.86        328.21         7.23 o                         
   2   0   1       9462.05      10129.16        55.79 o                         
   3   0   1        176.24        202.65        13.25 o                         
   4   0   1        734.61        734.87        33.13 o                         
   5   0   1        319.15        336.08        25.77 o                         
   6   0   1        162.00        180.99        25.57 o                         
  -6   1   1          1.06          4.53         8.37 o                         
  -5   1   1         20.13         23.59         7.21 o                         
  -4   1   1         86.66         89.99        12.85 o                         
  -3   1   1          2.09          2.27         1.91 o                         
  -2   1   1         11.06         11.35         1.88 o                         
  -1   1   1         19.02         18.23         2.18 o                         
   1   1   1          2.17          1.79         1.87 o                         
   2   1   1         14.45          7.97         2.09 o                         
   3   1   1        435.06        409.52        20.18 o                         
   4   1   1        330.12        339.61        24.21 o                         
   5   1   1         10.11         16.55         7.27 o                         
   6   1   1          0.10          8.63         9.54 o                         
  -7   2   1        413.20        400.52        38.54 o                         
  -6   2   1         15.47         13.86         5.68 o                         
  -5   2   1        142.34        110.36        12.95 o                         
  -4   2   1        526.94        582.64        25.00 o                         
  -3   2   1       3484.98       3695.61        33.75 o                         
  -2   2   1        813.73        862.63        10.96 o                         
  -1   2   1       3687.54       3673.20        20.19 o                         
   1   2   1        466.24        446.82        10.98 o                         
   2   2   1       1178.08       1353.23        33.30 o                         
   3   2   1        344.94        458.33        22.61 o                         
   4   2   1        944.45        977.02        37.42 o                         
   5   2   1        257.19        221.65        22.79 o                         
   6   2   1        251.16        239.93        26.08 o                         
  -7   3   1          0.07        -10.71        10.71 o                         
  -6   3   1          1.74          1.49         4.37 o                         
  -5   3   1          4.18          3.49         4.20 o                         
  -4   3   1          2.53          2.17         2.49 o                         
  -3   3   1        261.77        281.47         8.96 o                         
  -2   3   1        325.69        272.54         6.47 o                         
  -1   3   1         28.94         17.85         1.76 o                         
   0   3   1        799.67        642.13        11.92 o                         
   1   3   1         48.65         43.11         3.97 o                         
   2   3   1        826.99        792.47        28.26 o                         
   3   3   1         26.26         13.42         6.21 o                         
   4   3   1          0.26          6.11         4.87 o                         
   5   3   1          0.31         -5.82         5.82 o                         
   6   3   1          5.28         20.54         8.15 o                         
  -7   4   1          2.27          5.27         5.49 o                         
  -6   4   1        302.79        275.14        22.65 o                         
  -5   4   1        571.87        597.39        24.03 o                         
  -4   4   1          2.67         -1.03         2.24 o                         
  -3   4   1         33.85         46.25         3.69 o                         
  -2   4   1        540.00        558.82        13.15 o                         
  -1   4   1       9021.52       9068.13        45.55 o                         
   0   4   1        826.00        809.19        16.46 o                         
   1   4   1        730.85        864.52        21.16 o                         
   2   4   1          0.16          0.56         5.63 o                         
   3   4   1         95.02         90.30        12.14 o                         
   4   4   1        231.56        244.68        21.24 o                         
   5   4   1         39.20         41.97        11.36 o                         
  -6   5   1         16.43         18.26        10.95 o                         
  -5   5   1         11.59         12.63         4.02 o                         
  -4   5   1         70.51         65.01         5.63 o                         
  -3   5   1         45.14         42.03         4.42 o                         
  -2   5   1          5.34          5.15         1.98 o                         
  -1   5   1        690.31        588.61        13.81 o                         
   0   5   1          0.63          3.57         2.75 o                         
   1   5   1         66.38         81.54         7.39 o                         
   2   5   1         65.52         62.93         8.65 o                         
   3   5   1          0.63         -0.14         4.57 o                         
   4   5   1          2.84          9.57         6.29 o                         
   5   5   1          0.99         18.99         9.60 o                         
  -6   6   1         30.43         53.45        15.12 o                         
  -5   6   1        478.66        466.27        24.74 o                         
  -4   6   1          0.07          1.86         2.39 o                         
  -3   6   1        543.93        631.28        17.14 o                         
  -2   6   1       1306.67       1255.97        19.03 o                         
  -1   6   1        788.13        905.59        19.71 o                         
   0   6   1          0.15         -1.03         3.19 o                         
   1   6   1        365.10        374.35        18.45 o                         
   2   6   1        215.43        192.16        16.90 o                         
   3   6   1        122.12        135.33        15.65 o                         
   4   6   1          2.05         -1.62         6.32 o                         
  -6   7   1          6.55         -3.41        10.67 o                         
  -5   7   1          1.26         16.60        12.46 o                         
  -4   7   1          2.51          1.07        11.90 o                         
  -3   7   1         29.34         35.34         5.21 o                         
  -2   7   1         75.54         60.08         5.03 o                         
  -1   7   1         92.42         79.93         6.60 o                         
   0   7   1          0.10          5.14         7.26 o                         
   1   7   1         96.04         91.87        11.29 o                         
   2   7   1         32.56         33.27         7.79 o                         
   3   7   1         60.28         98.44        14.90 o                         
   4   7   1          0.16         -3.94        10.02 o                         
  -6   8   1        589.96        548.23        48.60 o                         
  -5   8   1        280.73        278.31        28.42 o                         
  -4   8   1        289.55        309.48        36.56 o                         
  -3   8   1         24.49         27.98         9.19 o                         
  -2   8   1        306.47        314.03        17.31 o                         
  -1   8   1        713.68        711.72        24.65 o                         
   0   8   1         11.22         17.23         7.00 o                         
   1   8   1        289.61        273.15        20.46 o                         
   2   8   1         84.19         54.82        10.28 o                         
   3   8   1         59.14         70.84        14.29 o                         
  -5   9   1         26.19          6.93        16.49 o                         
  -4   9   1         16.68         31.71        14.64 o                         
  -3   9   1          1.42         12.95         8.50 o                         
  -2   9   1         43.18         54.45         8.09 o                         
  -1   9   1          0.39          2.92         7.86 o                         
   0   9   1         28.28         35.72        11.31 o                         
   1   9   1         21.09         13.63         8.69 o                         
   2   9   1         29.75         38.87        16.28 o                         
  -4  10   1          6.79          4.68        14.58 o                         
  -3  10   1         49.62         48.78        15.92 o                         
  -2  10   1         61.86         66.46        13.45 o                         
  -1  10   1         94.96         96.21        13.09 o                         
   0  10   1       1359.09       1333.77        59.73 o                         
   1  10   1          0.57          0.30         8.04 o                         
  -3  11   1          7.88         -1.16         6.79 o                         
  -2  11   1          2.76         -3.47         6.86 o                         
  -1  11   1          0.02         -2.74         6.96 o                         
   1 -11   2          0.23          6.61         7.85 o                         
   2 -11   2          1.32          0.80        14.41 o                         
   3 -11   2          6.22          0.49         7.13 o                         
  -1 -10   2         18.16         12.10        12.37 o                         
   0 -10   2          0.31         12.88         8.87 o                         
   1 -10   2        245.29        287.79        22.71 o                         
   2 -10   2         17.36         19.41         9.26 o                         
   3 -10   2         55.92         46.30        13.16 o                         
   4 -10   2          6.25          4.58        12.63 o                         
  -2  -9   2          5.39         13.48        26.73 o                         
  -1  -9   2          1.62         10.94         8.53 o                         
   0  -9   2         10.65         -0.50         6.96 o                         
   1  -9   2         48.00         55.09         9.66 o                         
   2  -9   2          0.36          4.45         4.10 o                         
   3  -9   2         56.22         66.62         9.63 o                         
   4  -9   2          0.21          2.73         8.90 o                         
   5  -9   2          2.52         27.07        22.02 o                         
  -3  -8   2         92.24         76.76        24.02 o                         
  -2  -8   2          0.41         -3.26         6.57 o                         
  -1  -8   2         56.90         59.73         9.21 o                         
   0  -8   2         12.13         24.53         5.29 o                         
   1  -8   2        341.97        304.95        19.48 o                         
   2  -8   2          0.10          1.75         2.89 o                         
   3  -8   2          1.21          3.60         2.52 o                         
   4  -8   2        289.87        247.44        44.73 o                         
   5  -8   2         21.63         23.38        16.67 o                         
   6  -8   2        212.83        191.76        46.51 o                         
  -4  -7   2          2.67          9.58         9.25 o                         
  -3  -7   2          5.26         10.99         6.99 o                         
  -2  -7   2          0.00          0.83         4.39 o                         
  -1  -7   2         78.65         75.88        13.23 o                         
   0  -7   2          0.16          3.19         3.29 o                         
   1  -7   2        271.30        264.79        14.16 o                         
   2  -7   2          2.70          5.03         3.34 o                         
   3  -7   2         38.72         41.62         5.53 o                         
   4  -7   2          2.94          2.63         3.69 o                         
   5  -7   2          6.26          6.68         5.24 o                         
   6  -7   2          0.94          1.67        11.81 o                         
  -4  -6   2          2.58         17.63         9.19 o                         
  -3  -6   2         39.74         50.34        11.10 o                         
  -2  -6   2        173.66        179.56        15.89 o                         
  -1  -6   2        870.37        923.95        26.28 o                         
   0  -6   2        111.62        116.67         8.98 o                         
   1  -6   2         71.95         61.37         4.98 o                         
   2  -6   2         87.99         81.38         6.50 o                         
   3  -6   2        813.44        797.51        24.29 o                         
   4  -6   2         21.82         20.46         4.67 o                         
   5  -6   2        780.64        793.53        28.07 o                         
   6  -6   2         13.15         11.31         7.55 o                         
  -5  -5   2          0.06          4.26         6.42 o                         
  -4  -5   2          2.00          7.12         6.56 o                         
  -3  -5   2         39.02         37.24         8.23 o                         
  -2  -5   2        181.63        194.73        12.89 o                         
  -1  -5   2         21.75         21.50         3.81 o                         
   0  -5   2        556.30        486.05        15.64 o                         
   1  -5   2        286.81        239.85         9.17 o                         
   2  -5   2        583.38        584.34        15.24 o                         
   3  -5   2         22.70         26.30         4.54 o                         
   4  -5   2         37.93         35.71         5.89 o                         
   5  -5   2          1.79          1.80         4.39 o                         
   6  -5   2          0.42          0.63         3.49 o                         
  -5  -4   2          5.02         -4.59         5.72 o                         
  -4  -4   2        835.09        821.34        38.98 o                         
  -3  -4   2         27.02         23.64         5.75 o                         
  -2  -4   2        226.02        278.60        13.74 o                         
  -1  -4   2       2426.53       2454.22        36.28 o                         
   0  -4   2         49.99         56.74         4.15 o                         
   1  -4   2       2785.31       3357.99        34.83 o                         
   2  -4   2        261.59        250.60         7.94 o                         
   3  -4   2          0.44          7.61         3.92 o                         
   4  -4   2          0.65          1.62         2.72 o                         
   5  -4   2         31.94         35.63         7.04 o                         
   6  -4   2        435.01        399.07        22.91 o                         
   7  -4   2         60.72         62.01        25.10 o                         
  -6  -3   2          0.78          4.19         9.18 o                         
  -5  -3   2          4.14         15.02         8.19 o                         
  -4  -3   2         64.62         57.98         9.49 o                         
  -3  -3   2        245.34        269.34        16.86 o                         
  -2  -3   2         28.46         31.79         6.11 o                         
  -1  -3   2        238.32        208.58         7.51 o                         
   0  -3   2        640.94        514.57         8.91 o                         
   1  -3   2       2581.08       2244.42        19.58 o                         
   2  -3   2         35.00         33.05         3.14 o                         
   3  -3   2         63.82         67.61         5.11 o                         
   4  -3   2         28.28         22.50         4.59 o                         
   5  -3   2          2.18          4.32         4.04 o                         
   6  -3   2         12.20         12.47         6.77 o                         
   7  -3   2          1.51          2.36        12.15 o                         
  -6  -2   2         91.25        130.13        23.73 o                         
  -5  -2   2        796.30        874.14        45.23 o                         
  -4  -2   2        893.67        879.80        33.57 o                         
  -3  -2   2        109.12         95.34         8.00 o                         
  -2  -2   2       4597.18       4795.70        55.36 o                         
  -1  -2   2        106.43        104.60         4.65 o                         
   0  -2   2        404.72        465.13        10.57 o                         
   1  -2   2       6337.50       6380.84        28.02 o                         
   2  -2   2       3336.54       3073.63        26.40 o                         
   3  -2   2         97.89         95.35         6.61 o                         
   4  -2   2         77.96         90.57         8.40 o                         
   5  -2   2        406.56        434.81        22.90 o                         
   6  -2   2          1.48         -0.41         4.94 o                         
   7  -2   2         95.59         59.44        15.78 o                         
  -6  -1   2          2.39         12.73        12.18 o                         
  -5  -1   2        184.20        246.81        23.28 o                         
  -4  -1   2          0.36          7.22         3.33 o                         
  -3  -1   2         89.06         90.95         7.88 o                         
  -2  -1   2         92.25        105.49         5.54 o                         
  -1  -1   2        136.57         84.51         4.85 o                         
   0  -1   2          0.34          1.79         1.09 o                         
   1  -1   2         24.89         13.31         1.59 o                         
   2  -1   2         90.13         87.66         5.02 o                         
   3  -1   2         24.17         20.29         3.49 o                         
   4  -1   2          4.96          4.15         4.11 o                         
   5  -1   2        224.76        238.26        17.88 o                         
   6  -1   2          3.22         -1.72         5.41 o                         
  -6   0   2         36.15         53.34        15.23 o                         
  -5   0   2        705.25        758.71        43.94 o                         
  -4   0   2        426.58        437.17        20.77 o                         
  -3   0   2       1398.94       1414.87        26.06 o                         
  -2   0   2        287.70        342.78         9.26 o                         
  -1   0   2       2619.88       2860.57        21.38 o                         
   1   0   2      19941.35      21841.31        91.66 o                         
   2   0   2        456.86        477.20        12.42 o                         
   3   0   2          6.46         14.32         5.07 o                         
   4   0   2       3074.03       3153.11        68.83 o                         
   5   0   2        311.96        350.41        26.45 o                         
   6   0   2          1.91          2.20         4.90 o                         
  -6   1   2         12.38         22.22         8.48 o                         
  -5   1   2          9.95         17.60         7.04 o                         
  -4   1   2         35.80         40.12        13.60 o                         
  -3   1   2          2.13          2.43         2.94 o                         
  -2   1   2          1.73          5.97         1.93 o                         
  -1   1   2         13.44         12.01         1.43 o                         
   0   1   2          7.48          4.62         1.00 o                         
   1   1   2         11.73          4.52         1.72 o                         
   2   1   2         38.80         25.78         3.41 o                         
   3   1   2        290.07        292.07        19.38 o                         
   4   1   2        143.97        153.72        16.62 o                         
   5   1   2          9.85         11.27         8.07 o                         
   6   1   2          0.51          3.55         9.62 o                         
  -7   2   2        202.83        169.12        38.08 o                         
  -6   2   2          9.58          1.83         4.88 o                         
  -5   2   2        306.34        345.77        31.43 o                         
  -4   2   2         12.19         19.91         4.20 o                         
  -3   2   2       9516.98      11188.56        63.11 o                         
  -2   2   2        826.86        712.48        11.04 o                         
  -1   2   2       3514.78       3373.72        28.49 o                         
   0   2   2        753.30       1086.11        13.05 o                         
   1   2   2       1019.23       1079.28        17.23 o                         
   2   2   2       2692.53       2813.95        48.20 o                         
   3   2   2       1331.57       1356.80        38.95 o                         
   4   2   2       1311.69       1387.66        50.73 o                         
   5   2   2         28.24         31.17         9.52 o                         
   6   2   2        237.33        271.66        34.20 o                         
  -7   3   2          0.15        -11.50        13.04 o                         
  -6   3   2          0.95          6.30         4.44 o                         
  -5   3   2          8.26          3.63         3.23 o                         
  -4   3   2          4.34          1.60         2.54 o                         
  -3   3   2         51.20         51.84         4.39 o                         
  -2   3   2         67.83         58.74         3.14 o                         
  -1   3   2        179.22        121.10         4.27 o                         
   0   3   2        489.74        386.52         9.06 o                         
   1   3   2         38.06         28.75         3.63 o                         
   2   3   2        746.42        712.49        26.74 o                         
   3   3   2        111.98         96.96        11.94 o                         
   4   3   2         40.57         75.15        11.27 o                         
   5   3   2          1.25         -3.23         7.11 o                         
   6   3   2          1.50         -3.47         7.98 o                         
  -7   4   2          0.13        -13.66        14.27 o                         
  -6   4   2        286.13        294.99        23.44 o                         
  -5   4   2        243.91        261.64        15.72 o                         
  -4   4   2         26.22         24.86         3.77 o                         
  -3   4   2       1336.08       1434.71        21.01 o                         
  -2   4   2          5.16          4.52         2.24 o                         
  -1   4   2       1624.32       1982.96        20.51 o                         
   0   4   2        862.74       1009.40        18.02 o                         
   1   4   2       2137.49       2210.21        42.38 o                         
   2   4   2          0.46         -2.78         4.12 o                         
   3   4   2         82.63         93.04        12.07 o                         
   4   4   2        247.77        269.67        22.28 o                         
   5   4   2        105.66         64.08        14.40 o                         
  -6   5   2          5.16          9.87         7.60 o                         
  -5   5   2         25.61         30.17         5.52 o                         
  -4   5   2         30.14         27.63         3.36 o                         
  -3   5   2          5.17          1.05         3.51 o                         
  -2   5   2         22.08         26.12         2.91 o                         
  -1   5   2        801.59        724.32        16.81 o                         
   0   5   2         11.93         17.02         3.16 o                         
   1   5   2        100.27         97.96         9.28 o                         
   2   5   2         24.86         16.82         5.39 o                         
   3   5   2         11.66         20.64         7.08 o                         
   4   5   2          8.79          3.13         4.89 o                         
   5   5   2          0.21          8.02         7.59 o                         
  -6   6   2         18.51         28.03        12.50 o                         
  -5   6   2        137.38        115.65        20.00 o                         
  -4   6   2        622.26        643.06        23.92 o                         
  -3   6   2        342.27        304.01        15.46 o                         
  -2   6   2       1049.28       1106.54        19.42 o                         
  -1   6   2        131.42        134.55         7.77 o                         
   0   6   2          1.13          1.21         4.17 o                         
   1   6   2        844.18        934.28        33.17 o                         
   2   6   2        451.93        427.73        22.41 o                         
   3   6   2        217.67        209.70        17.30 o                         
   4   6   2         99.38         67.73        11.46 o                         
  -6   7   2          2.75          6.98         6.55 o                         
  -5   7   2          2.74          6.96         7.52 o                         
  -4   7   2         19.91         20.81         7.60 o                         
  -3   7   2        134.34        139.74        24.78 o                         
  -2   7   2         37.56         33.64         4.00 o                         
  -1   7   2         68.32         56.56         5.63 o                         
   0   7   2         51.21         46.11         7.44 o                         
   1   7   2        165.53        148.45        14.70 o                         
   2   7   2          3.00          2.59         4.22 o                         
   3   7   2         22.59         51.50        10.58 o                         
   4   7   2          3.30          5.38         7.16 o                         
  -6   8   2        504.26        451.69        44.39 o                         
  -5   8   2          5.65         13.78         7.48 o                         
  -4   8   2         21.22         15.90        10.09 o                         
  -3   8   2         15.94         28.56        10.21 o                         
  -2   8   2        701.62        686.72        25.11 o                         
  -1   8   2        328.04        323.53        16.96 o                         
   0   8   2        219.89        240.37        17.63 o                         
   1   8   2        406.73        417.49        25.32 o                         
   2   8   2         46.47         39.97         8.84 o                         
   3   8   2         12.57         11.87         9.26 o                         
  -5   9   2          1.88          2.48        16.40 o                         
  -4   9   2        151.07        178.07        29.68 o                         
  -3   9   2          4.26          2.27         7.52 o                         
  -2   9   2         58.72         79.30         8.38 o                         
  -1   9   2          0.44          7.22         5.48 o                         
   0   9   2         22.21         19.86         6.93 o                         
   1   9   2         12.57         -0.35         7.51 o                         
   2   9   2         18.20         40.41        45.74 o                         
  -4  10   2         66.78         70.66        16.04 o                         
  -3  10   2         37.67         36.45        10.82 o                         
  -2  10   2        165.15        148.90        29.38 o                         
  -1  10   2        461.33        376.49        25.59 o                         
   0  10   2        945.18        944.53        50.36 o                         
   1  10   2        115.82         91.47        16.47 o                         
  -3  11   2          5.60         10.53         8.28 o                         
  -2  11   2          9.83         10.42         8.01 o                         
  -1  11   2          1.24         13.39         8.11 o                         
   1 -11   3          1.24         -3.87         6.46 o                         
   2 -11   3          9.89         16.09        13.02 o                         
   3 -11   3          0.17          9.32         9.27 o                         
  -1 -10   3         67.31         69.83        22.71 o                         
   0 -10   3         70.09         65.19        23.42 o                         
   1 -10   3         53.33         35.50         9.08 o                         
   2 -10   3          1.00         -0.97         4.21 o                         
   3 -10   3        114.35        131.07        19.73 o                         
   4 -10   3         50.40         36.67        20.12 o                         
  -2  -9   3         28.96         63.42        20.88 o                         
  -1  -9   3          2.08          9.92         7.59 o                         
   0  -9   3          3.25          1.10         6.56 o                         
   1  -9   3          9.49          8.95         4.82 o                         
   2  -9   3         14.23         20.05         6.01 o                         
   3  -9   3         24.28         47.37         9.24 o                         
   4  -9   3          0.05        -14.09        14.09 o                         
   5  -9   3          1.13         16.98        17.60 o                         
  -3  -8   3        115.14         83.14        22.29 o                         
  -2  -8   3        105.15        115.10        16.93 o                         
  -1  -8   3        143.78        154.34        14.34 o                         
   0  -8   3          1.38          7.32         3.28 o                         
   1  -8   3        836.15        872.17        31.23 o                         
   2  -8   3        683.36        784.71        31.71 o                         
   3  -8   3          5.98          9.75         5.34 o                         
   4  -8   3        378.47        360.58        54.63 o                         
   5  -8   3          0.18         -2.95        13.97 o                         
   6  -8   3         26.64         -5.41        10.15 o                         
  -4  -7   3          1.73         -3.20        10.13 o                         
  -3  -7   3         12.36         10.30         8.95 o                         
  -2  -7   3          0.33          2.31         4.85 o                         
  -1  -7   3          7.39          8.75         6.14 o                         
   0  -7   3          4.13          3.54         2.67 o                         
   1  -7   3        193.82        183.80        14.80 o                         
   2  -7   3          0.45          1.33         2.60 o                         
   3  -7   3         17.80         19.27         4.49 o                         
   4  -7   3          9.77          4.61         4.89 o                         
   5  -7   3          3.18          1.01         6.52 o                         
   6  -7   3         17.75         18.24         9.09 o                         
  -4  -6   3         77.54        106.36        18.75 o                         
  -3  -6   3         80.87        152.92        23.86 o                         
  -2  -6   3         49.09         44.79         7.36 o                         
  -1  -6   3       1896.55       1867.87        37.16 o                         
   0  -6   3        749.05        726.37        22.23 o                         
   1  -6   3         79.96         96.64         9.86 o                         
   2  -6   3         21.17         15.06         4.04 o                         
   3  -6   3       1381.45       1453.75        34.87 o                         
   4  -6   3         48.43         56.92        13.26 o                         
   5  -6   3        292.27        252.73        16.46 o                         
   6  -6   3         13.41         17.55         9.18 o                         
  -5  -5   3          1.38         -1.98         7.37 o                         
  -4  -5   3          0.12          5.07         6.07 o                         
  -3  -5   3         25.85         25.86         8.96 o                         
  -2  -5   3        215.60        241.51        15.18 o                         
  -1  -5   3         13.18         15.66         4.40 o                         
   0  -5   3        572.95        510.06        17.04 o                         
   1  -5   3         23.47         20.96         3.92 o                         
   2  -5   3        825.91        803.51        17.70 o                         
   3  -5   3         71.03         79.93         8.98 o                         
   4  -5   3         63.29         53.81         7.14 o                         
   5  -5   3          0.01          2.74         3.47 o                         
   6  -5   3          3.73          2.55         5.09 o                         
  -5  -4   3         12.88         13.11         7.21 o                         
  -4  -4   3        912.04        928.06        41.54 o                         
  -3  -4   3        116.18        107.94        16.64 o                         
  -2  -4   3        412.53        378.35        15.13 o                         
  -1  -4   3        165.65        157.55         9.59 o                         
   0  -4   3        344.67        396.42         9.00 o                         
   1  -4   3       6788.55       7050.31        54.61 o                         
   2  -4   3       1696.11       1776.76        22.80 o                         
   3  -4   3       1667.66       2045.91        37.73 o                         
   4  -4   3        780.18        875.03        29.30 o                         
   5  -4   3        602.39        659.19        26.42 o                         
   6  -4   3        151.81        148.96        14.28 o                         
  -6  -3   3          0.03         10.39         8.53 o                         
  -5  -3   3         12.49         30.51        10.72 o                         
  -4  -3   3        139.94        155.15        16.52 o                         
  -3  -3   3        358.11        366.77        22.56 o                         
  -2  -3   3         21.08         25.89         3.30 o                         
  -1  -3   3         64.67         58.87         4.70 o                         
   0  -3   3        567.56        457.02        13.08 o                         
   1  -3   3       2678.28       2355.32        28.54 o                         
   2  -3   3          0.78          0.25         1.56 o                         
   3  -3   3         56.61         58.91         5.23 o                         
   4  -3   3          5.25          4.99         3.50 o                         
   5  -3   3          0.95          2.05         4.83 o                         
   6  -3   3          0.11          0.64         7.03 o                         
   7  -3   3          1.09          6.21         8.12 o                         
  -6  -2   3         65.19         74.51        18.72 o                         
  -5  -2   3        970.40        979.90        48.69 o                         
  -4  -2   3         35.48         33.09         5.71 o                         
  -3  -2   3          3.09         15.75         3.62 o                         
  -2  -2   3        173.99        230.17        12.38 o                         
  -1  -2   3       2265.12       2366.29        27.41 o                         
   0  -2   3        303.19        232.54         8.72 o                         
   1  -2   3       8116.80       8643.82        36.46 o                         
   2  -2   3       3731.15       4435.92        30.25 o                         
   3  -2   3       1086.78       1222.55        25.04 o                         
   4  -2   3       1528.34       1535.00        37.25 o                         
   5  -2   3        182.22        160.19        13.90 o                         
   6  -2   3         42.57         44.69         8.38 o                         
  -6  -1   3          1.25        -18.49        18.49 o                         
  -5  -1   3        110.50        132.89        20.80 o                         
  -4  -1   3          0.90          4.20         3.29 o                         
  -3  -1   3         71.74         57.39         6.09 o                         
  -2  -1   3          4.68          4.84         1.85 o                         
  -1  -1   3        497.35        352.22         9.28 o                         
   0  -1   3         81.26         61.62         4.20 o                         
   1  -1   3         20.63         34.11         2.27 o                         
   2  -1   3          3.84         11.68         2.32 o                         
   3  -1   3          0.31         -2.38         2.38 o                         
   4  -1   3          3.32          0.90         6.26 o                         
   5  -1   3          9.35         27.30         7.28 o                         
   6  -1   3         14.98         19.79         6.11 o                         
  -6   0   3         67.36        104.77        26.15 o                         
  -5   0   3        837.01        897.09        40.55 o                         
  -4   0   3        323.67        340.91        18.11 o                         
  -2   0   3       1993.83       1817.51        20.47 o                         
  -1   0   3       4300.48       4383.75        45.37 o                         
   0   0   3        468.25        345.88       301.61 o                         
   1   0   3          0.89         10.61         1.96 o                         
   2   0   3       1521.02       1746.79        24.09 o                         
   3   0   3          3.87         15.71         5.95 o                         
   4   0   3         14.68         21.82         6.67 o                         
   5   0   3       2126.92       2065.07        64.04 o                         
   6   0   3          0.90         44.19        16.94 o                         
  -6   1   3         37.84         51.58        12.97 o                         
  -5   1   3          3.75          8.49        11.54 o                         
  -4   1   3         11.24         11.04         7.46 o                         
  -3   1   3         61.22         59.54         5.07 o                         
  -2   1   3         12.81          8.53         1.66 o                         
  -1   1   3         19.88         22.25         2.59 o                         
   0   1   3          1.00          1.52         1.02 o                         
   1   1   3          8.76          3.94         1.87 o                         
   2   1   3         11.18          8.14         2.35 o                         
   3   1   3         90.46         77.66        10.78 o                         
   4   1   3         47.74         51.70        10.41 o                         
   5   1   3          1.43          4.86         5.90 o                         
   6   1   3          1.52         -5.95         7.85 o                         
  -7   2   3        150.16        180.32        39.00 o                         
  -6   2   3        118.55        125.18        15.21 o                         
  -5   2   3         21.22         15.23         6.08 o                         
  -4   2   3          8.08         20.67         3.44 o                         
  -3   2   3       3716.15       4103.57        33.12 o                         
  -2   2   3       1058.11       1091.54        14.42 o                         
  -1   2   3       2049.25       2639.30        21.95 o                         
   0   2   3       1747.94       2438.74        21.13 o                         
   1   2   3       5767.74       5818.81        41.62 o                         
   2   2   3        859.54       1015.26        29.30 o                         
   3   2   3         23.03         17.92         5.78 o                         
   4   2   3       2236.76       2309.82        65.77 o                         
   5   2   3         51.96         57.90        12.23 o                         
   6   2   3        152.02        161.47        21.63 o                         
  -7   3   3          5.02         -4.24        10.46 o                         
  -6   3   3          4.47         11.35         5.23 o                         
  -5   3   3          0.20         -0.15         4.04 o                         
  -4   3   3          2.87          4.15         2.50 o                         
  -3   3   3          0.01         -0.66         2.03 o                         
  -2   3   3          7.94          5.43         1.82 o                         
  -1   3   3        427.75        330.92         9.06 o                         
   0   3   3        212.29        179.06         6.41 o                         
   1   3   3          1.77         -0.78         2.49 o                         
   2   3   3        408.83        366.59        19.57 o                         
   3   3   3        144.93        132.63        13.50 o                         
   4   3   3         24.98         40.70         9.66 o                         
   5   3   3          1.44         -2.08         6.14 o                         
  -7   4   3         41.94         46.14        22.58 o                         
  -6   4   3          0.30          2.33        10.67 o                         
  -5   4   3       1189.19       1181.59        38.41 o                         
  -4   4   3        108.43        101.61         7.60 o                         
  -3   4   3        133.24        134.01         8.99 o                         
  -2   4   3        685.67        620.52        13.52 o                         
  -1   4   3       3713.98       3816.48        30.24 o                         
   0   4   3       4954.30       4970.77        39.84 o                         
   1   4   3         56.48         82.37         7.53 o                         
   2   4   3        107.33        116.26        11.65 o                         
   3   4   3        437.02        465.76        25.69 o                         
   4   4   3        168.84        161.35        19.10 o                         
   5   4   3         72.41         73.90        15.00 o                         
  -6   5   3         24.88         25.38        11.22 o                         
  -5   5   3         28.69         24.64         8.52 o                         
  -4   5   3          0.41          1.88         2.09 o                         
  -3   5   3          5.61          7.16         2.80 o                         
  -2   5   3          2.95          0.84         2.07 o                         
  -1   5   3        379.91        369.88        11.44 o                         
   0   5   3          8.77          6.13         2.07 o                         
   1   5   3        426.55        382.88        17.78 o                         
   2   5   3          9.04          3.46         4.26 o                         
   3   5   3         64.10         79.37        11.75 o                         
   4   5   3          6.60          8.15         6.24 o                         
   5   5   3          0.04         -6.80         6.80 o                         
  -6   6   3         45.30         80.06        27.01 o                         
  -5   6   3         11.26          4.04         6.62 o                         
  -4   6   3        442.72        411.39        17.80 o                         
  -3   6   3         11.40         31.80         4.20 o                         
  -2   6   3       2003.49       2091.28        30.33 o                         
  -1   6   3       2026.70       2115.17        30.38 o                         
   0   6   3        123.81        126.63        10.01 o                         
   1   6   3        414.99        429.12        19.98 o                         
   2   6   3        100.47         82.12        10.00 o                         
   3   6   3         84.31         88.76        11.78 o                         
   4   6   3         10.36          3.73         6.07 o                         
  -6   7   3          2.66         11.22         9.86 o                         
  -5   7   3          0.19          6.97         6.27 o                         
  -4   7   3          0.00         -0.01         2.73 o                         
  -3   7   3         59.25         66.83         9.15 o                         
  -2   7   3         14.22         12.05         2.86 o                         
  -1   7   3         30.74         30.72         4.12 o                         
   0   7   3         55.44         62.65         8.88 o                         
   1   7   3        137.93        136.05        12.50 o                         
   2   7   3         39.93         48.58         9.70 o                         
   3   7   3         37.41         40.21         9.66 o                         
   4   7   3          0.05          3.31         8.90 o                         
  -6   8   3        106.80         88.74        19.50 o                         
  -5   8   3        423.00        383.01        33.66 o                         
  -4   8   3        181.82        206.24        30.47 o                         
  -3   8   3        209.68        257.04        24.42 o                         
  -2   8   3        104.49        119.69        10.16 o                         
  -1   8   3        356.70        379.88        18.67 o                         
   0   8   3         37.19         41.08         7.34 o                         
   1   8   3         45.48         51.80        10.81 o                         
   2   8   3         26.08         34.35         7.80 o                         
   3   8   3         64.71         87.83        18.27 o                         
  -5   9   3         39.37         35.72        16.36 o                         
  -4   9   3          2.71         13.23        12.51 o                         
  -3   9   3          6.54          7.67         6.48 o                         
  -2   9   3         23.92         47.26         7.43 o                         
  -1   9   3         37.58         43.53         7.25 o                         
   0   9   3          6.73          5.72         7.18 o                         
   1   9   3          3.84         17.47         8.39 o                         
   2   9   3         11.94          8.87         9.38 o                         
  -4  10   3        180.53        163.39        22.34 o                         
  -3  10   3         32.18         28.85        10.34 o                         
  -2  10   3        399.74        375.86        39.23 o                         
  -1  10   3        314.34        360.42        30.78 o                         
   0  10   3          0.16         31.02        22.47 o                         
   1  10   3        212.04        213.36        29.78 o                         
  -3  11   3          0.03         -4.09         7.69 o                         
  -2  11   3          0.22          3.77         8.62 o                         
  -1  11   3          0.13          3.34        19.29 o                         
   1 -11   4          0.06         11.71         9.53 o                         
   2 -11   4          1.70         -4.61        24.49 o                         
   3 -11   4          1.05          7.94         9.84 o                         
  -1 -10   4        196.52        208.69        33.93 o                         
   0 -10   4          1.34         10.05         8.94 o                         
   1 -10   4        309.62        308.68        21.66 o                         
   2 -10   4          0.08         -2.15         4.96 o                         
   3 -10   4         60.72         81.11        17.04 o                         
   4 -10   4         79.03         44.36        19.38 o                         
  -2  -9   4          9.35         15.22         9.22 o                         
  -1  -9   4          1.87         35.81        16.82 o                         
   0  -9   4          4.70         -4.13         5.83 o                         
   1  -9   4         17.92         19.59         5.63 o                         
   2  -9   4          0.43         11.00         8.86 o                         
   3  -9   4          6.14          3.54         5.47 o                         
   4  -9   4          0.01         -9.41        17.23 o                         
   5  -9   4          1.31         31.62        18.83 o                         
  -3  -8   4        135.26        149.62        28.86 o                         
  -2  -8   4         21.76          1.40        22.39 o                         
  -1  -8   4          5.06         -4.80         5.55 o                         
   0  -8   4         14.80         35.85        15.43 o                         
   1  -8   4          9.15         -0.90         4.15 o                         
   2  -8   4        361.43        324.19        20.74 o                         
   3  -8   4          1.06          1.23         5.38 o                         
   4  -8   4         21.37         74.07        27.19 o                         
   5  -8   4         77.49         56.60        24.49 o                         
   6  -8   4          0.53         15.38        12.92 o                         
  -4  -7   4          0.44         -2.55        21.87 o                         
  -3  -7   4         12.14         11.03        12.95 o                         
  -2  -7   4          2.78          5.24         4.16 o                         
  -1  -7   4          1.80         10.41         4.54 o                         
   0  -7   4         30.36         24.92         6.90 o                         
   1  -7   4        102.22         78.21         9.65 o                         
   2  -7   4         20.10         13.53         5.30 o                         
   3  -7   4         43.65         42.78         5.81 o                         
   4  -7   4         12.23          6.30         4.40 o                         
   5  -7   4         14.94         34.16         9.80 o                         
   6  -7   4          8.11         22.64        14.70 o                         
  -4  -6   4         28.61         54.09        19.10 o                         
  -3  -6   4          1.55         12.42        11.55 o                         
  -2  -6   4         14.80         13.71         4.87 o                         
  -1  -6   4        805.63        866.35        24.59 o                         
   0  -6   4        434.26        459.27        26.07 o                         
   1  -6   4        189.26        161.61        17.63 o                         
   2  -6   4        455.06        493.89        22.40 o                         
   3  -6   4        297.88        296.64        17.41 o                         
   4  -6   4         19.90         21.49         7.25 o                         
   5  -6   4        404.57        433.72        21.84 o                         
   6  -6   4         47.33         35.31        10.05 o                         
  -5  -5   4          0.10         17.12        17.13 o                         
  -4  -5   4          1.07          0.59        10.40 o                         
  -3  -5   4          1.66         16.68         8.34 o                         
  -2  -5   4        103.38         98.02         9.47 o                         
  -1  -5   4          3.62          0.44         3.72 o                         
   0  -5   4        345.56        305.69        19.67 o                         
   1  -5   4         27.11         19.29         4.40 o                         
   2  -5   4        520.83        449.11        13.23 o                         
   3  -5   4         31.54         35.97         6.58 o                         
   4  -5   4         13.03         12.59         4.38 o                         
   5  -5   4          0.05          3.21         3.67 o                         
   6  -5   4          0.84         -0.40         4.67 o                         
  -5  -4   4          1.56         -1.05         7.07 o                         
  -4  -4   4       1161.55       1123.74        53.82 o                         
  -3  -4   4         64.01         71.89        10.92 o                         
  -2  -4   4        280.40        255.58        17.48 o                         
  -1  -4   4         21.91         28.00         3.93 o                         
   0  -4   4       1360.47       1317.30        18.15 o                         
   1  -4   4         20.63         11.38         2.95 o                         
   2  -4   4        132.71        127.99         7.12 o                         
   3  -4   4       2826.28       2917.99        53.76 o                         
   4  -4   4        116.49        137.58        11.08 o                         
   5  -4   4         97.28         86.42        10.17 o                         
   6  -4   4          0.14          0.19         3.64 o                         
  -6  -3   4          0.58         -4.36        10.01 o                         
  -5  -3   4          0.84         -5.81         7.27 o                         
  -4  -3   4         84.66         90.86        16.81 o                         
  -3  -3   4        157.60        165.92        15.26 o                         
  -2  -3   4          1.75          7.75         3.11 o                         
  -1  -3   4         20.59         14.79         3.03 o                         
   0  -3   4        201.53        180.10         8.51 o                         
   1  -3   4        884.69        723.49        13.80 o                         
   2  -3   4         12.38         16.28         2.59 o                         
   3  -3   4         59.35         59.83         5.31 o                         
   4  -3   4          0.06         -1.38         2.51 o                         
   5  -3   4          0.40         -3.77         3.83 o                         
   6  -3   4          4.27          7.52         4.21 o                         
  -6  -2   4         57.11        100.03        18.03 o                         
  -5  -2   4          7.74         18.91        10.87 o                         
  -4  -2   4       1109.43       1123.01        29.26 o                         
  -3  -2   4         70.15        101.56        13.00 o                         
  -2  -2   4       4596.83       4745.96        74.32 o                         
  -1  -2   4       2015.43       2402.05        34.15 o                         
   0  -2   4      26233.97      27402.92        95.43 o                         
   1  -2   4       8801.40       9546.84        70.20 o                         
   2  -2   4       7907.71       8044.60        45.76 o                         
   3  -2   4        546.65        506.38        18.12 o                         
   4  -2   4         46.44         70.18         8.18 o                         
   5  -2   4        539.98        633.43        27.57 o                         
   6  -2   4         21.51         12.67         6.80 o                         
  -6  -1   4          2.26         -8.40        10.86 o                         
  -5  -1   4         23.10         36.12        13.19 o                         
  -4  -1   4         65.00         74.72         9.62 o                         
  -3  -1   4        133.51        121.22         9.14 o                         
  -2  -1   4         30.89         27.65         4.18 o                         
  -1  -1   4       1752.19       1290.50        20.76 o                         
   0  -1   4        231.08        189.37        11.68 o                         
   1  -1   4         59.15         80.15         4.90 o                         
   2  -1   4         26.87         27.94         3.30 o                         
   3  -1   4          3.68          6.41         2.68 o                         
   4  -1   4          4.75          6.15         3.69 o                         
   5  -1   4        212.25        194.80        16.16 o                         
   6  -1   4         12.78         10.83         6.43 o                         
  -6   0   4          9.01          6.22         6.91 o                         
  -5   0   4        582.02        533.09        52.63 o                         
  -4   0   4        118.23        251.38        39.15 o                         
  -3   0   4        710.58        583.61        19.33 o                         
  -2   0   4       2439.83       2710.74        29.18 o                         
  -1   0   4       9198.67       8937.10        76.95 o                         
   0   0   4       1256.52       1289.22        23.96 o                         
   1   0   4       4864.56       5047.91        35.43 o                         
   2   0   4        325.41        370.86        12.31 o                         
   3   0   4        584.13        577.82        36.28 o                         
   4   0   4         52.71         54.91         9.53 o                         
   5   0   4       1122.00       1259.95        50.61 o                         
   6   0   4        144.00        157.48        20.08 o                         
  -6   1   4         33.69         26.73        11.11 o                         
  -5   1   4         17.34         19.03        18.06 o                         
  -4   1   4        104.87        101.34        13.64 o                         
  -3   1   4          0.41          2.45         2.27 o                         
  -2   1   4        348.77        301.58         8.47 o                         
  -1   1   4         58.33         57.41         3.01 o                         
   0   1   4         11.49          9.85         1.67 o                         
   1   1   4          6.95          4.78         2.05 o                         
   2   1   4         48.02         44.92         6.66 o                         
   3   1   4          2.97         -4.16         4.85 o                         
   4   1   4          6.34          0.58         4.01 o                         
   5   1   4          0.11         -0.98         9.05 o                         
   6   1   4         13.19         28.99        14.16 o                         
  -6   2   4        187.30        186.58        19.12 o                         
  -5   2   4          7.06          7.71         5.28 o                         
  -4   2   4         63.99         68.14         6.93 o                         
  -3   2   4         14.69         21.83         2.47 o                         
  -2   2   4       3995.83       4507.07        35.95 o                         
  -1   2   4       1860.18       1677.65        17.86 o                         
   0   2   4        831.74       1113.66        14.06 o                         
   1   2   4        527.13        691.64        15.06 o                         
   2   2   4       1614.19       1767.85        43.56 o                         
   3   2   4         11.69          4.35         4.18 o                         
   4   2   4        576.05        601.13        34.17 o                         
   5   2   4         13.70         17.20        10.24 o                         
   6   2   4         50.42         50.92        12.56 o                         
  -7   3   4          6.62         17.84        18.64 o                         
  -6   3   4         34.70         40.43        12.65 o                         
  -5   3   4          0.11          1.18         4.35 o                         
  -4   3   4         48.01         49.44         5.76 o                         
  -3   3   4          0.72         -0.05         1.68 o                         
  -2   3   4          4.26          5.16         1.43 o                         
  -1   3   4         64.69         46.78         2.44 o                         
   0   3   4         20.81         18.45         2.47 o                         
   2   3   4        152.47        125.97        11.45 o                         
   3   3   4        107.37         96.93        13.22 o                         
   4   3   4         37.48         42.28        14.41 o                         
   5   3   4          4.43          9.36         7.35 o                         
  -6   4   4         16.94         35.99        11.78 o                         
  -5   4   4        481.29        452.54        23.29 o                         
  -4   4   4         96.55        103.55         7.43 o                         
  -3   4   4       3099.97       3060.63        34.16 o                         
  -2   4   4        316.73        450.17        13.87 o                         
  -1   4   4       3012.76       3539.18        32.35 o                         
   0   4   4         92.90         66.39         4.94 o                         
   1   4   4       1950.83       1938.26        40.95 o                         
   2   4   4        102.45         93.70        10.47 o                         
   3   4   4         27.00         39.23         9.53 o                         
   4   4   4         88.97         82.89        14.34 o                         
   5   4   4        241.62        236.55        26.60 o                         
  -6   5   4          1.18          3.00         6.82 o                         
  -5   5   4          1.80          3.00         5.58 o                         
  -4   5   4         13.47         11.40         4.00 o                         
  -3   5   4         46.53         46.34         3.29 o                         
  -2   5   4          1.87          3.50         3.85 o                         
  -1   5   4         18.12         13.95         2.47 o                         
   0   5   4         32.31         28.20         3.80 o                         
   1   5   4        211.53        209.53        15.15 o                         
   2   5   4          6.51         10.67         5.57 o                         
   3   5   4        131.05        168.51        17.01 o                         
   4   5   4          0.47          1.15         5.71 o                         
   5   5   4          0.64          7.45         8.83 o                         
  -6   6   4         29.96         28.65        10.51 o                         
  -5   6   4          4.65         -0.02         6.29 o                         
  -4   6   4        973.34        998.11        45.75 o                         
  -3   6   4         32.12         28.54         4.19 o                         
  -2   6   4        178.87        222.04        10.29 o                         
  -1   6   4         52.26         94.19         7.61 o                         
   0   6   4        282.15        275.63        14.32 o                         
   1   6   4        497.00        510.57        21.85 o                         
   2   6   4        392.09        413.70        22.10 o                         
   3   6   4        414.94        431.69        25.49 o                         
   4   6   4         17.23          9.37         6.04 o                         
  -6   7   4         12.93         12.11         9.06 o                         
  -5   7   4         92.18         98.41        18.83 o                         
  -4   7   4         55.81         25.58        10.68 o                         
  -3   7   4         37.52         30.26         5.46 o                         
  -2   7   4        135.03        142.00        11.20 o                         
  -1   7   4          0.42         -2.03         2.56 o                         
   0   7   4        140.08        155.27        13.71 o                         
   1   7   4        125.08        121.90        11.86 o                         
   2   7   4        122.81        130.10        13.64 o                         
   3   7   4          0.92          0.20         5.55 o                         
   4   7   4          0.69          7.95         9.05 o                         
  -6   8   4         68.90         67.07        30.61 o                         
  -5   8   4        731.95        712.49        45.53 o                         
  -4   8   4          3.70         30.60        15.23 o                         
  -3   8   4        155.04        201.17        21.30 o                         
  -2   8   4          1.48          2.31         2.93 o                         
  -1   8   4       1523.37       1488.63        37.44 o                         
   0   8   4        180.38        163.37        14.98 o                         
   1   8   4       1032.85       1144.62        42.50 o                         
   2   8   4         11.29         15.48         5.79 o                         
   3   8   4        100.09         67.99        24.30 o                         
  -5   9   4          4.27         -2.07         8.48 o                         
  -4   9   4          0.39          3.34        10.99 o                         
  -3   9   4          4.86         14.06         7.45 o                         
  -2   9   4          8.53         14.30         7.66 o                         
  -1   9   4          8.38         10.55         4.07 o                         
   0   9   4        114.87        130.18        14.75 o                         
   1   9   4         21.33          2.16         7.33 o                         
   2   9   4         11.27         27.98        14.22 o                         
  -4  10   4         29.83         20.52        12.78 o                         
  -3  10   4         54.80         90.34        16.38 o                         
  -2  10   4        430.65        435.52        42.67 o                         
  -1  10   4          6.77          3.21         6.73 o                         
   0  10   4          6.93         18.76         7.07 o                         
   1  10   4          9.52         14.35         8.60 o                         
  -3  11   4          6.30         14.76         7.44 o                         
  -2  11   4          2.70          3.35         6.98 o                         
  -1  11   4          0.36          5.83        21.90 o                         
   1 -11   5          1.40         -6.95         6.95 o                         
   2 -11   5          0.01        -11.87        17.41 o                         
   3 -11   5          0.05         10.89        11.94 o                         
  -1 -10   5        272.21        262.11        38.36 o                         
   0 -10   5          0.22          3.16         8.63 o                         
   1 -10   5        286.15        278.56        20.68 o                         
   2 -10   5         30.15         15.41         6.28 o                         
   3 -10   5          4.22          6.94         6.36 o                         
   4 -10   5         35.83          6.03        12.37 o                         
  -2  -9   5          2.42        -11.55        11.88 o                         
  -1  -9   5          3.94          1.83        12.55 o                         
   0  -9   5          6.98          7.79         8.36 o                         
   1  -9   5         14.12         10.80         5.43 o                         
   2  -9   5         11.36          8.41         4.76 o                         
   3  -9   5          1.69         -0.40         6.29 o                         
   4  -9   5          6.72        -16.30        16.30 o                         
   5  -9   5          3.63         31.56        15.38 o                         
  -3  -8   5        161.70        165.71        47.86 o                         
  -2  -8   5        109.55        174.99        29.71 o                         
  -1  -8   5        115.16        116.16        17.25 o                         
   0  -8   5          3.40         11.28         6.09 o                         
   1  -8   5        104.61         75.78        13.13 o                         
   2  -8   5        467.12        474.88        24.97 o                         
   3  -8   5        219.29        224.05        21.94 o                         
   4  -8   5         31.36         25.47        18.33 o                         
   5  -8   5        106.19        104.01        17.37 o                         
   6  -8   5         17.56         27.07        20.79 o                         
  -4  -7   5          0.45          1.61        13.18 o                         
  -3  -7   5          0.02         -1.06        13.04 o                         
  -2  -7   5          8.73         14.87        11.47 o                         
  -1  -7   5          1.19         -6.28         6.28 o                         
   0  -7   5        161.08        170.43        25.09 o                         
   1  -7   5         22.24         18.54         6.94 o                         
   2  -7   5         87.89         95.77        10.67 o                         
   3  -7   5          9.44         11.01         3.96 o                         
   4  -7   5          1.87          3.50         4.23 o                         
   5  -7   5         27.07         42.40        10.89 o                         
   6  -7   5          1.18          9.78        15.81 o                         
  -4  -6   5        118.59        126.38        27.69 o                         
  -3  -6   5         20.40         14.98         7.39 o                         
  -2  -6   5        226.67        272.45        60.94 o                         
  -1  -6   5         64.95         78.31         8.82 o                         
   0  -6   5       2656.13       2700.38        63.31 o                         
   1  -6   5        669.57        742.62        26.24 o                         
   2  -6   5         32.07         31.76         5.46 o                         
   3  -6   5       1388.94       1441.72        38.93 o                         
   4  -6   5          9.87         16.05         6.78 o                         
   5  -6   5        151.37        143.56        14.85 o                         
   6  -6   5         47.56         44.72        11.98 o                         
  -5  -5   5          0.84          0.88        10.87 o                         
  -4  -5   5          9.00         57.64        20.01 o                         
  -3  -5   5          3.51          3.35        12.15 o                         
  -2  -5   5         19.17         40.90        15.57 o                         
  -1  -5   5        166.19        153.04        12.23 o                         
   0  -5   5        199.14        177.29        12.84 o                         
   1  -5   5        382.78        359.67        16.68 o                         
   2  -5   5        173.58        174.50        10.33 o                         
   3  -5   5         49.49         42.73        10.10 o                         
   4  -5   5         66.66         66.68         9.31 o                         
   5  -5   5          0.04         -3.43         4.82 o                         
   6  -5   5         21.48         22.95         7.67 o                         
  -5  -4   5          4.76          8.34        19.07 o                         
  -4  -4   5       2375.69       2643.03       106.20 o                         
  -3  -4   5         14.48         12.40        10.33 o                         
  -2  -4   5         19.37         31.23        11.52 o                         
  -1  -4   5        125.42        114.80        10.50 o                         
   0  -4   5        469.45        463.67        18.48 o                         
   1  -4   5       2510.89       2631.50        37.53 o                         
   2  -4   5       2181.17       2116.04        26.66 o                         
   3  -4   5        586.30        675.25        23.09 o                         
   4  -4   5         27.17         35.18         5.28 o                         
   5  -4   5        125.34        144.72        14.16 o                         
   6  -4   5        113.09        144.21        23.35 o                         
  -5  -3   5         21.97         12.94         7.11 o                         
  -4  -3   5         35.85         40.19        11.08 o                         
  -3  -3   5        105.72        111.42        11.65 o                         
  -2  -3   5          1.14          5.22         4.71 o                         
  -1  -3   5         25.53         23.11         4.85 o                         
   0  -3   5         21.04         15.98         2.19 o                         
   1  -3   5        221.71        168.04         6.56 o                         
   2  -3   5        111.65        125.55         6.45 o                         
   3  -3   5          4.52          1.78         2.06 o                         
   4  -3   5          8.78          6.90         3.48 o                         
   5  -3   5          7.76         10.98         3.91 o                         
   6  -3   5         27.61         20.92        11.69 o                         
  -6  -2   5         19.09          8.23         7.10 o                         
  -5  -2   5         14.72         11.76         6.44 o                         
  -4  -2   5        159.45        161.99        18.49 o                         
  -3  -2   5          0.34         -4.01         5.94 o                         
  -2  -2   5       3182.91       3835.21        57.29 o                         
  -1  -2   5        438.69        468.44        12.32 o                         
   0  -2   5      58215.81      61189.04       184.73 o                         
   1  -2   5      27675.88      30178.68       103.23 o                         
   2  -2   5       1344.85       1596.08        20.42 o                         
   3  -2   5        198.72        277.48        13.44 o                         
   4  -2   5       1057.13       1112.80        31.50 o                         
   5  -2   5       1680.93       1806.54        48.02 o                         
   6  -2   5         87.65         52.04        11.74 o                         
  -6  -1   5         10.46          1.44         7.10 o                         
  -5  -1   5          9.25         13.62         5.60 o                         
  -4  -1   5         92.27        113.54        14.63 o                         
  -3  -1   5         48.08         45.64         8.09 o                         
  -2  -1   5          2.30          3.99         3.02 o                         
  -1  -1   5       3167.24       2431.72        93.16 o                         
   0  -1   5        649.75        563.58        23.04 o                         
   1  -1   5          5.38          1.00         2.09 o                         
   2  -1   5         41.34         41.43         3.76 o                         
   3  -1   5         11.54         12.83         4.00 o                         
   4  -1   5         80.82         75.29         8.97 o                         
   5  -1   5         20.37         23.47         6.32 o                         
   6  -1   5         15.17         18.33        12.43 o                         
  -6   0   5         25.03         32.74        11.87 o                         
  -5   0   5        480.02        510.83        31.22 o                         
  -4   0   5        198.28        261.64        19.57 o                         
  -3   0   5         39.85         52.87        11.71 o                         
  -2   0   5       1705.94       1781.35        28.78 o                         
  -1   0   5      13304.21      12853.50        79.34 o                         
   0   0   5       3451.35       4114.54        37.29 o                         
   1   0   5        696.60        825.12        15.13 o                         
   2   0   5       3704.12       4272.52        42.30 o                         
   3   0   5        400.88        387.47        21.57 o                         
   4   0   5         34.89         28.39         8.16 o                         
   5   0   5        123.91        110.01        15.15 o                         
   6   0   5        537.98        556.06        37.81 o                         
  -6   1   5          3.06          4.97         7.56 o                         
  -5   1   5          1.45          3.98         4.03 o                         
  -4   1   5         71.66         92.90        12.55 o                         
  -3   1   5        289.54        327.02        11.07 o                         
  -2   1   5        385.27        312.55         8.67 o                         
  -1   1   5         82.90         55.88         3.76 o                         
   0   1   5         67.01         53.76         3.04 o                         
   1   1   5          7.92          9.61         2.72 o                         
   2   1   5        117.55         99.55        10.39 o                         
   3   1   5         19.36         15.82         6.11 o                         
   4   1   5          3.86         -3.55         5.85 o                         
   5   1   5          8.95         11.12         6.03 o                         
   6   1   5          2.02          1.10         7.20 o                         
  -6   2   5        224.67        201.43        23.47 o                         
  -5   2   5         20.34         19.02         7.54 o                         
  -4   2   5         11.21         13.93         3.02 o                         
  -3   2   5       2537.43       2627.71        27.07 o                         
  -2   2   5       2052.45       2090.49        23.03 o                         
  -1   2   5          7.08          7.12         1.73 o                         
   0   2   5         11.25          2.94         1.48 o                         
   1   2   5        339.15        280.15         9.91 o                         
   2   2   5      11900.96      13999.83       124.08 o                         
   3   2   5        689.37        800.67        34.72 o                         
   4   2   5       1372.59       1484.11        53.50 o                         
   5   2   5         30.86         39.14        11.18 o                         
   6   2   5          4.43          1.69         7.53 o                         
  -6   3   5          0.71         -7.23         7.28 o                         
  -5   3   5          9.17          2.42         3.36 o                         
  -4   3   5         96.32        106.42         8.15 o                         
  -3   3   5          7.03          5.13         1.48 o                         
  -2   3   5         31.31         23.43         3.00 o                         
  -1   3   5        179.43        159.72         5.44 o                         
   0   3   5         14.11         19.05         2.88 o                         
   1   3   5         12.72          4.34         2.93 o                         
   2   3   5        122.88        102.03        12.25 o                         
   3   3   5         55.23         43.55        10.27 o                         
   4   3   5          0.37         -0.18         7.58 o                         
   5   3   5          6.34          6.22         5.38 o                         
  -6   4   5        181.05        134.26        21.04 o                         
  -5   4   5        112.91        120.61        15.65 o                         
  -4   4   5        701.78        740.63        23.50 o                         
  -3   4   5        643.89        612.32        13.81 o                         
  -2   4   5       3203.44       3435.33        34.80 o                         
  -1   4   5       7520.98       8869.25        39.99 o                         
   0   4   5       1545.82       1415.71        24.01 o                         
   1   4   5       4520.85       5151.65        75.17 o                         
   2   4   5        777.72        739.80        32.79 o                         
   3   4   5        336.22        376.71        26.50 o                         
   4   4   5        149.74        145.83        18.42 o                         
   5   4   5        285.96        259.99        27.40 o                         
  -6   5   5         15.94          8.60         8.90 o                         
  -5   5   5         19.79          7.36         7.12 o                         
  -4   5   5         60.85         53.62         6.85 o                         
  -3   5   5          0.45          3.11         3.72 o                         
  -2   5   5        133.32        137.24         9.20 o                         
  -1   5   5         35.01         40.52         3.81 o                         
   0   5   5          0.47          1.69         3.21 o                         
   1   5   5        470.75        489.01        22.73 o                         
   2   5   5          0.01         -3.24         4.18 o                         
   3   5   5         94.25        123.96        18.04 o                         
   4   5   5         10.97         10.00         5.81 o                         
   5   5   5         14.92         33.71        10.45 o                         
  -6   6   5        136.54        166.29        25.90 o                         
  -5   6   5          4.25         10.61         9.09 o                         
  -4   6   5        808.29        820.56        41.83 o                         
  -3   6   5        161.00        145.49         9.40 o                         
  -2   6   5        905.05        900.84        24.73 o                         
  -1   6   5        272.03        248.66        13.20 o                         
   0   6   5          3.21          6.57         3.34 o                         
   1   6   5        408.84        380.11        19.05 o                         
   2   6   5        105.95        119.31        13.78 o                         
   3   6   5       1387.50       1306.56        54.68 o                         
   4   6   5          3.17         10.28        10.98 o                         
  -6   7   5          0.36         10.97         8.69 o                         
  -5   7   5          0.25         -6.20         7.30 o                         
  -4   7   5          0.51          5.11         6.85 o                         
  -3   7   5          5.47          6.99         5.62 o                         
  -2   7   5         28.04         24.37         3.73 o                         
  -1   7   5          3.36          5.23         2.58 o                         
   0   7   5        149.82        164.64        12.59 o                         
   1   7   5         39.14         37.86         6.62 o                         
   2   7   5        269.71        269.02        24.56 o                         
   3   7   5          6.39         11.13         8.03 o                         
  -6   8   5         75.62         89.88        18.66 o                         
  -5   8   5         33.33         43.23        13.62 o                         
  -4   8   5       1411.54       1533.06        53.97 o                         
  -3   8   5         60.01         88.73        14.71 o                         
  -2   8   5         36.74         64.30        18.43 o                         
  -1   8   5        783.37        811.30        30.77 o                         
   0   8   5         55.68         69.07        10.25 o                         
   1   8   5         46.17         49.95         9.02 o                         
   2   8   5         59.57         81.46        14.63 o                         
   3   8   5        243.30        264.49        28.11 o                         
  -5   9   5         38.60         23.95        11.77 o                         
  -4   9   5          3.05         -1.53        12.85 o                         
  -3   9   5         24.94         26.38        12.39 o                         
  -2   9   5          0.65         12.86         6.90 o                         
  -1   9   5          5.97          7.24         5.30 o                         
   0   9   5          1.01          2.87         5.16 o                         
   1   9   5         15.39         15.04         6.54 o                         
   2   9   5          3.11         17.97         9.76 o                         
  -4  10   5        181.32        175.41        27.17 o                         
  -3  10   5          9.43         12.82         7.44 o                         
  -2  10   5        290.60        289.97        35.27 o                         
  -1  10   5         28.95          9.17         8.01 o                         
   0  10   5         47.50          2.92        12.40 o                         
   1  10   5         55.36         58.55        23.75 o                         
  -2  11   5          2.25         -3.68        10.43 o                         
   1 -11   6          2.69         16.32        10.50 o                         
   2 -11   6          3.28          9.56        12.55 o                         
   3 -11   6          4.28        -10.83        14.52 o                         
  -1 -10   6        128.47        109.23        26.82 o                         
   0 -10   6          1.19         18.67        10.28 o                         
   1 -10   6        162.25        178.69        30.66 o                         
   2 -10   6         91.09        138.09        19.00 o                         
   3 -10   6        143.65        134.79        29.62 o                         
   4 -10   6         18.85         46.69        28.48 o                         
  -2  -9   6          3.92         25.21        13.23 o                         
  -1  -9   6          5.43         -2.76         9.73 o                         
   0  -9   6          7.16          4.59         9.84 o                         
   1  -9   6         34.43         57.62        10.60 o                         
   2  -9   6         10.63         13.01         6.49 o                         
   3  -9   6         17.61         33.12        19.19 o                         
   4  -9   6          0.13          6.21         9.29 o                         
   5  -9   6          0.35         20.43        17.72 o                         
  -3  -8   6        164.19        212.56        34.47 o                         
  -2  -8   6         38.68         22.30        17.29 o                         
  -1  -8   6         54.02         52.46        16.49 o                         
   0  -8   6          0.08          6.73         7.05 o                         
   1  -8   6        405.12        470.23        31.09 o                         
   2  -8   6         33.28         25.17         6.95 o                         
   3  -8   6        423.63        345.67        22.36 o                         
   4  -8   6          1.40         12.61        13.47 o                         
   5  -8   6         57.85         35.86        12.03 o                         
   6  -8   6          6.79          0.68        13.35 o                         
  -4  -7   6          0.36         10.72        15.14 o                         
  -3  -7   6          7.62         15.24        13.23 o                         
  -2  -7   6          5.86         -1.36        13.35 o                         
  -1  -7   6          1.25          4.34         7.76 o                         
   0  -7   6        170.33        161.33        21.37 o                         
   1  -7   6         16.61         17.58         5.37 o                         
   2  -7   6        247.73        287.25        19.41 o                         
   3  -7   6          6.43          5.32         3.37 o                         
   4  -7   6         12.62         26.66         7.57 o                         
   5  -7   6          0.05          2.09         9.17 o                         
   6  -7   6          0.09        -14.89        14.89 o                         
  -4  -6   6         49.29         20.48        10.43 o                         
  -3  -6   6         36.56         55.39        17.89 o                         
  -2  -6   6        716.55        666.21        79.05 o                         
  -1  -6   6        410.59        396.80        25.08 o                         
   0  -6   6       1457.83       1622.41        67.24 o                         
   1  -6   6         49.81         36.01         6.43 o                         
   2  -6   6          1.60          0.53         2.98 o                         
   3  -6   6        150.53        231.60        14.04 o                         
   4  -6   6        328.51        300.74        26.98 o                         
   5  -6   6        189.09        222.62        18.72 o                         
   6  -6   6         52.25         55.30        20.82 o                         
  -5  -5   6          0.74          2.73        33.25 o                         
  -4  -5   6          2.87         -3.08        10.55 o                         
  -3  -5   6         36.74         62.25        17.14 o                         
  -2  -5   6          5.51         16.19         8.16 o                         
  -1  -5   6        159.56        144.41        14.76 o                         
   0  -5   6         92.61         85.76        10.50 o                         
   1  -5   6        940.06        843.76        35.71 o                         
   2  -5   6         17.21         20.53         3.73 o                         
   3  -5   6         80.57         79.30        11.76 o                         
   4  -5   6        136.31        151.86        14.13 o                         
   5  -5   6          0.05         -2.57         4.16 o                         
   6  -5   6          9.20          8.36         5.73 o                         
  -5  -4   6         83.97         71.88        20.70 o                         
  -4  -4   6        457.40        446.59        44.40 o                         
  -3  -4   6       1783.97       1789.68        80.52 o                         
  -2  -4   6         43.85         48.97        17.29 o                         
  -1  -4   6         10.97          9.27         3.03 o                         
   0  -4   6         10.75         17.24         3.29 o                         
   1  -4   6        340.16        312.78        17.18 o                         
   2  -4   6        468.64        578.06        13.70 o                         
   3  -4   6        992.57       1021.11        28.51 o                         
   4  -4   6        653.89        708.42        25.06 o                         
   5  -4   6          5.64          7.76         3.99 o                         
   6  -4   6         10.38         -1.78         4.59 o                         
  -5  -3   6         22.35         26.00        13.76 o                         
  -4  -3   6         28.73         52.98        14.60 o                         
  -3  -3   6         35.32         36.67         8.54 o                         
  -2  -3   6         17.05         15.78         5.39 o                         
  -1  -3   6        133.39        119.87         8.53 o                         
   0  -3   6          0.13          0.72         2.36 o                         
   1  -3   6        167.00        145.65         6.51 o                         
   2  -3   6         75.88         81.31         5.84 o                         
   3  -3   6         19.52         25.07         3.88 o                         
   4  -3   6          2.29         -0.69         3.30 o                         
   5  -3   6         50.12         54.42         7.68 o                         
   6  -3   6         21.52          9.81         9.13 o                         
  -6  -2   6         10.80          4.79         6.34 o                         
  -5  -2   6        192.47        184.36        21.18 o                         
  -4  -2   6          6.58          5.64         6.02 o                         
  -3  -2   6        128.29        120.48        18.41 o                         
  -2  -2   6        520.43        438.78        22.36 o                         
  -1  -2   6        434.25        536.37        15.87 o                         
   0  -2   6      24042.63      27861.34       138.42 o                         
   1  -2   6      13404.20      14672.36        77.08 o                         
   2  -2   6       6093.34       6102.54        53.11 o                         
   3  -2   6         16.70         26.42         4.48 o                         
   4  -2   6         44.98         57.49         7.86 o                         
   5  -2   6         98.66         92.82        11.26 o                         
   6  -2   6        596.08        665.22        38.96 o                         
  -6  -1   6          6.60         22.24        12.57 o                         
  -5  -1   6          0.03          8.66         6.36 o                         
  -4  -1   6         30.29         43.52         9.91 o                         
  -3  -1   6         26.77         24.47         6.04 o                         
  -2  -1   6         26.01         33.04         3.34 o                         
  -1  -1   6       2848.84       2414.65        31.06 o                         
   0  -1   6        826.96        681.33        14.96 o                         
   1  -1   6         84.09         56.42         4.82 o                         
   2  -1   6          1.01          0.44         1.92 o                         
   3  -1   6          1.33          1.64         2.40 o                         
   4  -1   6         35.69         20.93         6.39 o                         
   5  -1   6          8.16          6.23         4.26 o                         
   6  -1   6          8.42          2.71         7.16 o                         
  -6   0   6          7.42          5.50         7.03 o                         
  -5   0   6        696.82        718.07        36.47 o                         
  -4   0   6        481.54        519.63        27.49 o                         
  -2   0   6        515.36        643.09        17.69 o                         
  -1   0   6        978.39       1382.75        27.31 o                         
   0   0   6        114.06        113.62         7.33 o                         
   1   0   6       8859.22       9140.00        58.82 o                         
   2   0   6        857.77        958.95        29.44 o                         
   3   0   6        780.45       1127.55        43.73 o                         
   4   0   6          0.32          3.78         5.40 o                         
   5   0   6          9.97         10.73         6.44 o                         
   6   0   6        499.97        478.20        35.54 o                         
  -6   1   6          1.22          0.78         7.17 o                         
  -5   1   6         26.31         34.82         6.41 o                         
  -4   1   6         45.14         46.49         5.67 o                         
  -3   1   6         20.58         29.57         3.33 o                         
  -2   1   6        379.05        296.98        12.69 o                         
  -1   1   6         65.21         39.90         3.33 o                         
   0   1   6         87.43         68.58         4.06 o                         
   1   1   6          0.00          3.35         1.88 o                         
   2   1   6        375.07        398.88        20.57 o                         
   3   1   6         18.46         15.72         5.50 o                         
   4   1   6         10.65         16.60         8.65 o                         
   5   1   6          0.26         -6.55         6.55 o                         
   6   1   6          0.44          0.09         5.86 o                         
  -6   2   6        404.13        374.72        37.00 o                         
  -5   2   6         74.83         81.37        11.89 o                         
  -4   2   6         50.35         53.17         4.62 o                         
  -3   2   6        494.86        503.39        12.14 o                         
  -2   2   6        154.24        207.48         8.38 o                         
  -1   2   6      10964.11      11780.53        47.48 o                         
   0   2   6         43.32         49.47         3.88 o                         
   1   2   6       2883.45       3041.44        30.30 o                         
   2   2   6        803.44        877.45        31.91 o                         
   3   2   6        429.08        442.31        26.18 o                         
   4   2   6       1047.80       1043.81        45.37 o                         
   5   2   6          5.64         22.54         8.60 o                         
   6   2   6        101.84        134.68        20.03 o                         
  -6   3   6         13.92         11.11        14.06 o                         
  -5   3   6        155.12        145.44        13.20 o                         
  -4   3   6         81.81         83.10         6.99 o                         
  -3   3   6         46.29         54.24         3.98 o                         
  -2   3   6         47.27         43.07         4.16 o                         
  -1   3   6          5.03          3.72         1.42 o                         
   0   3   6          2.25          3.04         1.83 o                         
   1   3   6         82.94         55.82         8.70 o                         
   2   3   6         61.77         55.78         8.51 o                         
   3   3   6         64.38         61.51        10.66 o                         
   4   3   6         12.32          4.25         5.65 o                         
   5   3   6         12.81         15.72         7.68 o                         
  -6   4   6        367.47        364.55        33.63 o                         
  -5   4   6        478.05        527.71        31.84 o                         
  -4   4   6          8.50         16.80         3.59 o                         
  -3   4   6        339.96        380.62         9.08 o                         
  -2   4   6        676.84        570.02        17.34 o                         
  -1   4   6        101.76        136.42         5.20 o                         
   0   4   6       1126.73       1396.61        24.39 o                         
   1   4   6       1417.89       1397.08        39.62 o                         
   2   4   6        101.47         67.58        18.97 o                         
   3   4   6        243.91        232.87        21.03 o                         
   4   4   6         54.85         39.89        11.16 o                         
   5   4   6        208.84        214.46        25.12 o                         
  -6   5   6         11.07         20.40         8.71 o                         
  -5   5   6         10.65         11.56         6.60 o                         
  -4   5   6          9.51         15.80         6.43 o                         
  -3   5   6          9.24          3.85         4.77 o                         
  -2   5   6          0.23          1.95         2.95 o                         
  -1   5   6         88.29         86.71         5.07 o                         
   0   5   6         21.90         27.73         5.56 o                         
   1   5   6        314.53        285.18        19.73 o                         
   2   5   6          8.26          6.18         4.17 o                         
   3   5   6        110.73        133.30        17.18 o                         
   4   5   6          0.02         -4.10         6.14 o                         
   5   5   6          9.00          7.80        11.56 o                         
  -6   6   6        380.93        364.26        53.74 o                         
  -5   6   6        525.84        547.28        36.16 o                         
  -4   6   6       2043.16       2191.96        68.38 o                         
  -3   6   6        137.03        137.15        12.19 o                         
  -2   6   6        166.85        194.81        12.19 o                         
  -1   6   6         18.23         19.20         4.10 o                         
   0   6   6         74.55         82.26         8.73 o                         
   1   6   6        472.31        501.45        27.56 o                         
   2   6   6        101.14        101.80        15.96 o                         
   3   6   6        776.17        700.51        40.31 o                         
   4   6   6         53.72         58.15        13.19 o                         
  -6   7   6          6.96          3.71        10.96 o                         
  -5   7   6          7.50          5.72         7.39 o                         
  -4   7   6        309.72        381.48        30.63 o                         
  -3   7   6          2.88          8.97         5.50 o                         
  -2   7   6        124.86        111.68        10.82 o                         
  -1   7   6         40.67         35.86         5.32 o                         
   0   7   6        135.74        141.20        12.25 o                         
   1   7   6         28.60         27.24         6.52 o                         
   2   7   6        147.88        173.32        16.99 o                         
   3   7   6          2.04          3.51         6.77 o                         
  -5   8   6         15.40          1.79         6.94 o                         
  -4   8   6        310.33        298.48        24.52 o                         
  -3   8   6          4.10         14.10         7.21 o                         
  -2   8   6         72.47         61.53        18.73 o                         
  -1   8   6        572.90        558.96        25.73 o                         
   0   8   6        747.06        762.20        36.92 o                         
   1   8   6        878.08        840.93        44.01 o                         
   2   8   6         98.29        101.75        13.45 o                         
   3   8   6         45.81         44.52        11.49 o                         
  -5   9   6          0.76         -2.17         8.28 o                         
  -4   9   6         19.59         36.62        11.23 o                         
  -3   9   6         29.98         44.66        10.41 o                         
  -2   9   6          0.12          6.54         7.04 o                         
  -1   9   6         22.41         24.24         6.44 o                         
   0   9   6         23.63         29.14         8.97 o                         
   1   9   6         57.90         58.59        10.71 o                         
   2   9   6          3.83         -5.53         6.62 o                         
  -4  10   6        217.86        190.29        25.54 o                         
  -3  10   6         24.50         24.31        12.87 o                         
  -2  10   6        370.75        406.95        42.39 o                         
  -1  10   6          1.41         -1.00         8.58 o                         
   0  10   6         80.25        108.34        31.81 o                         
   1  10   6         55.96         53.03        15.86 o                         
  -2  11   6          2.57        -10.76        12.36 o                         
   1 -11   7          4.10          4.95         7.59 o                         
   2 -11   7          0.67        -13.91        20.79 o                         
  -1 -10   7         33.78         27.62        12.42 o                         
   0 -10   7         24.60         26.20        25.84 o                         
   1 -10   7         79.08         73.73        18.86 o                         
   2 -10   7         30.00         30.19        10.81 o                         
   3 -10   7         15.62         20.19        12.01 o                         
   4 -10   7         69.45         72.84        31.93 o                         
  -2  -9   7          2.92          8.94        12.80 o                         
  -1  -9   7          2.93         12.70        12.55 o                         
   0  -9   7          0.44         14.55        12.95 o                         
   1  -9   7          4.84         -2.89         5.03 o                         
   2  -9   7          0.91         -1.87         4.40 o                         
   3  -9   7         14.73         26.79         7.29 o                         
   4  -9   7          0.32        -14.03        18.46 o                         
   5  -9   7          0.08         12.00        19.99 o                         
  -3  -8   7         68.71         37.88        21.04 o                         
  -2  -8   7         88.74        104.73        25.51 o                         
  -1  -8   7         61.77         60.38        17.38 o                         
   0  -8   7         79.92         81.96        16.55 o                         
   1  -8   7         42.31         37.40         7.69 o                         
   2  -8   7         11.77         13.21         4.15 o                         
   3  -8   7        330.97        363.32        23.92 o                         
   4  -8   7          3.06          3.95         5.14 o                         
   5  -8   7        180.84        194.99        25.24 o                         
  -3  -7   7          7.07          3.97        11.94 o                         
  -2  -7   7         10.87         19.85        10.58 o                         
  -1  -7   7          0.15         16.43        13.17 o                         
   0  -7   7         68.28         70.62        14.56 o                         
   1  -7   7          1.27         -3.33         3.81 o                         
   2  -7   7        224.74        253.41        18.31 o                         
   3  -7   7          3.48          1.75         6.24 o                         
   4  -7   7         60.96         84.31        14.11 o                         
   5  -7   7          0.40         -4.06         4.48 o                         
   6  -7   7          4.36         12.67        16.61 o                         
  -4  -6   7         95.82        124.33        28.62 o                         
  -3  -6   7          1.74          5.44        12.96 o                         
  -2  -6   7        459.24        473.86        44.30 o                         
  -1  -6   7          0.95         -1.44         3.78 o                         
   0  -6   7        111.74        114.44        30.61 o                         
   1  -6   7        698.68        717.65        27.47 o                         
   2  -6   7         46.19         36.51         4.53 o                         
   3  -6   7         10.19         14.92         3.93 o                         
   4  -6   7        672.57        720.65        40.73 o                         
   5  -6   7         70.46         66.35        11.43 o                         
   6  -6   7        113.79        125.02        24.30 o                         
  -5  -5   7          2.94         24.82        13.53 o                         
  -4  -5   7         10.65          7.70        16.21 o                         
  -3  -5   7         48.67         89.74        21.11 o                         
  -2  -5   7          3.60         23.38        15.81 o                         
  -1  -5   7         83.18         77.58         9.31 o                         
   0  -5   7         82.89         75.10        14.34 o                         
   1  -5   7       1217.00       1091.04        60.27 o                         
   2  -5   7          1.39          6.85         3.34 o                         
   3  -5   7         67.65         54.30         6.73 o                         
   4  -5   7         12.93         18.33         5.81 o                         
   5  -5   7          4.26         13.14         7.59 o                         
   6  -5   7          0.34          3.88         8.19 o                         
  -5  -4   7          0.19         -3.38         9.44 o                         
  -4  -4   7         54.09         59.55        18.98 o                         
  -3  -4   7       1753.85       1932.09        84.08 o                         
  -2  -4   7        459.57        460.43        50.08 o                         
  -1  -4   7         83.78         79.41         6.39 o                         
   0  -4   7       1052.08       1112.83        22.32 o                         
   1  -4   7         27.67         29.16         3.55 o                         
   2  -4   7          9.34          3.68         1.87 o                         
   3  -4   7         14.94         21.62         3.93 o                         
   4  -4   7         52.66         53.90         8.87 o                         
   5  -4   7        118.52        115.00        11.33 o                         
   6  -4   7         72.95         64.47        12.38 o                         
  -5  -3   7         39.14         41.76        16.83 o                         
  -4  -3   7          5.53          4.59         8.48 o                         
  -3  -3   7          2.17         12.26         5.77 o                         
  -2  -3   7          9.10         11.19         5.83 o                         
  -1  -3   7        230.28        216.64         9.64 o                         
   0  -3   7         35.51         26.11         4.29 o                         
   1  -3   7         49.52         42.51         6.12 o                         
   2  -3   7          0.48         -0.11         2.05 o                         
   3  -3   7        128.18        129.88         9.80 o                         
   4  -3   7          1.73          7.55         3.60 o                         
   5  -3   7          4.23          9.70         3.54 o                         
   6  -3   7         12.52         10.65        11.02 o                         
  -6  -2   7         41.80         25.95        12.78 o                         
  -5  -2   7        173.80        185.09        27.82 o                         
  -4  -2   7         62.05         67.37        15.71 o                         
  -3  -2   7        146.26        144.25        17.90 o                         
  -2  -2   7        190.01        219.42        15.48 o                         
  -1  -2   7         30.80         39.98         4.58 o                         
   0  -2   7       3937.54       3786.75        53.16 o                         
   1  -2   7       1975.84       2116.70        31.25 o                         
   2  -2   7        233.53        247.69        10.02 o                         
   3  -2   7        136.47        177.56        10.41 o                         
   4  -2   7       2082.13       2150.81        42.71 o                         
   5  -2   7         59.24         38.11         7.58 o                         
   6  -2   7        112.10         76.94        13.83 o                         
  -6  -1   7         15.07          7.53         9.03 o                         
  -5  -1   7          1.10         -0.31         8.71 o                         
  -4  -1   7         29.34         39.52        19.26 o                         
  -3  -1   7          7.06         12.30        10.21 o                         
  -2  -1   7        102.71         92.54         5.30 o                         
  -1  -1   7        962.11        781.44        19.53 o                         
   0  -1   7       1068.93        904.41        19.31 o                         
   1  -1   7         22.03         13.19         2.99 o                         
   2  -1   7         55.19         43.96         5.63 o                         
   3  -1   7          0.04         -1.19         2.10 o                         
   4  -1   7          9.52          6.77         6.32 o                         
   5  -1   7          0.03          2.45         4.57 o                         
   6  -1   7          1.18          7.23         6.91 o                         
  -6   0   7         61.02         53.59        17.33 o                         
  -5   0   7        634.06        546.74        31.91 o                         
  -4   0   7        225.66        261.80        19.86 o                         
  -3   0   7       2421.62       3089.05        52.12 o                         
  -2   0   7       1459.84       1860.62        42.16 o                         
  -1   0   7         61.00         26.75         4.62 o                         
   0   0   7       1688.02       2048.48        31.34 o                         
   1   0   7          6.05          3.39         2.20 o                         
   2   0   7       9263.23      10292.59        98.78 o                         
   3   0   7       2666.17       2913.15        61.13 o                         
   4   0   7         37.24         30.44         9.66 o                         
   5   0   7         74.25         86.14        11.28 o                         
   6   0   7        459.98        484.64        36.39 o                         
  -6   1   7          1.25          3.94         5.32 o                         
  -5   1   7          5.52          6.50         4.51 o                         
  -4   1   7          2.66          1.33         2.20 o                         
  -3   1   7         22.65         21.44         3.63 o                         
  -2   1   7        616.96        509.09        12.85 o                         
  -1   1   7        128.69         84.75         5.62 o                         
   0   1   7         82.78         64.29         4.76 o                         
   1   1   7          0.00          1.07         2.21 o                         
   2   1   7         46.40         40.25         7.89 o                         
   3   1   7          8.70         10.01         5.79 o                         
   4   1   7         88.36         73.39        11.78 o                         
   5   1   7          3.05          0.82         6.60 o                         
   6   1   7          0.13         -4.32         9.31 o                         
  -6   2   7        684.95        583.68        45.60 o                         
  -5   2   7          2.16         10.35         4.34 o                         
  -4   2   7         26.07         22.40         3.75 o                         
  -3   2   7       1650.46       1953.70        25.67 o                         
  -2   2   7        854.40        795.48        16.32 o                         
  -1   2   7       2720.32       3162.64        22.83 o                         
   0   2   7       1785.46       1946.91        23.54 o                         
   1   2   7       2432.66       2274.24        30.16 o                         
   2   2   7       2242.95       2555.94        55.65 o                         
   3   2   7        107.31        107.67        13.05 o                         
   4   2   7        135.41        134.49        16.68 o                         
   5   2   7        167.70        189.66        22.06 o                         
   6   2   7        147.59        187.04        24.25 o                         
  -6   3   7          7.83         17.25        15.07 o                         
  -5   3   7         39.63         52.42         8.61 o                         
  -4   3   7          8.07         10.62         2.65 o                         
  -3   3   7        253.01        225.28         8.94 o                         
  -2   3   7         95.85        107.98         8.40 o                         
  -1   3   7         43.70         49.50         3.30 o                         
   0   3   7          0.03          0.47         1.69 o                         
   1   3   7         86.26         60.57         7.04 o                         
   2   3   7          0.16         -1.65         4.31 o                         
   3   3   7        146.05        148.54        16.39 o                         
   4   3   7          2.59          8.17         7.32 o                         
   5   3   7          2.40         22.26        10.47 o                         
  -6   4   7         50.84         55.25        24.61 o                         
  -5   4   7        509.61        477.54        24.36 o                         
  -4   4   7        294.97        314.90        14.22 o                         
  -3   4   7        894.63        912.26        19.26 o                         
  -2   4   7        111.77         92.68         7.71 o                         
  -1   4   7       3166.11       3670.06        33.96 o                         
   0   4   7       1783.85       1534.48        27.48 o                         
   1   4   7       2506.45       2901.27        58.32 o                         
   2   4   7          5.22          3.05         4.65 o                         
   3   4   7         27.02         37.44         9.64 o                         
   4   4   7        193.35        161.34        20.01 o                         
   5   4   7         84.77         89.16        16.03 o                         
  -6   5   7         13.87         13.07        15.90 o                         
  -5   5   7          0.92         -3.40         7.55 o                         
  -4   5   7         31.84         29.63         7.15 o                         
  -3   5   7          5.42          7.12         4.42 o                         
  -2   5   7          2.22          4.66         2.11 o                         
  -1   5   7          4.55          3.80         1.59 o                         
   0   5   7         59.41         61.25         7.12 o                         
   1   5   7        434.40        426.38        24.30 o                         
   2   5   7        154.95        149.69        16.21 o                         
   3   5   7         13.85         20.07         8.61 o                         
   4   5   7          0.84          6.41         6.41 o                         
  -6   6   7        371.55        337.24        30.97 o                         
  -5   6   7        449.32        449.51        32.99 o                         
  -4   6   7       1389.33       1412.92        78.15 o                         
  -3   6   7         14.01         15.67         6.65 o                         
  -2   6   7       1170.05       1171.61        31.90 o                         
  -1   6   7        144.49        105.99         7.06 o                         
   0   6   7          0.19         -0.99         3.01 o                         
   1   6   7        268.94        264.87        20.21 o                         
   2   6   7         40.59         52.94        10.18 o                         
   3   6   7        355.20        355.71        28.80 o                         
   4   6   7        136.51        126.78        19.61 o                         
  -6   7   7          3.89          9.67         7.75 o                         
  -5   7   7         59.85         66.19        13.72 o                         
  -4   7   7         56.02         86.16        20.79 o                         
  -3   7   7         43.94         45.35         8.69 o                         
  -2   7   7         45.66         62.54         9.60 o                         
  -1   7   7          5.31          1.13         2.81 o                         
   0   7   7         96.88         98.30        10.48 o                         
   1   7   7         28.76         31.65         7.43 o                         
   2   7   7         50.88         74.09        11.57 o                         
   3   7   7          0.70         -5.48         5.48 o                         
  -5   8   7         14.23          6.78         7.94 o                         
  -4   8   7         16.72         24.93         8.38 o                         
  -3   8   7         95.05        113.92        17.24 o                         
  -2   8   7        121.66        126.16        29.47 o                         
  -1   8   7          1.52          7.64         3.55 o                         
   0   8   7       4211.88       4212.68        87.81 o                         
   1   8   7         55.41         45.08         8.43 o                         
   2   8   7          2.39          1.91         5.51 o                         
   3   8   7          2.49          6.92         6.74 o                         
  -5   9   7         12.79         41.09        13.50 o                         
  -4   9   7          3.40         20.92        10.09 o                         
  -3   9   7          3.90          7.77         9.62 o                         
  -2   9   7          9.86         11.80         6.30 o                         
  -1   9   7          0.89         -0.12         6.64 o                         
   0   9   7         15.60         23.43         7.57 o                         
   1   9   7         26.11         21.33         5.92 o                         
   2   9   7          2.52         12.64         6.71 o                         
  -4  10   7        211.39        229.06        34.09 o                         
  -3  10   7          0.14          9.25        31.99 o                         
  -2  10   7        138.89        122.30        23.65 o                         
  -1  10   7         28.22         22.12         9.08 o                         
   0  10   7        172.16        164.32        40.85 o                         
   2 -11   8          0.35        -13.48        29.99 o                         
  -1 -10   8         50.79         86.28        27.93 o                         
   0 -10   8          1.84          1.09        22.58 o                         
   1 -10   8        192.35        155.54        25.75 o                         
   2 -10   8         64.47         82.35        22.52 o                         
   3 -10   8          5.95         20.99        10.83 o                         
   4 -10   8        185.92        177.80        44.30 o                         
  -2  -9   8          1.46        -15.15        15.96 o                         
  -1  -9   8          0.43          4.77        15.35 o                         
   0  -9   8          8.08          2.45        10.22 o                         
   1  -9   8          0.00          4.60         5.29 o                         
   2  -9   8          1.52         11.27         8.88 o                         
   3  -9   8          5.52          5.98         6.29 o                         
   4  -9   8          0.00          5.35        10.70 o                         
   5  -9   8          6.26         30.51        18.46 o                         
  -3  -8   8         77.42        114.22        26.47 o                         
  -2  -8   8        136.40        131.71        26.48 o                         
  -1  -8   8        187.02        159.69        27.75 o                         
   0  -8   8         10.86          2.61        14.49 o                         
   1  -8   8        125.70        172.76        16.14 o                         
   2  -8   8        187.41        211.92        17.99 o                         
   3  -8   8        461.09        441.85        27.33 o                         
   4  -8   8          2.79         34.64        12.24 o                         
   5  -8   8        208.41        193.93        25.40 o                         
  -3  -7   8          1.62         29.27        16.65 o                         
  -2  -7   8          4.47         24.19        14.80 o                         
  -1  -7   8          1.00          9.04        11.81 o                         
   0  -7   8         19.81         31.05        12.67 o                         
   1  -7   8          0.04          5.84         4.95 o                         
   2  -7   8        184.57        184.09        22.98 o                         
   3  -7   8          5.76          8.65         8.05 o                         
   4  -7   8         25.11         38.45        20.49 o                         
   5  -7   8          0.37          0.88         5.72 o                         
   6  -7   8          2.54         -0.74         5.68 o                         
  -4  -6   8        137.57        158.22        33.31 o                         
  -3  -6   8         21.58         -1.12        10.66 o                         
  -2  -6   8        483.61        509.58        45.66 o                         
  -1  -6   8        211.37        241.39        48.54 o                         
   0  -6   8         29.02         56.29        13.03 o                         
   1  -6   8       1061.92        987.84        31.11 o                         
   2  -6   8          3.38          0.54         5.91 o                         
   3  -6   8         77.25         87.45         7.78 o                         
   4  -6   8          0.33          5.07         5.52 o                         
   5  -6   8        473.64        483.08        29.17 o                         
   6  -6   8        118.94        100.55        14.89 o                         
  -5  -5   8          0.06         -6.82        10.99 o                         
  -4  -5   8         23.62         31.48        17.24 o                         
  -3  -5   8         15.53         37.47        15.79 o                         
  -2  -5   8          1.23          7.63        12.80 o                         
  -1  -5   8          0.30         -3.04         3.04 o                         
   0  -5   8         38.85         42.45        10.03 o                         
   1  -5   8        452.03        422.49        20.86 o                         
   2  -5   8          1.34          0.36         2.03 o                         
   3  -5   8         72.18         55.09         6.49 o                         
   4  -5   8         10.28         22.36         6.78 o                         
   5  -5   8         28.93         37.76         7.95 o                         
   6  -5   8          0.00          7.69         6.57 o                         
  -5  -4   8        118.61        158.49        40.76 o                         
  -4  -4   8        267.73        359.80        40.14 o                         
  -3  -4   8        545.55        608.18        48.21 o                         
  -2  -4   8        347.94        331.24        26.01 o                         
  -1  -4   8          1.96          0.53         1.97 o                         
   0  -4   8        944.97        956.61        22.50 o                         
   1  -4   8       6521.34       6876.43       102.96 o                         
   2  -4   8         60.16         59.63         4.71 o                         
   3  -4   8          0.73          0.79         2.50 o                         
   4  -4   8        512.47        517.83        26.76 o                         
   5  -4   8         25.94         29.75         5.79 o                         
   6  -4   8         16.50         18.42         7.66 o                         
  -5  -3   8          7.09          4.53        11.20 o                         
  -4  -3   8         12.04         10.68        10.81 o                         
  -3  -3   8         16.24         12.97         6.12 o                         
  -2  -3   8         18.06         23.34         6.68 o                         
  -1  -3   8        558.73        478.83        14.58 o                         
   0  -3   8        237.96        218.24        18.33 o                         
   1  -3   8          0.08          1.04         4.71 o                         
   2  -3   8          4.58          7.79         2.91 o                         
   3  -3   8        186.08        192.49        11.94 o                         
   4  -3   8         11.17          9.13         3.72 o                         
   5  -3   8        133.44        135.72        12.49 o                         
   6  -3   8          0.11          0.07         5.63 o                         
  -6  -2   8        200.22        187.59        38.54 o                         
  -5  -2   8        185.13        144.29        24.67 o                         
  -4  -2   8         25.04         20.55        13.47 o                         
  -3  -2   8         45.89         57.37        22.12 o                         
  -2  -2   8          9.03         -0.21         7.54 o                         
  -1  -2   8       1772.67       1731.07        41.03 o                         
   0  -2   8       6326.72       6922.27        77.76 o                         
   1  -2   8        394.26        452.35        18.51 o                         
   2  -2   8        105.37         95.31         6.69 o                         
   3  -2   8       1294.13       1300.27        38.85 o                         
   4  -2   8        527.78        529.21        20.88 o                         
   5  -2   8        226.52        239.34        21.73 o                         
   6  -2   8         20.99         16.93         8.20 o                         
  -6  -1   8          6.81         13.33         8.78 o                         
  -5  -1   8          0.51          5.06         7.80 o                         
  -4  -1   8         43.02         24.21        11.28 o                         
  -3  -1   8          2.00          0.80         1.88 o                         
  -2  -1   8        775.40        824.81        57.43 o                         
  -1  -1   8          2.19          5.23         2.60 o                         
   0  -1   8       1027.45        896.49        20.76 o                         
   1  -1   8         29.17         25.40         3.91 o                         
   2  -1   8        298.41        261.60        16.29 o                         
   3  -1   8          1.35          2.82         1.98 o                         
   4  -1   8         58.17         51.28         7.22 o                         
   5  -1   8          0.20         -3.32         5.78 o                         
   6  -1   8          3.52          7.99        10.18 o                         
  -6   0   8          2.71          8.52         8.04 o                         
  -5   0   8        187.90        214.54        28.76 o                         
  -4   0   8        504.03        564.70        38.45 o                         
  -3   0   8       3489.01       3835.35        58.85 o                         
  -2   0   8        278.71        430.52        16.45 o                         
  -1   0   8       1457.86       1993.94        30.98 o                         
   0   0   8        489.90        631.96        18.75 o                         
   1   0   8       3244.81       3148.39        26.59 o                         
   2   0   8         30.88         28.80         6.67 o                         
   3   0   8        115.11        147.35        14.81 o                         
   4   0   8        936.69       1269.43        47.07 o                         
   5   0   8         24.39         18.69        11.75 o                         
   6   0   8        432.27        436.76        34.50 o                         
  -6   1   8          4.62         10.16         8.11 o                         
  -5   1   8          1.51          2.58         4.15 o                         
  -4   1   8         10.37          6.87         2.67 o                         
  -3   1   8        116.10        104.42         7.16 o                         
  -2   1   8        147.21         99.30         7.54 o                         
  -1   1   8        300.03        230.84         9.66 o                         
   0   1   8         24.10         14.58         2.38 o                         
   1   1   8          3.81         -0.51         1.88 o                         
   2   1   8          0.47         -0.02         3.26 o                         
   3   1   8         33.31         26.40         6.02 o                         
   4   1   8         26.46         36.80        10.58 o                         
   5   1   8          1.35          0.60         8.92 o                         
   6   1   8         23.19         23.78         8.64 o                         
  -6   2   8        192.64        136.19        23.00 o                         
  -5   2   8        542.00        497.71        23.20 o                         
  -4   2   8         20.98         18.47         3.56 o                         
  -3   2   8         44.23         40.60         3.89 o                         
  -2   2   8          6.45         13.40         2.68 o                         
  -1   2   8       5071.01       5593.32        33.31 o                         
   0   2   8       3118.28       3165.92        31.39 o                         
   1   2   8        295.23        233.64        12.27 o                         
   2   2   8        430.60        504.88        25.11 o                         
   3   2   8       1213.35       1205.46        44.18 o                         
   4   2   8        491.53        523.50        32.65 o                         
   5   2   8         33.25         26.81         8.07 o                         
   6   2   8         37.67         61.54        14.40 o                         
  -6   3   8         17.35         -6.89        13.29 o                         
  -5   3   8          1.50          3.09         4.09 o                         
  -4   3   8         27.60         16.25         3.26 o                         
  -3   3   8        134.02        138.28        10.96 o                         
  -2   3   8          0.78          2.37         3.63 o                         
  -1   3   8        294.67        257.39         7.53 o                         
   0   3   8         52.08         54.18         4.52 o                         
   1   3   8        115.39         90.89         8.44 o                         
   2   3   8          1.45         -1.69         4.21 o                         
   3   3   8        133.21        115.95        14.32 o                         
   4   3   8          0.15         -4.15         6.24 o                         
   5   3   8          8.57         17.64         8.44 o                         
  -6   4   8         36.16         26.02        15.63 o                         
  -5   4   8        502.79        500.80        24.82 o                         
  -4   4   8        295.15        266.21        13.02 o                         
  -3   4   8          3.95         11.21         8.23 o                         
  -2   4   8       4471.13       4784.98        57.08 o                         
  -1   4   8       1433.62       1488.43        22.83 o                         
   0   4   8        342.78        322.12        12.98 o                         
   1   4   8       1037.01       1075.44        36.40 o                         
   2   4   8        128.64         88.59        13.05 o                         
   3   4   8        180.54        164.93        18.14 o                         
   4   4   8        139.75        138.37        18.58 o                         
   5   4   8         82.03        100.74        21.35 o                         
  -6   5   8          4.08          6.05         9.55 o                         
  -5   5   8         29.88         31.22         9.62 o                         
  -4   5   8          9.59          8.12         6.34 o                         
  -3   5   8          0.29          1.95         4.98 o                         
  -2   5   8         14.27         15.06         4.29 o                         
  -1   5   8          1.28         -1.53         1.64 o                         
   0   5   8         99.73         96.46        10.49 o                         
   1   5   8        115.60         92.04        11.63 o                         
   2   5   8        280.14        277.79        22.61 o                         
   3   5   8         19.19         19.66         7.81 o                         
   4   5   8          4.54          8.18         6.63 o                         
  -6   6   8        153.89        134.98        25.75 o                         
  -5   6   8         28.88         36.47         9.56 o                         
  -4   6   8         71.74         76.30        14.14 o                         
  -3   6   8       3231.48       3409.86        86.52 o                         
  -2   6   8       1598.14       1730.42        38.16 o                         
  -1   6   8          2.16          1.72         2.14 o                         
   0   6   8        515.72        484.70        24.67 o                         
   1   6   8         24.95         30.46         7.53 o                         
   2   6   8          0.57          1.51         5.44 o                         
   3   6   8        163.89        158.74        23.33 o                         
   4   6   8         95.64         74.27        16.24 o                         
  -6   7   8          0.23          5.63        14.55 o                         
  -5   7   8          0.00          4.84         5.99 o                         
  -4   7   8         78.88         74.94        14.74 o                         
  -3   7   8          1.19          0.31         5.32 o                         
  -2   7   8         18.59         20.26         7.88 o                         
  -1   7   8         54.37         42.77         4.65 o                         
   0   7   8        154.62        157.10        13.11 o                         
   1   7   8        123.78        150.03        14.72 o                         
   2   7   8         48.97         60.27        12.51 o                         
   3   7   8          4.53          0.36         7.56 o                         
  -5   8   8        129.61        102.49        22.97 o                         
  -4   8   8        251.51        279.47        24.05 o                         
  -3   8   8          0.05          7.09        10.43 o                         
  -2   8   8          1.91         13.29         9.24 o                         
  -1   8   8         66.87         58.87         8.48 o                         
   0   8   8       1521.96       1488.11        42.35 o                         
   1   8   8        153.73        158.64        15.79 o                         
   2   8   8        100.47        118.65        14.93 o                         
  -5   9   8          4.01          6.78         7.80 o                         
  -4   9   8         14.27         16.12        12.78 o                         
  -3   9   8          8.62          3.55        11.03 o                         
  -2   9   8          5.19         -2.71         5.53 o                         
  -1   9   8          6.27         11.65         6.77 o                         
   0   9   8         29.89         37.88        13.69 o                         
   1   9   8         15.64         11.79         9.24 o                         
   2   9   8          0.47         -7.75         7.75 o                         
  -4  10   8         29.03         10.05        12.22 o                         
  -3  10   8        244.57        240.54        34.73 o                         
  -2  10   8          1.84         -1.84        23.75 o                         
  -1  10   8          0.10         15.69         8.89 o                         
   0  10   8        116.39        198.35        43.06 o                         
   0 -10   9         11.85         10.49        36.64 o                         
   1 -10   9         65.39         55.90        15.01 o                         
   2 -10   9         44.22         39.38        13.01 o                         
   3 -10   9         35.19         25.99        26.09 o                         
   4 -10   9         94.81         66.81        28.36 o                         
  -2  -9   9          0.06         10.22        10.06 o                         
  -1  -9   9          0.32         -0.52         9.06 o                         
   0  -9   9         13.35         10.84         9.79 o                         
   1  -9   9          4.02         -1.60        13.44 o                         
   2  -9   9          0.01         -9.65         9.65 o                         
   3  -9   9          2.60          7.27         5.64 o                         
   4  -9   9          0.62         25.72        20.98 o                         
   5  -9   9          4.98        -11.32        15.44 o                         
  -3  -8   9          7.92         14.90        48.57 o                         
  -2  -8   9         29.67        101.13        42.88 o                         
  -1  -8   9        455.65        516.60        64.17 o                         
   0  -8   9         32.39         38.99        10.87 o                         
   1  -8   9         14.98         29.91         9.96 o                         
   2  -8   9          0.18         -1.45         7.06 o                         
   3  -8   9        206.06        243.31        21.06 o                         
   4  -8   9          4.42          4.00         5.93 o                         
   5  -8   9        169.17        123.21        20.54 o                         
  -3  -7   9          1.72         16.99        13.02 o                         
  -2  -7   9          0.30          7.41        18.33 o                         
  -1  -7   9         24.25         20.73        14.27 o                         
   0  -7   9          0.92          1.18        14.77 o                         
   1  -7   9         12.22          9.87         4.02 o                         
   2  -7   9         34.13         49.82        11.57 o                         
   3  -7   9          1.13          8.75         5.84 o                         
   4  -7   9         21.79         29.14         9.50 o                         
   5  -7   9          4.44          0.97         5.39 o                         
   6  -7   9          0.00        -12.18        20.58 o                         
  -4  -6   9         84.14        117.96        28.06 o                         
  -3  -6   9        232.77        243.50        42.08 o                         
  -2  -6   9        811.41        925.16        81.95 o                         
  -1  -6   9          2.31          2.39         4.08 o                         
   0  -6   9        373.00        295.45        28.12 o                         
   1  -6   9        154.18        149.65        11.54 o                         
   2  -6   9         20.90          9.32        22.15 o                         
   3  -6   9        115.08        153.58        10.51 o                         
   4  -6   9         67.55         91.67        15.85 o                         
   5  -6   9        398.09        394.48        27.06 o                         
   6  -6   9          4.30         25.51         9.34 o                         
  -4  -5   9          1.78          4.69        10.58 o                         
  -3  -5   9          0.17          0.95        14.64 o                         
  -2  -5   9          0.90         20.30        14.33 o                         
  -1  -5   9          1.76          0.30         2.64 o                         
   0  -5   9          0.13         -0.51         1.77 o                         
   1  -5   9         71.63         65.82         6.26 o                         
   2  -5   9         37.39         39.63         4.84 o                         
   3  -5   9         41.63         46.41         5.73 o                         
   4  -5   9         30.61         37.00         7.07 o                         
   5  -5   9          5.40          4.55         5.42 o                         
   6  -5   9         11.02         12.61         5.01 o                         
  -5  -4   9         31.89         22.33        15.10 o                         
  -4  -4   9        113.60        182.85        28.56 o                         
  -3  -4   9         50.12         24.02        12.88 o                         
  -2  -4   9        448.33        352.82        62.01 o                         
  -1  -4   9         45.17         31.16         4.42 o                         
   0  -4   9       1997.46       2322.65        51.69 o                         
   1  -4   9       3160.63       3543.39        70.92 o                         
   2  -4   9       2961.50       3093.68        32.43 o                         
   3  -4   9          2.03          4.50         3.03 o                         
   4  -4   9         57.22         68.18        10.66 o                         
   5  -4   9          7.31          1.61         4.34 o                         
   6  -4   9         57.33         45.89        11.77 o                         
  -5  -3   9          0.56          1.28         8.94 o                         
  -4  -3   9         13.87         25.58        13.79 o                         
  -3  -3   9         45.82         42.93         9.84 o                         
  -2  -3   9          9.93         20.01        14.40 o                         
  -1  -3   9        817.77        673.87        24.27 o                         
   0  -3   9        219.62        240.06        19.25 o                         
   1  -3   9         20.81         16.79         5.22 o                         
   2  -3   9          8.14         10.95         3.11 o                         
   3  -3   9        133.24        131.10        10.02 o                         
   4  -3   9          5.27          2.69         3.89 o                         
   5  -3   9        115.63        113.68        15.11 o                         
   6  -3   9         41.95         48.05        11.25 o                         
  -6  -2   9        117.29        109.29        24.43 o                         
  -5  -2   9        409.64        417.64        58.85 o                         
  -4  -2   9         14.93         15.55         9.85 o                         
  -3  -2   9         91.86         81.56        11.94 o                         
  -2  -2   9        433.02        481.24        21.16 o                         
  -1  -2   9       2526.21       2507.68        50.62 o                         
   0  -2   9       2830.05       2775.58        31.25 o                         
   1  -2   9        378.66        331.16        19.91 o                         
   2  -2   9         24.64         29.26         3.88 o                         
   3  -2   9         44.68         24.39         8.07 o                         
   4  -2   9        163.57        176.29        11.58 o                         
   5  -2   9        764.99        847.19        40.83 o                         
   6  -2   9         83.01         83.29        14.89 o                         
  -6  -1   9          2.81         -2.38         9.86 o                         
  -5  -1   9          2.90         17.06        10.85 o                         
  -4  -1   9         56.82         64.55        13.70 o                         
  -3  -1   9         34.89         40.36         7.02 o                         
  -2  -1   9        946.63        988.05        39.27 o                         
  -1  -1   9        117.83        107.16         7.14 o                         
   0  -1   9       1053.41        938.73        22.84 o                         
   1  -1   9          1.73          3.49         3.26 o                         
   2  -1   9        190.46        165.19        13.68 o                         
   3  -1   9          0.12          9.42         5.70 o                         
   4  -1   9         60.56         60.91         6.98 o                         
   5  -1   9         10.84         15.64         6.58 o                         
   6  -1   9          0.64          6.15         8.26 o                         
  -6   0   9          1.84          0.83        12.83 o                         
  -5   0   9          5.80         -6.82         8.08 o                         
  -4   0   9        337.20        335.80        15.62 o                         
  -3   0   9        332.02        447.96        20.71 o                         
  -2   0   9        260.95        333.37        16.91 o                         
  -1   0   9        400.30        327.49        13.22 o                         
   0   0   9         85.08         85.86         7.67 o                         
   1   0   9        892.25       1175.38        17.68 o                         
   2   0   9        594.74        725.16        28.03 o                         
   3   0   9        734.53        769.91        33.19 o                         
   4   0   9        733.86        679.49        25.31 o                         
   5   0   9        178.93        199.43        21.60 o                         
   6   0   9        401.59        389.80        33.27 o                         
  -6   1   9         12.23         16.74        17.29 o                         
  -5   1   9          2.87          5.84         6.97 o                         
  -4   1   9         26.98         25.37         4.20 o                         
  -3   1   9         42.92         44.88         7.23 o                         
  -2   1   9         56.99         42.23         4.49 o                         
  -1   1   9        771.89        569.46        15.73 o                         
   0   1   9          4.28          4.65         2.43 o                         
   1   1   9          6.02          6.66         1.96 o                         
   2   1   9         19.84         18.47         4.87 o                         
   3   1   9         20.00         27.79         7.41 o                         
   4   1   9         24.39         23.26        11.63 o                         
   5   1   9          5.63          5.39         6.35 o                         
   6   1   9          3.69         18.70         9.34 o                         
  -6   2   9          4.43         45.09        15.57 o                         
  -5   2   9        523.41        469.48        20.42 o                         
  -4   2   9        329.32        307.94        12.21 o                         
  -3   2   9       1153.30       1224.99        20.62 o                         
  -2   2   9        120.87         95.69         6.53 o                         
  -1   2   9       3295.16       3336.03        30.84 o                         
   0   2   9       1977.21       2235.15        25.16 o                         
   2   2   9       1887.43       1858.10        38.05 o                         
   3   2   9        402.77        415.67        26.54 o                         
   4   2   9          5.96          7.90         5.39 o                         
   5   2   9        117.65        113.52        17.80 o                         
  -6   3   9         17.26          8.86        14.27 o                         
  -5   3   9          1.74          3.43         4.02 o                         
  -4   3   9         58.27         46.78         6.09 o                         
  -3   3   9        113.22        106.97         6.96 o                         
  -2   3   9          1.47          4.89         3.60 o                         
  -1   3   9        158.28        133.85         6.48 o                         
   0   3   9         15.74         21.51         3.23 o                         
   1   3   9          3.84          1.22         3.44 o                         
   2   3   9         26.64         23.21         7.28 o                         
   3   3   9         94.15         89.18        13.12 o                         
   4   3   9         26.97         18.97         9.93 o                         
   5   3   9         13.21         19.72        11.01 o                         
  -6   4   9         12.42          9.23        10.03 o                         
  -5   4   9         50.82         41.06         8.70 o                         
  -4   4   9        649.44        656.28        24.14 o                         
  -3   4   9         35.30         58.39         7.29 o                         
  -2   4   9          9.74         15.41         3.82 o                         
  -1   4   9          0.30          3.90         2.18 o                         
   0   4   9        300.78        214.04        12.44 o                         
   1   4   9       1878.41       1971.91        50.13 o                         
   2   4   9          5.62          7.19         4.56 o                         
   3   4   9         28.69         22.05         8.16 o                         
   4   4   9          4.13         -0.51         6.07 o                         
   5   4   9        180.40        133.96        21.06 o                         
  -6   5   9          9.57         -4.65         6.00 o                         
  -5   5   9         47.70         49.24        16.94 o                         
  -4   5   9        154.23        154.01        17.52 o                         
  -3   5   9         49.47         50.69         8.87 o                         
  -2   5   9         13.64         17.61         2.88 o                         
  -1   5   9          0.24         -1.12         1.51 o                         
   0   5   9         99.78         82.78        10.25 o                         
   1   5   9         75.50         65.52        10.15 o                         
   2   5   9        403.83        418.08        28.70 o                         
   3   5   9         10.35          1.69         5.92 o                         
   4   5   9         22.97         18.76         7.18 o                         
  -6   6   9        183.86        208.85        51.65 o                         
  -5   6   9        178.14        202.80        22.41 o                         
  -4   6   9        910.83        938.53        44.99 o                         
  -3   6   9          0.07         30.91        10.30 o                         
  -2   6   9        172.97        169.35        15.14 o                         
  -1   6   9       2005.14       2002.84        42.65 o                         
   0   6   9        159.71        204.18        16.42 o                         
   1   6   9        916.52        958.40        39.58 o                         
   2   6   9        114.97        131.18        17.06 o                         
   3   6   9         69.47        111.73        17.32 o                         
   4   6   9         25.70         14.63         7.95 o                         
  -6   7   9          0.72         19.99        14.13 o                         
  -5   7   9         36.47         48.19        11.58 o                         
  -4   7   9          1.23          0.66         5.26 o                         
  -3   7   9         10.46         11.53         6.32 o                         
  -2   7   9          4.54         -5.81         6.67 o                         
  -1   7   9          2.73          0.80         2.16 o                         
   0   7   9         84.78         85.37         9.75 o                         
   1   7   9         78.46         83.21        13.03 o                         
   2   7   9          8.20          8.23         5.74 o                         
   3   7   9          0.17         -6.12         6.12 o                         
  -5   8   9         87.36         83.59        16.48 o                         
  -4   8   9          0.95          1.05         5.92 o                         
  -3   8   9         48.99         68.57        14.52 o                         
  -2   8   9        341.05        308.67        34.08 o                         
  -1   8   9        277.48        278.98        18.73 o                         
   0   8   9        218.13        217.90        16.47 o                         
   1   8   9        183.50        171.29        16.42 o                         
   2   8   9         68.14         61.41        11.52 o                         
  -5   9   9          4.43         11.77         9.23 o                         
  -4   9   9          1.93         11.47         9.66 o                         
  -3   9   9         20.86         16.34         8.70 o                         
  -2   9   9         35.83         41.39        10.25 o                         
  -1   9   9          4.87          9.97         7.89 o                         
   0   9   9          0.41          1.67         9.92 o                         
   1   9   9          6.63          4.93         9.70 o                         
  -3  10   9        440.75        407.66        63.77 o                         
  -2  10   9         10.30         29.06        14.17 o                         
  -1  10   9          2.03         -4.86        15.56 o                         
   0  10   9          0.31         10.96        12.30 o                         
   0 -10  10         14.54         21.13         9.71 o                         
   1 -10  10          4.72         -7.21         9.34 o                         
   2 -10  10         83.71        126.02        23.96 o                         
   3 -10  10          0.32         -6.84        15.72 o                         
   4 -10  10         10.70         12.30        11.94 o                         
  -2  -9  10          0.04          0.45         8.60 o                         
  -1  -9  10          0.30         12.90        22.30 o                         
   0  -9  10         23.28         25.90        10.82 o                         
   1  -9  10          2.79         -1.07         7.53 o                         
   2  -9  10         12.41          7.06         6.95 o                         
   3  -9  10          0.04         -1.98         5.06 o                         
   4  -9  10          0.42         -0.37        15.63 o                         
   5  -9  10          0.12          8.18        12.24 o                         
  -3  -8  10         15.56         11.06        11.44 o                         
  -2  -8  10         61.22         63.59        20.27 o                         
  -1  -8  10         84.49         73.52        26.64 o                         
   0  -8  10        202.84        187.69        25.48 o                         
   1  -8  10          0.06          5.44         4.24 o                         
   2  -8  10         22.81         17.74         6.01 o                         
   3  -8  10        386.98        340.44        25.36 o                         
   4  -8  10         14.01         13.13         9.03 o                         
   5  -8  10        168.26        148.78        23.53 o                         
  -3  -7  10          0.36         -7.28        12.70 o                         
  -2  -7  10          0.08         12.00        13.84 o                         
  -1  -7  10         52.08         43.06        19.38 o                         
   0  -7  10          1.39         -4.08         5.42 o                         
   1  -7  10         74.51         76.71         9.07 o                         
   2  -7  10          0.27          2.51         5.68 o                         
   3  -7  10         23.93         30.11         9.39 o                         
   4  -7  10         46.10         45.27        15.66 o                         
   5  -7  10          0.01          6.99         5.39 o                         
   6  -7  10          3.28         -5.60         6.14 o                         
  -4  -6  10        489.45        553.51        57.72 o                         
  -3  -6  10        673.53        734.45        60.90 o                         
  -2  -6  10        153.47        113.32        30.39 o                         
  -1  -6  10         62.07        100.58        17.02 o                         
   0  -6  10       1074.76       1121.03        53.91 o                         
   1  -6  10        441.60        382.76        52.51 o                         
   2  -6  10        234.55        173.59        21.17 o                         
   3  -6  10         22.63         30.09         5.69 o                         
   4  -6  10         17.54         13.11         8.36 o                         
   5  -6  10        171.36        193.80        19.76 o                         
   6  -6  10         61.33         57.73        11.92 o                         
  -4  -5  10         37.57         51.93        20.84 o                         
  -3  -5  10         12.31         11.18        10.30 o                         
  -2  -5  10          0.48          3.69         8.37 o                         
  -1  -5  10          0.57         -1.55         2.34 o                         
   0  -5  10          0.19         19.69         6.18 o                         
   1  -5  10         50.33         47.15         5.24 o                         
   2  -5  10         69.99         58.46         8.35 o                         
   3  -5  10         51.47         53.81         7.22 o                         
   4  -5  10          4.67          6.08         4.58 o                         
   5  -5  10          0.66          6.53         4.99 o                         
   6  -5  10         16.29         20.43         6.64 o                         
  -5  -4  10         27.32         18.41        13.11 o                         
  -4  -4  10         86.08         29.92        10.47 o                         
  -3  -4  10          2.87         -1.85         7.94 o                         
  -2  -4  10       1194.93       1252.53        49.58 o                         
  -1  -4  10          1.37          5.88         2.27 o                         
   0  -4  10          7.19         14.33         4.74 o                         
   1  -4  10       1413.94       1593.63        35.88 o                         
   2  -4  10       4654.44       4820.14        59.17 o                         
   3  -4  10          2.05          1.49         3.29 o                         
   4  -4  10        637.42        627.71        30.90 o                         
   5  -4  10        602.35        640.27        34.92 o                         
   6  -4  10         62.12         83.53        14.45 o                         
  -5  -3  10          3.52          8.84         8.30 o                         
  -4  -3  10          3.49          2.63        11.14 o                         
  -3  -3  10         13.59         12.45         6.24 o                         
  -2  -3  10          5.05         -3.45         4.16 o                         
  -1  -3  10        975.65        938.53        37.22 o                         
   0  -3  10        270.07        236.62         9.52 o                         
   1  -3  10         77.38         71.23        10.04 o                         
   2  -3  10          4.47          1.90         2.16 o                         
   3  -3  10        141.53        148.52        10.53 o                         
   4  -3  10         30.52         30.87         7.83 o                         
   5  -3  10          0.12          8.23         6.66 o                         
   6  -3  10          1.68          0.78         5.54 o                         
  -6  -2  10          4.70          9.45        14.12 o                         
  -5  -2  10        266.62        222.48        32.52 o                         
  -4  -2  10          2.60         -3.33         6.91 o                         
  -3  -2  10        457.04        394.64        28.33 o                         
  -2  -2  10       1079.23       1370.08        76.72 o                         
  -1  -2  10          5.71         16.52         4.02 o                         
   0  -2  10        744.51        876.43        51.80 o                         
   1  -2  10        115.50        101.17        13.87 o                         
   2  -2  10        206.62        161.04         8.96 o                         
   3  -2  10        599.35        598.70        28.04 o                         
   4  -2  10        946.13        896.46        38.28 o                         
   5  -2  10        364.49        396.81        28.68 o                         
   6  -2  10         56.35         72.78        13.17 o                         
  -6  -1  10          0.48         14.30        11.28 o                         
  -5  -1  10         11.77         11.58        13.32 o                         
  -4  -1  10         25.78         35.57        11.48 o                         
  -3  -1  10         29.81         48.56         8.61 o                         
  -2  -1  10        572.38        556.34        45.53 o                         
  -1  -1  10        454.03        393.79        13.86 o                         
   0  -1  10        733.00        642.52        20.16 o                         
   1  -1  10         14.37         11.92         3.89 o                         
   2  -1  10        104.39         92.97        10.79 o                         
   3  -1  10         21.22         21.84         6.58 o                         
   4  -1  10          0.29          1.54         2.93 o                         
   5  -1  10          7.58          9.49         7.95 o                         
   6  -1  10          6.68         -1.40         6.69 o                         
  -6   0  10          3.77         -4.37         8.27 o                         
  -5   0  10          3.74          1.74         8.12 o                         
  -4   0  10        540.75        527.06        27.42 o                         
  -3   0  10       1185.99       1077.88        48.73 o                         
  -2   0  10        244.69        231.45        19.96 o                         
  -1   0  10        214.83        182.54        10.38 o                         
   0   0  10        135.08        184.93        11.50 o                         
   1   0  10       3671.76       3531.23        43.72 o                         
   2   0  10       5295.69       5749.17        88.06 o                         
   3   0  10        810.99        972.36        37.91 o                         
   4   0  10        547.62        618.87        22.74 o                         
   5   0  10          0.28         24.11         8.51 o                         
   6   0  10        150.89        119.62        19.05 o                         
  -6   1  10         17.66         22.46        12.11 o                         
  -5   1  10         45.75         56.91        11.52 o                         
  -4   1  10         34.04         39.01         5.38 o                         
  -3   1  10        130.72        141.31        11.60 o                         
  -2   1  10          4.32          6.37         2.21 o                         
  -1   1  10        527.64        416.28        14.17 o                         
   0   1  10         18.10         32.71         4.71 o                         
   1   1  10          5.04          3.71         2.29 o                         
   2   1  10          1.59          3.42         2.88 o                         
   3   1  10         17.59         20.79         6.17 o                         
   4   1  10          0.05         -6.52         6.52 o                         
   5   1  10         24.93         28.36         9.59 o                         
   6   1  10          0.34         -2.47         7.44 o                         
  -6   2  10         56.09         62.14        16.22 o                         
  -5   2  10         41.21         43.43         7.71 o                         
  -4   2  10        269.22        231.79        10.52 o                         
  -3   2  10        574.57        482.54        15.13 o                         
  -2   2  10       1470.64       1505.68        31.88 o                         
  -1   2  10      14018.57      16615.44        73.34 o                         
   1   2  10       1649.41       1871.76        36.21 o                         
   2   2  10       1825.83       1844.45        38.48 o                         
   3   2  10        451.25        422.45        26.99 o                         
   4   2  10        603.85        579.67        35.34 o                         
   5   2  10        203.63        220.57        24.52 o                         
  -6   3  10          4.76          7.87        10.89 o                         
  -5   3  10         54.73         53.60         8.09 o                         
  -4   3  10         29.66         27.57         4.84 o                         
  -3   3  10         23.57         19.06         3.62 o                         
  -2   3  10         28.81         21.41         3.40 o                         
  -1   3  10          0.02          1.64         2.02 o                         
   0   3  10          8.47          3.76         1.98 o                         
   1   3  10         72.23         63.14         7.73 o                         
   2   3  10          9.47          7.55         4.55 o                         
   3   3  10         21.72         11.91         8.19 o                         
   4   3  10         19.32         15.55         8.17 o                         
   5   3  10         46.69         62.95        14.49 o                         
  -6   4  10          3.63         -8.27         8.27 o                         
  -5   4  10        186.17        184.21        18.29 o                         
  -4   4  10        506.87        483.78        20.23 o                         
  -3   4  10         79.10        104.86         9.56 o                         
  -2   4  10       1430.49       1441.57        22.52 o                         
  -1   4  10        775.79        850.85        16.77 o                         
   0   4  10        216.99        284.07        17.37 o                         
   1   4  10        417.18        487.35        26.15 o                         
   2   4  10        545.04        496.66        29.18 o                         
   3   4  10        690.00        631.91        36.05 o                         
   4   4  10        138.41        103.50        16.55 o                         
   5   4  10        111.41        100.40        18.22 o                         
  -6   5  10          0.35         -2.97        12.15 o                         
  -5   5  10          1.28         -0.28         5.83 o                         
  -4   5  10        150.29        147.83        17.79 o                         
  -3   5  10         54.22         41.29         8.34 o                         
  -2   5  10         10.96         13.20         4.40 o                         
  -1   5  10         27.01         20.43         3.46 o                         
   0   5  10         57.85         47.21         8.28 o                         
   1   5  10          0.53          2.91         4.22 o                         
   2   5  10        256.48        213.30        20.19 o                         
   3   5  10          2.47         -4.14         7.97 o                         
   4   5  10         24.21         39.95        11.86 o                         
  -6   6  10        256.50        273.31        36.19 o                         
  -5   6  10        150.80        155.83        19.42 o                         
  -4   6  10        288.25        343.52        27.69 o                         
  -3   6  10          2.37          2.99         6.03 o                         
  -2   6  10        782.65        767.21        20.67 o                         
  -1   6  10        214.24        221.18        10.92 o                         
   0   6  10        453.03        457.25        24.85 o                         
   1   6  10       5078.83       5314.15       109.74 o                         
   2   6  10        111.22         98.91        14.58 o                         
   3   6  10        214.50        258.38        25.75 o                         
   4   6  10          4.75         18.44         9.29 o                         
  -5   7  10         22.36         13.52         9.49 o                         
  -4   7  10          0.32         10.16         6.96 o                         
  -3   7  10          0.71         10.13         6.88 o                         
  -2   7  10          0.29          2.57         5.67 o                         
  -1   7  10         12.45         26.47         5.58 o                         
   0   7  10          8.34         12.34         5.12 o                         
   1   7  10        198.63        200.91        20.22 o                         
   2   7  10          0.17         -7.49         7.49 o                         
   3   7  10          9.67          5.01         6.76 o                         
  -5   8  10        379.64        401.90        34.67 o                         
  -4   8  10        157.65        204.21        24.60 o                         
  -3   8  10        138.32        167.01        21.93 o                         
  -2   8  10         55.28         50.65        15.80 o                         
  -1   8  10          4.55         13.89         9.20 o                         
   0   8  10        855.05        931.78        34.11 o                         
   1   8  10         65.21         57.37         9.93 o                         
   2   8  10         68.47         62.76        11.56 o                         
  -4   9  10          0.07          1.21         7.89 o                         
  -3   9  10          4.29          8.15         8.12 o                         
  -2   9  10          4.13         -1.56         7.04 o                         
  -1   9  10          8.89         15.11         7.75 o                         
   0   9  10          1.31         14.95        13.20 o                         
   1   9  10         13.49         11.02         5.02 o                         
  -3  10  10        110.17        136.26        31.04 o                         
  -2  10  10        402.10        364.10        49.18 o                         
  -1  10  10         36.35         40.03        12.86 o                         
   0  10  10         24.73         25.06        12.83 o                         
   0 -10  11         38.08         47.13        20.86 o                         
   1 -10  11         88.52        116.91        22.92 o                         
   2 -10  11         40.16         51.34        18.15 o                         
   3 -10  11         23.29         22.47        11.16 o                         
  -1  -9  11          0.04         32.98        23.87 o                         
   0  -9  11          1.32          9.12         7.83 o                         
   1  -9  11          0.04         -1.28         9.81 o                         
   2  -9  11         24.79         15.91        13.20 o                         
   3  -9  11          0.08         -4.33         5.60 o                         
   4  -9  11          7.76         -1.11        13.41 o                         
  -2  -8  11        127.73        130.39        28.36 o                         
  -1  -8  11          0.29         16.73        16.49 o                         
   0  -8  11        681.90        738.11        50.74 o                         
   1  -8  11         98.48        124.02        21.07 o                         
   2  -8  11         32.75         29.87        10.98 o                         
   3  -8  11        334.40        339.46        26.12 o                         
   4  -8  11          0.05          5.75         6.22 o                         
   5  -8  11         20.99         16.24        15.17 o                         
  -3  -7  11          4.81         -1.40         9.95 o                         
  -2  -7  11          0.02         -1.23         9.04 o                         
  -1  -7  11          8.34         19.63        15.20 o                         
   0  -7  11          0.05          9.38         5.97 o                         
   1  -7  11        147.18        124.60        17.45 o                         
   2  -7  11          0.59         -5.04         6.18 o                         
   3  -7  11         28.86         28.71         7.49 o                         
   4  -7  11          9.41         -0.63         4.57 o                         
   5  -7  11          0.55         -1.42         5.36 o                         
  -4  -6  11        541.98        441.65        59.09 o                         
  -3  -6  11         21.36         22.16        14.41 o                         
  -2  -6  11         12.64          2.34         9.17 o                         
  -1  -6  11         12.40          6.21         7.29 o                         
   0  -6  11          3.51         10.04        10.40 o                         
   1  -6  11        196.21        203.79        23.35 o                         
   2  -6  11       1204.52       1272.01       134.55 o                         
   3  -6  11         49.14         44.30         6.28 o                         
   4  -6  11         25.26         23.93        10.89 o                         
   5  -6  11          4.45          9.30         5.89 o                         
   6  -6  11         43.68         49.89        11.54 o                         
  -4  -5  11          0.10         -2.59        16.83 o                         
  -3  -5  11          0.87          3.01        14.09 o                         
  -2  -5  11          2.19         -8.37        13.78 o                         
  -1  -5  11         23.39         19.02         5.57 o                         
   0  -5  11          9.84         16.07         4.63 o                         
   1  -5  11          9.70         14.41         3.66 o                         
   2  -5  11          0.18          4.73         3.82 o                         
   3  -5  11         89.12         94.36         9.50 o                         
   4  -5  11          9.12         11.29         4.75 o                         
   5  -5  11          0.07         -2.65         5.04 o                         
   6  -5  11          0.83          4.04         4.92 o                         
  -5  -4  11         76.67         53.32        17.71 o                         
  -4  -4  11         32.86         41.20        15.87 o                         
  -3  -4  11        327.78        388.63        53.83 o                         
  -2  -4  11        277.57        232.41        33.19 o                         
  -1  -4  11          0.07          1.94         3.53 o                         
   0  -4  11       2155.41       2435.50       121.14 o                         
   1  -4  11       3838.32       3937.43        60.13 o                         
   2  -4  11       5782.44       5983.61        71.64 o                         
   3  -4  11         33.40         34.18         6.40 o                         
   4  -4  11         76.07         79.54        11.61 o                         
   5  -4  11         55.43         61.68        11.60 o                         
   6  -4  11        178.07        191.70        21.18 o                         
  -5  -3  11          1.17         -4.44        12.83 o                         
  -4  -3  11          0.06          4.06         9.29 o                         
  -3  -3  11          1.55          3.53         6.18 o                         
  -2  -3  11         49.77         35.62         4.42 o                         
  -1  -3  11        321.96        307.39        21.77 o                         
   0  -3  11        194.19        166.37        34.30 o                         
   1  -3  11         66.39         65.58        10.05 o                         
   2  -3  11         93.48         75.81         6.60 o                         
   3  -3  11         35.97         35.38         5.49 o                         
   4  -3  11         60.90         44.54         9.50 o                         
   5  -3  11          1.01         -1.67         4.52 o                         
   6  -3  11         16.32         20.98         9.63 o                         
  -5  -2  11        417.52        426.55        44.06 o                         
  -4  -2  11          0.68         20.36        26.21 o                         
  -3  -2  11         30.77         71.80        20.18 o                         
  -2  -2  11        668.84        752.84        58.08 o                         
  -1  -2  11       3451.81       3640.06        69.15 o                         
   0  -2  11        289.95        252.67        29.59 o                         
   1  -2  11       2210.43       2344.56        72.38 o                         
   2  -2  11        146.59        118.39         7.61 o                         
   3  -2  11       1179.15       1231.36        41.08 o                         
   4  -2  11        233.10        219.53        19.73 o                         
   5  -2  11        344.72        339.34        27.32 o                         
   6  -2  11        237.76        187.70        22.24 o                         
  -6  -1  11          2.92         14.88        10.45 o                         
  -5  -1  11          1.94         12.55        11.66 o                         
  -4  -1  11         19.56         23.56        18.15 o                         
  -3  -1  11         36.66         33.90         6.73 o                         
  -2  -1  11        423.53        465.72        43.37 o                         
  -1  -1  11        234.91        185.42        15.18 o                         
   0  -1  11        490.82        485.99        29.28 o                         
   1  -1  11         90.06         72.08         9.36 o                         
   2  -1  11         79.86         62.77         9.08 o                         
   3  -1  11        119.37        106.76        12.98 o                         
   4  -1  11         12.94          6.17         4.78 o                         
   5  -1  11          8.58         11.95         5.93 o                         
   6  -1  11          0.77          5.79         7.80 o                         
  -6   0  11         39.35         31.02        21.84 o                         
  -5   0  11          8.86          0.11         7.96 o                         
  -4   0  11        129.12        135.05        16.38 o                         
  -3   0  11        978.10       1073.07        41.08 o                         
  -2   0  11         95.48        109.45        18.52 o                         
  -1   0  11        619.81        594.41        19.06 o                         
   0   0  11         19.59         16.19         4.51 o                         
   1   0  11         16.33         10.97         4.80 o                         
   2   0  11        284.80        320.49        20.22 o                         
   3   0  11          1.48          4.67         4.46 o                         
   4   0  11       1242.70       1233.77        48.62 o                         
   5   0  11        128.11        142.86        18.87 o                         
   6   0  11         61.45         61.68        14.08 o                         
  -6   1  11          0.01         -8.85        14.64 o                         
  -5   1  11         92.17         95.85        14.97 o                         
  -4   1  11         17.48         31.02         6.97 o                         
  -3   1  11         94.87        110.71        13.18 o                         
  -2   1  11         60.93         47.79         5.08 o                         
  -1   1  11        698.02        613.68        17.81 o                         
   0   1  11          7.94          7.34         2.71 o                         
   1   1  11         51.98         43.22         5.85 o                         
   2   1  11         11.18          9.61         2.65 o                         
   3   1  11          6.51          4.38         2.57 o                         
   4   1  11          6.21          2.03         4.66 o                         
   5   1  11         11.28         15.56         8.26 o                         
   6   1  11          0.55         -0.31         6.86 o                         
  -6   2  11        192.95        164.18        29.68 o                         
  -5   2  11         12.28         28.50         6.72 o                         
  -4   2  11          5.95         15.09         5.82 o                         
  -3   2  11         27.48         42.70         5.47 o                         
  -2   2  11        314.44        275.45        13.24 o                         
  -1   2  11       5631.19       6213.84        46.22 o                         
   0   2  11        672.02        928.75        21.19 o                         
   1   2  11         13.62         15.59         4.17 o                         
   2   2  11          2.81          1.40         2.94 o                         
   3   2  11       1539.40       1561.16        38.93 o                         
   4   2  11         59.49         55.41        11.65 o                         
   5   2  11        300.51        278.91        27.55 o                         
  -6   3  11         16.01         12.80        12.80 o                         
  -5   3  11          0.01          1.79         4.51 o                         
  -4   3  11          3.76         -1.44         3.60 o                         
  -3   3  11         51.26         46.44         8.51 o                         
  -2   3  11        259.46        223.49         7.60 o                         
  -1   3  11          0.01          0.97         1.86 o                         
   0   3  11          2.60          6.46         2.38 o                         
   1   3  11          0.29          6.02         4.44 o                         
   2   3  11         18.22         14.19         5.26 o                         
   3   3  11          6.60          8.72         5.82 o                         
   4   3  11          1.49          6.52         6.32 o                         
   5   3  11          0.78          1.40         8.05 o                         
  -6   4  11        101.93        119.69        23.16 o                         
  -5   4  11          1.17          2.23         4.48 o                         
  -4   4  11       1315.37       1269.38        48.78 o                         
  -3   4  11        180.21        172.76        12.77 o                         
  -2   4  11        233.24        272.53        11.05 o                         
  -1   4  11          6.60          8.19         2.14 o                         
   0   4  11        407.37        392.16        20.76 o                         
   1   4  11       1991.52       1978.68        52.18 o                         
   2   4  11          0.09         -3.14         5.18 o                         
   3   4  11        338.72        283.97        24.84 o                         
   4   4  11         60.10         28.70         9.88 o                         
   5   4  11         44.23         26.85        15.87 o                         
  -6   5  11          3.53         -5.99         9.42 o                         
  -5   5  11         11.81         12.14         6.36 o                         
  -4   5  11         98.81         84.09        18.58 o                         
  -3   5  11        246.07        215.62        15.74 o                         
  -2   5  11         12.71         13.23         4.82 o                         
  -1   5  11         14.87         12.55         2.40 o                         
   0   5  11         44.92         35.88         6.94 o                         
   1   5  11          1.44          6.46         8.00 o                         
   2   5  11         46.44         33.66         9.46 o                         
   3   5  11         22.86         22.14         8.52 o                         
   4   5  11         24.88         26.53         9.94 o                         
  -6   6  11         98.10         81.30        21.89 o                         
  -5   6  11         10.18          7.82         6.32 o                         
  -4   6  11        675.93        688.49        51.85 o                         
  -3   6  11        227.92        277.89        24.80 o                         
  -2   6  11        383.16        393.91        15.02 o                         
  -1   6  11        782.07        830.76        21.65 o                         
   0   6  11        330.78        370.69        23.05 o                         
   1   6  11        838.11        864.39        38.93 o                         
   2   6  11        837.71        877.36        43.12 o                         
   3   6  11        328.94        330.42        29.22 o                         
   4   6  11         28.36          8.90         8.81 o                         
  -5   7  11         10.28          7.69        11.40 o                         
  -4   7  11          0.55         -1.58         6.89 o                         
  -3   7  11          0.21          9.92         5.97 o                         
  -2   7  11          0.02         -5.17         6.26 o                         
  -1   7  11          0.04          2.92         2.68 o                         
   0   7  11         94.89        108.96        13.40 o                         
   1   7  11         89.11         87.63        13.38 o                         
   2   7  11          1.91          4.43         6.08 o                         
   3   7  11         11.89         16.80         7.31 o                         
  -5   8  11         79.73         98.87        25.38 o                         
  -4   8  11         95.42         95.46        17.68 o                         
  -3   8  11          1.23         -7.00         7.00 o                         
  -2   8  11        774.34        683.93       142.05 o                         
  -1   8  11        193.57        209.12        25.95 o                         
   0   8  11          0.51         -0.19         4.64 o                         
   1   8  11        103.34         90.83        12.15 o                         
   2   8  11         40.15         33.48         9.04 o                         
  -4   9  11          3.87         18.23        10.31 o                         
  -3   9  11          2.07          0.79        13.17 o                         
  -2   9  11          2.12          5.12         7.13 o                         
  -1   9  11         49.38         58.87        11.94 o                         
   0   9  11         11.67         -0.25         6.65 o                         
   1   9  11          6.76         14.23         6.58 o                         
  -3  10  11         52.14         75.01        20.12 o                         
  -2  10  11        110.63        112.95        18.60 o                         
  -1  10  11          3.27         12.07         7.42 o                         
   0 -10  12          6.56          4.44        10.08 o                         
   1 -10  12         47.90         32.26        16.52 o                         
   2 -10  12          0.35         21.96        12.30 o                         
   3 -10  12         23.60         62.67        17.55 o                         
  -1  -9  12          0.08         22.95        18.95 o                         
   0  -9  12          0.14         11.71         9.54 o                         
   1  -9  12          0.23          7.29         9.27 o                         
   2  -9  12         18.18          9.30         9.01 o                         
   3  -9  12          0.05          0.06         5.35 o                         
   4  -9  12          8.50          6.64        16.18 o                         
  -2  -8  12         61.68        101.00        23.83 o                         
  -1  -8  12         35.19         20.24        16.36 o                         
   0  -8  12        250.19        227.29        28.91 o                         
   1  -8  12          8.79         25.41        11.48 o                         
   2  -8  12          0.04         -3.59         6.05 o                         
   3  -8  12         51.27         44.39        11.29 o                         
   4  -8  12        132.65        160.33        23.51 o                         
   5  -8  12          0.12         14.64        18.95 o                         
  -3  -7  12          0.25         11.55        20.12 o                         
  -2  -7  12          0.45         -4.68        11.81 o                         
  -1  -7  12          0.08          6.97        14.73 o                         
   0  -7  12          2.23          2.14         8.47 o                         
   1  -7  12         46.82         32.43        14.43 o                         
   2  -7  12          8.58          2.72         8.61 o                         
   3  -7  12         25.87         21.95        11.63 o                         
   4  -7  12          0.20          6.52         5.23 o                         
   5  -7  12         17.95         13.34         7.65 o                         
  -4  -6  12        159.13        183.96        33.08 o                         
  -3  -6  12        320.47        381.97        44.17 o                         
  -2  -6  12        173.80        191.33        40.48 o                         
  -1  -6  12        115.43        152.00        21.07 o                         
   0  -6  12        243.46        490.54        52.91 o                         
   1  -6  12        162.06        137.01        20.03 o                         
   2  -6  12         71.02         56.01         8.17 o                         
   3  -6  12        292.56        361.07        20.06 o                         
   4  -6  12         61.32         76.90        15.92 o                         
   5  -6  12         35.22         32.47         8.16 o                         
   6  -6  12         43.83         65.95        13.03 o                         
  -4  -5  12          1.61         21.98        15.04 o                         
  -3  -5  12          0.82         12.98        16.86 o                         
  -2  -5  12          0.00          4.92        11.38 o                         
  -1  -5  12         36.52         34.37         5.59 o                         
   0  -5  12         25.97         54.03        12.83 o                         
   1  -5  12          2.77          3.48         3.49 o                         
   2  -5  12          1.00          3.47         3.93 o                         
   3  -5  12         74.89         93.42         9.22 o                         
   4  -5  12         14.88         14.82         5.52 o                         
   5  -5  12         36.25         41.95         9.65 o                         
   6  -5  12          9.81         10.01         7.36 o                         
  -5  -4  12         35.02         33.27        22.33 o                         
  -4  -4  12          7.65         -3.10        12.16 o                         
  -3  -4  12        212.08        227.75        41.90 o                         
  -2  -4  12        472.29        491.28        54.91 o                         
  -1  -4  12        233.64        299.76        18.43 o                         
   0  -4  12          3.70         14.87         7.54 o                         
   1  -4  12        991.36       1094.99        41.22 o                         
   2  -4  12        544.48        581.00        16.20 o                         
   3  -4  12         15.90         19.40         4.46 o                         
   4  -4  12        300.95        334.02        23.83 o                         
   5  -4  12         27.76         11.26         6.65 o                         
   6  -4  12        236.70        203.95        22.80 o                         
  -5  -3  12          0.08        -10.10        12.08 o                         
  -4  -3  12          5.22          9.01         7.15 o                         
  -3  -3  12          2.35          9.77         4.29 o                         
  -2  -3  12        165.74        165.98        30.58 o                         
  -1  -3  12          1.75         10.76         4.19 o                         
   0  -3  12        261.39        234.72        20.82 o                         
   1  -3  12         28.20         35.31         7.86 o                         
   2  -3  12        242.47        212.56        16.14 o                         
   3  -3  12          0.10          3.93         3.04 o                         
   4  -3  12        197.75        228.62        20.31 o                         
   5  -3  12          1.06         -5.76         5.76 o                         
   6  -3  12          0.00          1.88         5.05 o                         
  -5  -2  12        411.84        363.21        41.09 o                         
  -4  -2  12         26.71         11.75         8.31 o                         
  -3  -2  12         34.29         37.34        12.24 o                         
  -2  -2  12        165.62        183.27        29.96 o                         
  -1  -2  12        235.92        328.37        20.35 o                         
   0  -2  12        433.50        404.26        37.84 o                         
   1  -2  12        266.14        314.03        22.47 o                         
   2  -2  12        799.06        773.91        19.35 o                         
   3  -2  12          4.50         20.58         7.91 o                         
   4  -2  12          3.28          5.55         4.42 o                         
   5  -2  12         32.49         18.91         8.36 o                         
   6  -2  12        216.73        217.13        24.35 o                         
  -6  -1  12          0.00         -7.39         9.95 o                         
  -5  -1  12          0.30         -1.59         7.54 o                         
  -4  -1  12          3.09          2.89         9.11 o                         
  -3  -1  12         89.08         70.03        10.13 o                         
  -2  -1  12        103.37        134.49        24.61 o                         
  -1  -1  12        298.11        247.33        35.31 o                         
   0  -1  12        163.18        141.11        12.09 o                         
   1  -1  12          4.64          6.25         3.89 o                         
   2  -1  12        218.69        210.38        16.34 o                         
   3  -1  12         88.06         75.07        11.39 o                         
   4  -1  12         24.62         16.35         5.90 o                         
   5  -1  12          6.55          7.65         8.10 o                         
   6  -1  12          0.58          2.27         9.12 o                         
  -6   0  12        234.34        186.72        39.50 o                         
  -5   0  12        212.06        182.88        25.78 o                         
  -4   0  12         43.84         55.16        10.70 o                         
  -3   0  12       1236.59       1296.40        46.52 o                         
  -2   0  12         43.53         30.08        11.44 o                         
  -1   0  12        331.04        416.47        16.70 o                         
   0   0  12       1601.77       1732.22        32.89 o                         
   1   0  12       1970.24       1795.21        32.23 o                         
   2   0  12       2235.73       2497.63        56.77 o                         
   3   0  12          0.45         38.03         9.27 o                         
   4   0  12         20.25         16.01        10.63 o                         
   5   0  12         20.55         34.71         9.12 o                         
   6   0  12        158.68        180.50        23.74 o                         
  -6   1  12         11.58          9.03        18.70 o                         
  -5   1  12          4.00          1.59         7.47 o                         
  -4   1  12         13.78         15.52         9.36 o                         
  -3   1  12        137.31        170.45        12.41 o                         
  -2   1  12         20.37         16.73         4.08 o                         
  -1   1  12        304.09        248.07        13.17 o                         
   0   1  12         32.72         41.83         5.16 o                         
   1   1  12        225.80        188.28        11.24 o                         
   2   1  12         10.34         11.60         3.15 o                         
   3   1  12         18.61         20.51         4.20 o                         
   4   1  12          2.82         -1.99         4.97 o                         
   5   1  12          0.98          8.77         7.22 o                         
  -6   2  12        193.79        152.02        38.45 o                         
  -5   2  12         49.57         61.33         9.26 o                         
  -4   2  12          1.04         11.15         4.80 o                         
  -3   2  12        424.07        453.19        17.44 o                         
  -2   2  12        277.82        309.16        12.62 o                         
  -1   2  12        399.97        424.38        12.91 o                         
   0   2  12       6418.16       6657.39        58.90 o                         
   1   2  12        536.25        569.56        21.24 o                         
   2   2  12        207.17        180.32        12.42 o                         
   3   2  12         14.59         18.44         6.54 o                         
   4   2  12         92.26        120.28        17.69 o                         
   5   2  12        132.09        143.77        28.13 o                         
  -6   3  12          4.38         19.32        15.69 o                         
  -5   3  12          0.00          2.67         6.28 o                         
  -4   3  12         30.12         38.40         9.13 o                         
  -3   3  12         49.85         60.56         8.99 o                         
  -2   3  12        218.60        180.31         7.42 o                         
  -1   3  12          0.24          0.68         2.03 o                         
   0   3  12         11.78          4.82         2.41 o                         
   1   3  12          8.31          6.35         3.16 o                         
   2   3  12         16.61          8.86         4.68 o                         
   3   3  12          1.55         -5.28         7.00 o                         
   4   3  12          5.64         -1.31        10.73 o                         
   5   3  12          5.48          2.00         6.81 o                         
  -6   4  12        119.45        116.70        27.16 o                         
  -5   4  12        130.60        119.43        22.23 o                         
  -4   4  12       4456.87       4483.12       122.22 o                         
  -3   4  12       1120.40       1227.62        48.08 o                         
  -2   4  12          0.15         -0.12         2.94 o                         
  -1   4  12         60.59         74.17         6.28 o                         
   0   4  12         23.05         15.31         4.82 o                         
   1   4  12        375.34        374.96        23.34 o                         
   2   4  12        218.99        211.34        19.65 o                         
   3   4  12        674.43        749.62        40.79 o                         
   4   4  12         12.01          9.79        11.82 o                         
  -6   5  12          9.53         18.89        23.07 o                         
  -5   5  12          3.13         -8.65         8.65 o                         
  -4   5  12        144.23        160.41        24.74 o                         
  -3   5  12         31.79         24.09         5.61 o                         
  -2   5  12         23.29         22.49         5.35 o                         
  -1   5  12          2.14          4.80         2.02 o                         
   0   5  12         14.65         11.91         4.81 o                         
   1   5  12        122.58        105.01        13.44 o                         
   2   5  12         17.56          9.65         5.31 o                         
   3   5  12          0.73          3.38         5.98 o                         
   4   5  12         26.90         11.50         9.40 o                         
  -6   6  12         37.12         68.45        19.51 o                         
  -5   6  12         13.35          2.57        11.31 o                         
  -4   6  12         38.36         34.43        13.45 o                         
  -3   6  12         87.87         80.27        13.91 o                         
  -2   6  12       1086.08       1055.00        31.46 o                         
  -1   6  12        106.09         87.88         7.82 o                         
   0   6  12        505.45        514.56        27.52 o                         
   1   6  12        862.19        869.41        39.51 o                         
   2   6  12        579.72        539.58        34.51 o                         
   3   6  12         15.98         28.31        12.65 o                         
  -5   7  12          0.00         13.85        15.61 o                         
  -4   7  12          5.38          6.48        10.20 o                         
  -3   7  12          0.80          0.65         6.18 o                         
  -2   7  12          1.84          5.10        10.13 o                         
  -1   7  12          2.56          3.23         5.10 o                         
   0   7  12          2.69         -5.99         5.99 o                         
   1   7  12         35.66         54.20        11.91 o                         
   2   7  12          0.20          2.42         6.62 o                         
   3   7  12          6.69         27.24        10.82 o                         
  -5   8  12        105.30        142.25        27.30 o                         
  -4   8  12        254.09        288.73        29.50 o                         
  -3   8  12         15.11         11.24         8.84 o                         
  -2   8  12        626.67        558.02        47.71 o                         
  -1   8  12         11.79         17.21         7.70 o                         
   0   8  12        543.37        592.75        33.19 o                         
   1   8  12         13.20         12.98         8.91 o                         
   2   8  12         75.48         65.00        14.18 o                         
  -4   9  12          6.16          6.42        11.89 o                         
  -3   9  12         47.87         74.58        20.45 o                         
  -2   9  12          0.04         -4.76         7.49 o                         
  -1   9  12        108.25        157.53        20.90 o                         
   0   9  12          7.57          8.84        22.33 o                         
   1   9  12         14.17          9.88        22.27 o                         
  -2  10  12        204.39        217.73        30.53 o                         
  -1  10  12         79.54         82.91        16.82 o                         
   0 -10  13          0.63         -1.93        15.69 o                         
   1 -10  13        139.13        165.35        28.18 o                         
   2 -10  13         27.02         21.92        11.34 o                         
   3 -10  13         48.71         51.57        16.08 o                         
  -1  -9  13          1.62        -21.66        21.66 o                         
   0  -9  13          9.86         13.17         7.68 o                         
   1  -9  13          5.67         -0.28         8.38 o                         
   2  -9  13          4.11         -0.92         8.11 o                         
   3  -9  13          0.44         -7.27         7.27 o                         
   4  -9  13          0.88        -16.36        18.46 o                         
  -2  -8  13         54.67         65.52        28.85 o                         
  -1  -8  13          0.04         -7.69        13.60 o                         
   0  -8  13         49.35         61.83        15.98 o                         
   1  -8  13         75.79         54.60        21.26 o                         
   2  -8  13          0.05         -4.76        11.87 o                         
   3  -8  13        161.70        175.67        20.38 o                         
   4  -8  13        114.40        122.72        21.10 o                         
   5  -8  13         18.32         25.23        11.88 o                         
  -3  -7  13          2.80          5.52        12.47 o                         
  -2  -7  13          0.59          0.74        14.89 o                         
  -1  -7  13          9.38         10.63         7.86 o                         
   0  -7  13          0.29         -2.40        13.60 o                         
   1  -7  13          1.14         10.08         8.31 o                         
   2  -7  13          2.43          2.26         5.73 o                         
   3  -7  13          4.61          2.33         5.09 o                         
   4  -7  13          8.31          4.65         4.91 o                         
   5  -7  13         13.47         16.97         7.64 o                         
  -4  -6  13          0.11         27.89        18.99 o                         
  -3  -6  13        435.95        468.85        66.94 o                         
  -2  -6  13          5.97          5.29        12.37 o                         
  -1  -6  13         20.84         41.75        13.90 o                         
   0  -6  13        254.22        202.71        17.56 o                         
   1  -6  13        121.92        114.65        19.10 o                         
   2  -6  13        127.46         83.79         9.41 o                         
   3  -6  13        109.70        108.38        11.31 o                         
   4  -6  13         62.76         50.29        10.55 o                         
   5  -6  13         47.41         51.15         9.81 o                         
  -4  -5  13          1.76         -3.89         9.55 o                         
  -3  -5  13          5.08         -2.77        14.03 o                         
  -2  -5  13         10.78         17.16        19.63 o                         
  -1  -5  13         45.52         40.60         6.35 o                         
   0  -5  13         32.47         49.66        13.62 o                         
   1  -5  13          4.20          5.93         3.27 o                         
   2  -5  13         13.23          9.57         5.17 o                         
   3  -5  13         80.64         89.64         9.76 o                         
   4  -5  13         32.15         33.48         7.37 o                         
   5  -5  13         51.78         53.00        11.97 o                         
   6  -5  13         14.58         12.12         6.53 o                         
  -5  -4  13          0.49          9.67        38.39 o                         
  -4  -4  13          1.87          4.36        10.36 o                         
  -3  -4  13        109.05        149.56        34.45 o                         
  -2  -4  13         97.68         78.62        24.61 o                         
  -1  -4  13        838.26        672.09        30.82 o                         
   0  -4  13        507.07        540.77        33.85 o                         
   1  -4  13         14.94         11.67         4.94 o                         
   2  -4  13         22.94         25.69         4.58 o                         
   3  -4  13        398.62        373.49        19.68 o                         
   4  -4  13        197.33        209.30        19.65 o                         
   5  -4  13          1.83         -1.86         6.96 o                         
   6  -4  13         80.40         79.96        14.33 o                         
  -5  -3  13          0.30          0.43         9.36 o                         
  -4  -3  13          3.12        -10.03        10.03 o                         
  -3  -3  13          4.37         12.49        13.47 o                         
  -2  -3  13        342.55        364.08        45.16 o                         
  -1  -3  13         80.28         84.30         9.17 o                         
   0  -3  13        209.92        192.26        19.10 o                         
   1  -3  13          9.15          8.93         4.48 o                         
   2  -3  13        265.32        243.62        18.29 o                         
   3  -3  13          4.68          1.61         5.04 o                         
   4  -3  13        127.01        146.37        16.92 o                         
   5  -3  13          0.63          9.41         6.29 o                         
   6  -3  13          0.90          7.90         7.66 o                         
  -5  -2  13        373.12        413.07        43.60 o                         
  -4  -2  13         47.30         58.88        23.19 o                         
  -3  -2  13        245.94        209.35        25.25 o                         
  -2  -2  13        341.41        482.33        48.36 o                         
  -1  -2  13       1811.93       1910.67        38.84 o                         
   0  -2  13        184.98        158.29        25.10 o                         
   1  -2  13        844.50        904.75        39.02 o                         
   2  -2  13        971.06        982.50        28.83 o                         
   3  -2  13         97.82         95.11        12.34 o                         
   4  -2  13         23.83         20.43         6.65 o                         
   5  -2  13         36.36         45.04        10.72 o                         
   6  -2  13        268.53        266.86        27.72 o                         
  -5  -1  13          0.63          6.92        16.64 o                         
  -4  -1  13          5.14          3.69         7.14 o                         
  -3  -1  13        107.54        112.11        13.76 o                         
  -2  -1  13          5.84          7.81         5.72 o                         
  -1  -1  13        377.15        329.94        25.78 o                         
   0  -1  13         34.05         40.19         7.87 o                         
   1  -1  13         13.96         19.45         6.01 o                         
   2  -1  13        116.65        114.17        12.66 o                         
   3  -1  13         16.07         13.80         5.34 o                         
   4  -1  13          4.84          4.95         7.42 o                         
   5  -1  13          0.35         -2.10         4.84 o                         
   6  -1  13          6.27          5.06         7.68 o                         
  -6   0  13        279.47        277.91        39.16 o                         
  -5   0  13          1.53          2.54         7.08 o                         
  -4   0  13         51.51         40.24        10.00 o                         
  -3   0  13        509.46        559.71        31.27 o                         
  -2   0  13        422.75        396.44        36.73 o                         
  -1   0  13        779.64        811.87        32.92 o                         
   0   0  13        592.10        607.86        23.16 o                         
   1   0  13        855.41       1016.57        25.58 o                         
   2   0  13          0.07          3.31         6.93 o                         
   3   0  13        401.46        425.61        26.63 o                         
   4   0  13        358.03        379.12        28.07 o                         
   5   0  13         13.95         10.84        12.42 o                         
   6   0  13         21.19          9.03         5.71 o                         
  -6   1  13          0.11        -11.61        11.61 o                         
  -5   1  13          0.01          4.38         6.85 o                         
  -4   1  13         64.77         69.51        11.64 o                         
  -3   1  13         30.84         49.20         8.68 o                         
  -2   1  13          0.64          3.55         2.29 o                         
  -1   1  13        736.01        686.86        22.52 o                         
   0   1  13          1.65         -0.02         2.50 o                         
   1   1  13        333.33        298.18        14.70 o                         
   2   1  13          9.83          8.43         3.92 o                         
   3   1  13          5.74          1.97         2.10 o                         
   4   1  13         10.94         15.22         6.11 o                         
   5   1  13          3.96          7.67         8.92 o                         
  -6   2  13        138.69        122.00        36.30 o                         
  -5   2  13        330.09        294.25        24.27 o                         
  -4   2  13          7.64          6.14         4.96 o                         
  -3   2  13         22.62         24.32         8.50 o                         
  -2   2  13        544.09        538.98        17.19 o                         
  -1   2  13        346.67        281.88        11.04 o                         
   0   2  13        514.25        594.96        18.67 o                         
   1   2  13        347.15        431.04        19.27 o                         
   2   2  13         31.80         23.22         5.24 o                         
   3   2  13        883.42        901.18        41.57 o                         
   4   2  13        247.35        182.31        20.72 o                         
   5   2  13          3.25         18.55         8.76 o                         
  -6   3  13          0.07        -11.01        19.99 o                         
  -5   3  13         25.21         17.00         9.04 o                         
  -4   3  13         33.00         34.30        14.18 o                         
  -3   3  13        106.14         94.64         8.88 o                         
  -2   3  13        535.52        506.21        13.22 o                         
  -1   3  13          8.68          7.73         2.64 o                         
   0   3  13          7.43          7.04         4.80 o                         
   1   3  13         30.23         33.21         6.13 o                         
   2   3  13          5.34          2.91         3.67 o                         
   3   3  13          1.37          0.53         6.02 o                         
   4   3  13          4.19          4.07         7.89 o                         
   5   3  13          0.46         -9.03         9.03 o                         
  -6   4  13          8.59         -0.62        10.83 o                         
  -5   4  13         58.49         47.33        29.65 o                         
  -4   4  13       1551.57       1639.25        75.73 o                         
  -3   4  13       1972.09       2229.61        67.66 o                         
  -2   4  13        225.32        252.50         9.81 o                         
  -1   4  13        974.79       1100.66        24.56 o                         
   0   4  13        803.37        763.71        26.71 o                         
   1   4  13        188.32        221.38        18.61 o                         
   2   4  13        699.71        747.72        37.16 o                         
   3   4  13        546.63        457.56        32.25 o                         
   4   4  13         65.78         90.85        15.56 o                         
  -6   5  13         13.05         11.25         9.46 o                         
  -5   5  13         11.26          9.98         8.52 o                         
  -4   5  13        153.35        180.41        26.93 o                         
  -3   5  13          1.80          6.59         3.61 o                         
  -2   5  13          1.39          1.00         4.24 o                         
  -1   5  13          0.03         -0.18         2.20 o                         
   0   5  13          8.77          4.32         3.76 o                         
   1   5  13         15.55         13.40        12.68 o                         
   2   5  13         21.23         20.18        12.41 o                         
   3   5  13          5.35         -2.13         5.22 o                         
   4   5  13          7.28         27.27        10.07 o                         
  -5   6  13         50.07         49.61        18.12 o                         
  -4   6  13        217.93        266.99        27.61 o                         
  -3   6  13          5.74         -0.57         5.02 o                         
  -2   6  13          6.25          6.61         3.00 o                         
  -1   6  13        796.95        853.82        31.89 o                         
   0   6  13       2747.70       2861.86        65.71 o                         
   1   6  13        496.52        454.21        29.06 o                         
   2   6  13         30.35         18.79         7.14 o                         
   3   6  13         41.92         20.73        11.56 o                         
  -5   7  13         58.17         56.17        16.97 o                         
  -4   7  13          6.33         12.45         8.40 o                         
  -3   7  13          0.38         -0.61         7.00 o                         
  -2   7  13          8.70          9.48         6.61 o                         
  -1   7  13          7.87          7.80         3.81 o                         
   0   7  13         42.84         43.86         9.13 o                         
   1   7  13         35.21         41.36         9.91 o                         
   2   7  13          0.94         -3.44         5.12 o                         
   3   7  13         16.15         18.94        13.00 o                         
  -5   8  13        359.82        390.07        46.42 o                         
  -4   8  13          3.94          3.21         9.87 o                         
  -3   8  13          3.76          3.79        13.52 o                         
  -2   8  13         27.92         33.03        13.96 o                         
  -1   8  13        174.38        162.77        18.01 o                         
   0   8  13        199.21        172.79        18.40 o                         
   1   8  13         16.34         16.82         7.34 o                         
   2   8  13        416.89        391.82        32.13 o                         
  -4   9  13          3.05          6.78        10.58 o                         
  -3   9  13          0.06         -6.28        10.82 o                         
  -2   9  13          2.36          4.83         9.91 o                         
  -1   9  13         58.85        115.74        19.31 o                         
   0   9  13         26.68         25.25         8.40 o                         
   1 -10  14         60.42         30.91        13.58 o                         
   2 -10  14         12.12         13.35        10.51 o                         
  -1  -9  14          4.87         16.06        17.35 o                         
   0  -9  14          8.86          8.90        14.52 o                         
   1  -9  14          1.15          6.01        19.96 o                         
   2  -9  14          2.51         -8.63        12.15 o                         
   3  -9  14          0.48          9.86         6.92 o                         
   4  -9  14          1.44         19.87        15.81 o                         
  -2  -8  14        332.23        407.21        64.23 o                         
  -1  -8  14         28.62         42.63        16.67 o                         
   0  -8  14         17.06         19.52        30.30 o                         
   1  -8  14          5.55          8.88         9.23 o                         
   2  -8  14         24.51         20.06         7.24 o                         
   3  -8  14         96.42         47.07        11.98 o                         
   4  -8  14          6.13          3.79         6.00 o                         
   5  -8  14        101.57        114.56        22.63 o                         
  -3  -7  14          0.61          5.38        14.07 o                         
  -2  -7  14          0.70         -4.12        11.32 o                         
  -1  -7  14          1.67         10.65         8.65 o                         
   1  -7  14          0.00         16.42        10.05 o                         
   2  -7  14         16.29         10.43         9.26 o                         
   3  -7  14         19.29         15.20         6.76 o                         
   4  -7  14          1.62          9.38         6.28 o                         
   5  -7  14          0.43          4.56         5.21 o                         
  -3  -6  14        133.61        186.78        43.80 o                         
  -2  -6  14          1.26        -19.81        19.81 o                         
  -1  -6  14          0.20          3.93         6.80 o                         
   0  -6  14         40.28        111.51        29.31 o                         
   1  -6  14       1442.34       1566.51        67.82 o                         
   2  -6  14         89.45         95.70        12.07 o                         
   3  -6  14          1.09         -4.75         4.82 o                         
   4  -6  14         62.76         80.81        13.10 o                         
   5  -6  14         13.13          9.87         6.19 o                         
  -4  -5  14          0.06         23.46        16.65 o                         
  -3  -5  14          9.08         16.12        10.27 o                         
  -2  -5  14          0.03          5.84        13.84 o                         
  -1  -5  14         47.81         47.60        11.84 o                         
   0  -5  14          4.36         15.44         8.77 o                         
   1  -5  14         15.58         14.49         5.18 o                         
   2  -5  14         18.49         23.40         5.49 o                         
   3  -5  14         61.69         74.94        11.78 o                         
   4  -5  14         27.44         16.71         6.31 o                         
   5  -5  14          5.64          8.59         7.43 o                         
   6  -5  14          2.00          5.29         8.77 o                         
  -4  -4  14          0.38         -6.77        12.06 o                         
  -3  -4  14          2.12         -5.48         9.54 o                         
  -2  -4  14         39.17         29.22        14.77 o                         
  -1  -4  14         54.35         71.06         8.74 o                         
   0  -4  14       1683.30       1694.18        60.89 o                         
   1  -4  14         27.08         56.74         9.15 o                         
   2  -4  14        235.28        216.94        17.34 o                         
   3  -4  14         53.60         68.28         8.70 o                         
   4  -4  14          9.65          7.56         6.52 o                         
   5  -4  14         56.54         58.17        12.33 o                         
   6  -4  14         21.87         22.22        13.22 o                         
  -5  -3  14          0.22         -3.24        14.98 o                         
  -4  -3  14          4.00          1.66        16.67 o                         
  -3  -3  14          1.17         -3.88         9.72 o                         
  -2  -3  14        130.88        116.71        26.33 o                         
  -1  -3  14         96.34         86.63         9.03 o                         
   0  -3  14        260.69        267.31        23.19 o                         
   1  -3  14         21.62         26.16         7.35 o                         
   2  -3  14        120.65        115.97        13.28 o                         
   3  -3  14         21.03         28.20         7.79 o                         
   4  -3  14         13.67         23.86         8.31 o                         
   5  -3  14          7.13          2.32         5.06 o                         
   6  -3  14          9.38         -3.53         8.79 o                         
  -5  -2  14        150.18        125.31        25.40 o                         
  -4  -2  14         36.49         36.30        21.35 o                         
  -3  -2  14         18.55          8.65         6.00 o                         
  -2  -2  14          7.97          3.26         9.41 o                         
  -1  -2  14        492.27        513.78        20.90 o                         
   0  -2  14          9.29         13.23         6.21 o                         
   1  -2  14        527.58        596.53        19.42 o                         
   2  -2  14        464.39        531.15        33.56 o                         
   3  -2  14        405.11        444.89        26.89 o                         
   4  -2  14        160.08        158.00        22.44 o                         
   5  -2  14         44.45         73.16        13.85 o                         
   6  -2  14        287.76        300.97        29.75 o                         
  -5  -1  14          0.00         -3.80         9.16 o                         
  -4  -1  14          0.01        -10.83        11.87 o                         
  -3  -1  14         24.04         24.38         6.78 o                         
  -2  -1  14         24.39         14.40        10.09 o                         
  -1  -1  14        454.97        378.19        24.23 o                         
   0  -1  14          3.90          1.60         6.40 o                         
   1  -1  14         19.64         17.98         6.24 o                         
   2  -1  14         50.57         44.68         8.53 o                         
   3  -1  14         13.48          8.07         4.94 o                         
   4  -1  14          6.94         -0.36         4.26 o                         
   5  -1  14          3.82          1.49         8.07 o                         
   6  -1  14          3.52         -0.17         8.27 o                         
  -6   0  14         42.12         66.03        18.52 o                         
  -5   0  14        136.02        122.25        21.72 o                         
  -4   0  14        149.55        102.46        21.32 o                         
  -3   0  14        538.07        558.18        49.77 o                         
  -2   0  14        187.24        167.77        24.92 o                         
  -1   0  14         13.26         11.15         8.25 o                         
   0   0  14        421.86        421.17        37.12 o                         
   1   0  14          6.33          6.76         2.79 o                         
   2   0  14       1874.53       1888.48        52.51 o                         
   3   0  14        248.93        287.51        25.95 o                         
   4   0  14         22.44         28.45         9.37 o                         
   5   0  14         23.20         29.59        10.15 o                         
  -6   1  14          2.62          5.04        17.66 o                         
  -5   1  14         16.27         17.30        13.21 o                         
  -4   1  14         11.35         16.52         6.85 o                         
  -3   1  14         22.60         43.84         8.26 o                         
  -2   1  14         46.02         63.93         7.24 o                         
  -1   1  14         40.41         37.21         6.03 o                         
   0   1  14          0.04          3.72         3.66 o                         
   1   1  14        269.57        252.39        13.94 o                         
   2   1  14          2.79         -2.69         4.51 o                         
   3   1  14          3.41          9.04         7.16 o                         
   4   1  14         39.88         27.19         9.51 o                         
   5   1  14          5.60          3.40         8.23 o                         
  -6   2  14        181.91        231.14        48.85 o                         
  -5   2  14        170.63        166.80        18.85 o                         
  -4   2  14         36.49         12.96         7.89 o                         
  -3   2  14         36.38         23.56         4.91 o                         
  -2   2  14          0.48          5.48         2.92 o                         
  -1   2  14          7.38          3.73         2.70 o                         
   0   2  14         76.99         64.13         8.56 o                         
   1   2  14       1602.36       1501.66        37.03 o                         
   2   2  14        250.15        257.08        15.56 o                         
   3   2  14         26.16         36.13        10.46 o                         
   4   2  14        221.84        252.87        24.63 o                         
   5   2  14        186.78        175.65        22.95 o                         
  -6   3  14          2.85         12.00        16.00 o                         
  -5   3  14          7.04          8.25         7.01 o                         
  -4   3  14         15.43         21.58         6.73 o                         
  -3   3  14        222.25        191.30        13.14 o                         
  -2   3  14        151.18        129.31         7.16 o                         
  -1   3  14          3.52          6.93         2.54 o                         
   0   3  14         63.27         60.79         7.87 o                         
   1   3  14          0.50          1.95         3.66 o                         
   2   3  14          8.70         10.43         2.72 o                         
   3   3  14         10.24         11.96         6.88 o                         
   4   3  14         16.61         19.53         9.00 o                         
   5   3  14          6.30         -3.71         8.50 o                         
  -6   4  14         16.98          8.98        13.10 o                         
  -5   4  14         21.61         -2.87         9.12 o                         
  -4   4  14         80.75         95.24        21.07 o                         
  -3   4  14       1648.37       1749.13        72.19 o                         
  -2   4  14         10.04          8.90         2.24 o                         
  -1   4  14        548.21        621.54        19.28 o                         
   0   4  14          0.58          0.19         2.81 o                         
   1   4  14        506.95        610.87        33.74 o                         
   2   4  14        625.53        733.10        37.45 o                         
   3   4  14        457.76        468.33        32.97 o                         
   4   4  14         64.64         70.82        25.46 o                         
  -6   5  14          0.10         39.66        58.85 o                         
  -5   5  14         10.14         17.03        20.09 o                         
  -4   5  14         12.62         12.61         8.45 o                         
  -3   5  14         59.92         56.50         9.25 o                         
  -2   5  14         41.38         35.69         6.75 o                         
  -1   5  14          7.02         13.66         3.77 o                         
   0   5  14         33.98         44.27         8.44 o                         
   1   5  14         25.63         13.84         8.55 o                         
   2   5  14          3.76          1.47         5.46 o                         
   3   5  14          1.76         -1.47         6.36 o                         
   4   5  14         15.11          9.52         9.87 o                         
  -5   6  14          7.94         12.86        11.81 o                         
  -4   6  14          1.91         25.01        13.46 o                         
  -3   6  14          0.07         -2.35         6.23 o                         
  -2   6  14        590.83        580.91        31.56 o                         
  -1   6  14          0.26          4.25         3.22 o                         
   0   6  14         24.52         15.59         7.39 o                         
   1   6  14         24.36         27.06         8.41 o                         
   2   6  14         92.19         85.07        13.64 o                         
   3   6  14          5.87         14.28        12.08 o                         
  -5   7  14         10.75         -5.10         7.97 o                         
  -4   7  14          1.77          6.16         7.64 o                         
  -3   7  14          0.78          1.30         6.24 o                         
  -2   7  14         56.83         45.94        16.18 o                         
  -1   7  14          8.92          4.50         4.58 o                         
   0   7  14          0.07          5.55         5.63 o                         
   1   7  14         15.28          6.75         6.61 o                         
   2   7  14          3.43          8.07         6.84 o                         
  -4   8  14         84.70         97.20        18.75 o                         
  -3   8  14        288.98        289.25        29.12 o                         
  -2   8  14        219.89        185.50        29.31 o                         
  -1   8  14          0.79          6.53        30.67 o                         
   0   8  14         88.70         95.89        18.03 o                         
   1   8  14         90.76         94.86        14.96 o                         
  -3   9  14          5.04         24.84        51.83 o                         
  -2   9  14         15.40         13.34         9.39 o                         
  -1   9  14         33.42         39.16        11.87 o                         
   0   9  14         32.17         35.65        10.83 o                         
  -1  -9  15          1.20        -15.50        15.50 o                         
   0  -9  15          0.55         -8.92        10.89 o                         
   1  -9  15          6.67         26.43        12.10 o                         
   2  -9  15          0.88          3.57        16.15 o                         
   3  -9  15          8.15          3.94         8.73 o                         
   4  -9  15          0.06         -6.09        13.17 o                         
  -2  -8  15        445.62        550.00        77.27 o                         
  -1  -8  15          5.25          1.43         5.98 o                         
   0  -8  15        210.80        232.35        29.81 o                         
   1  -8  15          7.94          2.90        24.55 o                         
   2  -8  15         64.17         58.06        29.38 o                         
   3  -8  15          9.52          7.15        11.02 o                         
   4  -8  15         24.59         43.70        19.90 o                         
  -3  -7  15          3.56        -14.40        22.52 o                         
  -2  -7  15          0.31         -2.09        14.09 o                         
  -1  -7  15          2.99         11.25         8.24 o                         
   0  -7  15          0.92         12.43         7.77 o                         
   1  -7  15          0.44         -7.18         7.18 o                         
   2  -7  15          0.68         -9.04         9.04 o                         
   3  -7  15         14.43         16.38         7.91 o                         
   4  -7  15          0.50         -6.43         7.83 o                         
   5  -7  15          0.07          1.49         4.66 o                         
  -3  -6  15          1.53          7.38        20.49 o                         
  -2  -6  15         74.56         56.78        21.35 o                         
  -1  -6  15         13.46         21.43         9.64 o                         
   1  -6  15        118.26        116.51        19.16 o                         
   2  -6  15        369.21        415.31        36.15 o                         
   3  -6  15        112.53        206.61        16.69 o                         
   4  -6  15        190.45        168.11        18.47 o                         
   5  -6  15         12.68         10.45         6.94 o                         
  -4  -5  15          0.49         -9.97        13.21 o                         
  -3  -5  15          0.20         -0.74        12.73 o                         
  -2  -5  15          1.78         14.46        10.58 o                         
  -1  -5  15         35.66         26.72         9.23 o                         
   0  -5  15          2.49         24.48         9.11 o                         
   1  -5  15         13.80         11.66         4.80 o                         
   2  -5  15          7.60          4.30         3.83 o                         
   3  -5  15          8.19         17.97         6.19 o                         
   4  -5  15         32.60         37.40        10.31 o                         
   5  -5  15          2.20          1.19        11.38 o                         
  -4  -4  15          7.47          0.74        14.58 o                         
  -3  -4  15        169.09        192.56        39.25 o                         
  -2  -4  15         84.09         86.87        27.93 o                         
  -1  -4  15        475.37        576.65        27.96 o                         
   0  -4  15        440.24        416.24        30.91 o                         
   1  -4  15        102.48         88.20        11.37 o                         
   2  -4  15        217.56        223.80        18.36 o                         
   3  -4  15        495.26        498.73        61.89 o                         
   4  -4  15        198.44        184.99        19.49 o                         
   5  -4  15          2.49          0.94         7.65 o                         
   6  -4  15         16.54         18.64         7.83 o                         
  -5  -3  15          1.55          2.86        17.69 o                         
  -4  -3  15          3.19         14.70        14.33 o                         
  -3  -3  15          0.97         16.67        10.21 o                         
  -2  -3  15         44.35         44.85        15.44 o                         
  -1  -3  15         86.75         76.31        13.22 o                         
   0  -3  15        198.25        208.39        21.16 o                         
   1  -3  15         41.88         33.69         9.05 o                         
   2  -3  15        102.83        103.10        12.72 o                         
   3  -3  15        132.51        139.02        15.76 o                         
   4  -3  15          7.35         -3.35         4.25 o                         
   5  -3  15          9.87         10.35         7.58 o                         
   6  -3  15          5.83         -4.90         7.48 o                         
  -5  -2  15        128.38        132.10        43.83 o                         
  -4  -2  15        226.39        253.10        43.13 o                         
  -3  -2  15          5.21         26.39        16.86 o                         
  -2  -2  15         58.02         73.76        23.01 o                         
  -1  -2  15        136.27        128.41        11.00 o                         
   0  -2  15        280.56        284.35        35.07 o                         
   1  -2  15       1028.54       1008.47        26.20 o                         
   2  -2  15        242.58        229.33        23.08 o                         
   3  -2  15          0.28          6.91         5.13 o                         
   4  -2  15        188.30        174.78        19.18 o                         
   5  -2  15          0.77         -0.93         5.94 o                         
   6  -2  15        297.22        313.22        30.32 o                         
  -5  -1  15         24.33         34.58        15.01 o                         
  -4  -1  15         10.86         27.75        16.73 o                         
  -3  -1  15         29.57         23.87        13.41 o                         
  -2  -1  15          1.90         -5.35         7.51 o                         
  -1  -1  15        281.34        291.12        21.65 o                         
   0  -1  15          7.37          7.24         8.43 o                         
   1  -1  15        263.33        287.58        15.73 o                         
   2  -1  15          2.91          4.22         5.50 o                         
   3  -1  15         12.65          7.08         6.80 o                         
   4  -1  15          0.09          2.30         5.72 o                         
   5  -1  15          6.91          9.25         5.72 o                         
  -5   0  15         70.69         91.53        17.83 o                         
  -4   0  15          4.35          2.19         5.17 o                         
  -3   0  15        488.53        597.25        51.74 o                         
  -2   0  15          4.31          3.60         3.15 o                         
  -1   0  15       2433.35       2395.81        60.70 o                         
   0   0  15       1884.54       2329.17        43.10 o                         
   1   0  15       1613.60       1791.06        36.93 o                         
   2   0  15          1.75          7.41         4.66 o                         
   3   0  15        129.85        119.14        14.94 o                         
   4   0  15        282.10        339.39        29.01 o                         
   5   0  15         47.47         38.37        10.66 o                         
  -6   1  15          0.68        -21.59        22.02 o                         
  -5   1  15         11.09          8.04         6.29 o                         
  -4   1  15          0.24          1.29         3.87 o                         
  -3   1  15         13.51         14.63         4.79 o                         
  -2   1  15        141.08        142.59        11.23 o                         
  -1   1  15         19.31         22.23         5.91 o                         
   0   1  15        208.15        220.29        13.49 o                         
   1   1  15        210.25        168.00        11.91 o                         
   2   1  15         81.50         70.14        10.61 o                         
   3   1  15         31.18         21.58         6.86 o                         
   4   1  15          1.22          3.48         6.38 o                         
   5   1  15          1.60          2.73         6.82 o                         
  -6   2  15         53.65         57.95        25.53 o                         
  -5   2  15        137.70        113.38        32.67 o                         
  -4   2  15        120.09        125.57        15.08 o                         
  -3   2  15        107.97        127.47        11.33 o                         
  -2   2  15        857.80        780.44        22.12 o                         
  -1   2  15          5.91          5.04         2.54 o                         
   0   2  15         51.60         43.95         6.39 o                         
   1   2  15         95.50        130.73        11.36 o                         
   2   2  15         15.20         11.88         4.31 o                         
   3   2  15        444.31        425.82        29.91 o                         
   4   2  15          0.17         -0.34         7.54 o                         
   5   2  15        216.68        203.92        25.16 o                         
  -6   3  15          3.82         18.52        13.47 o                         
  -5   3  15          3.84          2.36         8.55 o                         
  -4   3  15        139.66        122.43        14.49 o                         
  -3   3  15         83.42         89.36         9.71 o                         
  -2   3  15         58.61         59.53         4.87 o                         
  -1   3  15          0.41         -1.57         2.38 o                         
   0   3  15         21.44         11.70         4.55 o                         
   1   3  15          0.21          2.28         7.71 o                         
   2   3  15          7.09         11.59         5.42 o                         
   3   3  15          4.91          0.39         6.20 o                         
   4   3  15          2.92          0.46         5.68 o                         
  -6   4  15         55.00         58.01        27.19 o                         
  -5   4  15          1.74          3.95        10.69 o                         
  -4   4  15          5.95         28.64        11.02 o                         
  -3   4  15        387.19        462.25        52.17 o                         
  -2   4  15        559.91        505.11        24.70 o                         
  -1   4  15          0.18          3.13         2.51 o                         
   0   4  15          0.07          5.68         3.40 o                         
   1   4  15       8136.53       8712.88       121.42 o                         
   2   4  15        301.75        301.10        24.71 o                         
   3   4  15         20.75          8.05         6.98 o                         
   4   4  15          0.74         -5.79         5.79 o                         
  -5   5  15         30.16         46.89        21.44 o                         
  -4   5  15         12.75          8.24         8.93 o                         
  -3   5  15         75.25         90.25        15.09 o                         
  -2   5  15          0.99          0.90         3.61 o                         
  -1   5  15          0.17         -1.32         2.59 o                         
   0   5  15         17.08         20.83         6.20 o                         
   1   5  15         30.46         13.49         4.42 o                         
   2   5  15          3.59          7.78         7.37 o                         
   3   5  15         21.62          7.82        10.35 o                         
   4   5  15          8.02         10.69         9.24 o                         
  -5   6  15         74.68         84.19        21.59 o                         
  -4   6  15          3.55          8.05         8.07 o                         
  -3   6  15         74.73         76.75        13.89 o                         
  -2   6  15         21.43         15.74         7.66 o                         
  -1   6  15         96.86         76.41         8.34 o                         
   0   6  15       4341.02       4745.25        88.08 o                         
   1   6  15          2.61          2.96         6.31 o                         
   2   6  15          4.87          7.11         7.87 o                         
   3   6  15         53.61         62.49        16.40 o                         
  -5   7  15         19.53          9.43        25.90 o                         
  -4   7  15          0.92          7.14         7.26 o                         
  -3   7  15          0.08          8.85         8.34 o                         
  -2   7  15          7.34         -4.04        12.49 o                         
  -1   7  15          0.26          2.09         7.27 o                         
   0   7  15          3.22         -1.52         4.61 o                         
   1   7  15         14.37         14.50         6.96 o                         
   2   7  15          6.51         10.75         7.59 o                         
  -4   8  15         92.85         80.02        25.29 o                         
  -3   8  15        113.47        109.27        17.75 o                         
  -2   8  15         68.70         81.05        18.86 o                         
  -1   8  15        137.74        149.64        25.07 o                         
   0   8  15         11.77          4.81         6.44 o                         
   1   8  15         30.92         39.13        11.25 o                         
  -3   9  15          6.07         -1.26        11.53 o                         
  -2   9  15          2.62         11.61         6.82 o                         
  -1   9  15          8.60          3.83         9.01 o                         
   0   9  15         30.48         33.43         9.75 o                         
   0  -9  16          0.29         13.93        10.91 o                         
   1  -9  16          5.06         11.41         8.95 o                         
   2  -9  16          1.21         -2.77        12.34 o                         
   3  -9  16          4.39         -3.48        12.77 o                         
  -2  -8  16        173.15        248.05        51.92 o                         
  -1  -8  16         20.05         19.93        10.21 o                         
   0  -8  16          5.92        116.77        31.81 o                         
   1  -8  16        111.31        103.04        24.61 o                         
   2  -8  16        110.86        142.73        32.48 o                         
   3  -8  16         38.40         45.30        15.73 o                         
   4  -8  16          4.94          8.42         9.31 o                         
  -2  -7  16          0.05        -19.44        19.44 o                         
  -1  -7  16          4.99          0.43         7.99 o                         
   0  -7  16          2.84         15.84        11.33 o                         
   1  -7  16          2.07          0.19         6.50 o                         
   2  -7  16          0.31         -1.86         7.95 o                         
   3  -7  16          1.61          3.27         6.48 o                         
   4  -7  16          8.95          8.49        19.90 o                         
   5  -7  16          1.93         -6.85         7.98 o                         
  -3  -6  16         52.26         96.28        33.59 o                         
  -2  -6  16          0.42         16.12        17.66 o                         
  -1  -6  16         47.34         91.06        17.26 o                         
   0  -6  16        344.76        356.58        33.07 o                         
   1  -6  16          0.47         -4.08        10.15 o                         
   2  -6  16       1511.70       1443.90        68.33 o                         
   3  -6  16        305.08        281.76        25.13 o                         
   4  -6  16        124.36        113.14        20.62 o                         
   5  -6  16         34.76         23.32         8.80 o                         
  -4  -5  16          1.03          4.61        13.90 o                         
  -3  -5  16          0.03         13.97        15.75 o                         
  -2  -5  16         16.83         59.06        22.95 o                         
  -1  -5  16          1.87          3.71        14.30 o                         
   0  -5  16          0.00          7.89         8.24 o                         
   1  -5  16         21.39         23.00         7.16 o                         
   2  -5  16         57.44         64.76        10.85 o                         
   3  -5  16          3.45          0.38         5.39 o                         
   4  -5  16         48.01         56.82        11.00 o                         
   5  -5  16          1.26          3.28         5.02 o                         
  -4  -4  16          7.79          5.84        12.92 o                         
  -3  -4  16         65.68         54.26        23.07 o                         
  -2  -4  16        291.56        295.18        46.39 o                         
  -1  -4  16        222.67        225.22        15.31 o                         
   0  -4  16         75.59         93.30        15.48 o                         
   1  -4  16         38.18         28.72         7.61 o                         
   2  -4  16          9.18         16.30         5.22 o                         
   3  -4  16        102.85         95.50        16.38 o                         
   4  -4  16        485.84        482.22        31.16 o                         
   5  -4  16         60.42         46.88        11.81 o                         
  -5  -3  16          0.64         14.43        12.97 o                         
  -4  -3  16          0.01          6.64        16.43 o                         
  -3  -3  16         32.44         56.17        22.33 o                         
  -2  -3  16          0.98          2.28         9.78 o                         
  -1  -3  16          1.02          0.43         2.17 o                         
   0  -3  16        104.48        114.75        16.06 o                         
   1  -3  16         58.67         62.26        12.40 o                         
   2  -3  16         91.44         82.54        14.07 o                         
   3  -3  16        111.25        102.43        13.76 o                         
   4  -3  16          0.05          9.93         6.41 o                         
   5  -3  16         14.08         17.64         7.22 o                         
  -5  -2  16         42.32         58.81        17.65 o                         
  -4  -2  16        324.14        254.58        45.03 o                         
  -3  -2  16         51.08         40.48        15.75 o                         
  -2  -2  16         13.51         29.78        14.58 o                         
  -1  -2  16        103.04        109.52        14.25 o                         
   0  -2  16        105.42         79.36        18.70 o                         
   1  -2  16        364.46        374.75        18.76 o                         
   2  -2  16        112.51        124.23         9.78 o                         
   3  -2  16          5.01          3.76         5.33 o                         
   4  -2  16        586.52        626.31        36.67 o                         
   5  -2  16         38.39         58.66        15.44 o                         
  -5  -1  16          0.18          5.42         9.34 o                         
  -4  -1  16          0.07          5.54         9.84 o                         
  -3  -1  16          0.60          2.40         7.69 o                         
  -2  -1  16         16.17         25.53        12.43 o                         
  -1  -1  16        169.43        161.93        21.10 o                         
   0  -1  16          4.05          5.17         3.61 o                         
   1  -1  16        253.70        253.88        15.53 o                         
   2  -1  16          9.87          7.23         4.68 o                         
   3  -1  16         34.44         41.31         9.33 o                         
   4  -1  16          1.49         14.21         7.25 o                         
   5  -1  16          0.30         12.17         8.01 o                         
  -5   0  16          1.40         -0.25        12.86 o                         
  -4   0  16        110.22        154.73        31.07 o                         
  -3   0  16         60.36         98.25        22.46 o                         
  -2   0  16         47.08         54.69        15.93 o                         
  -1   0  16       2357.17       2652.36        83.12 o                         
   0   0  16       1036.25       1150.86        31.46 o                         
   1   0  16          9.09         15.00         4.14 o                         
   2   0  16         44.46         25.51         6.84 o                         
   3   0  16       1200.67       1265.50        55.06 o                         
   4   0  16         31.57         57.20        11.20 o                         
   5   0  16        154.59        130.64        19.63 o                         
  -5   1  16          0.27          4.09         6.27 o                         
  -4   1  16          1.71          9.84         9.74 o                         
  -3   1  16         64.46         87.07        16.35 o                         
  -2   1  16        211.21        230.33        18.17 o                         
  -1   1  16          0.16          0.52         3.29 o                         
   0   1  16        116.62        116.58        10.30 o                         
   1   1  16        213.98        157.63        11.92 o                         
   2   1  16        170.55        184.42        18.19 o                         
   3   1  16          1.08          2.39         5.28 o                         
   4   1  16          0.09         -1.48         5.56 o                         
   5   1  16          9.30         -2.87         9.17 o                         
  -5   2  16         80.15         44.54        20.49 o                         
  -4   2  16          2.92         -3.51         5.60 o                         
  -3   2  16        199.32        241.57        23.19 o                         
  -2   2  16       1956.54       2121.77        42.70 o                         
  -1   2  16         25.36         34.67         4.98 o                         
   0   2  16        590.50        603.21        21.55 o                         
   1   2  16        526.30        533.90        22.61 o                         
   2   2  16        116.81        102.67        13.93 o                         
   3   2  16         17.81          3.95         6.84 o                         
   4   2  16          0.43         -0.20         6.83 o                         
   5   2  16        461.22        425.49        37.04 o                         
  -5   3  16          0.06         -3.43         7.81 o                         
  -4   3  16         75.37         92.98        19.29 o                         
  -3   3  16        276.78        254.78        12.85 o                         
  -2   3  16         84.70         73.20         6.77 o                         
  -1   3  16         33.54         21.06         3.94 o                         
   0   3  16         92.07         83.04         8.66 o                         
   1   3  16         31.86         24.31         7.30 o                         
   2   3  16         13.04         10.83         9.99 o                         
   3   3  16          7.67          7.85         5.61 o                         
   4   3  16         10.29          2.45         7.03 o                         
  -5   4  16         16.02         14.98        10.64 o                         
  -4   4  16        193.33        170.92        35.01 o                         
  -3   4  16         64.82         88.19        12.21 o                         
  -2   4  16        406.87        395.63        20.55 o                         
  -1   4  16         65.56         80.09         7.59 o                         
   0   4  16         72.26         73.18         8.56 o                         
   1   4  16        438.35        479.03        31.04 o                         
   2   4  16         73.95         67.13        13.24 o                         
   3   4  16        144.48        169.61        20.18 o                         
   4   4  16          4.11         -1.52         6.26 o                         
  -5   5  16          0.02          2.45         9.46 o                         
  -4   5  16         10.19         28.53        13.65 o                         
  -3   5  16         22.32         17.19         7.12 o                         
  -2   5  16          0.48          4.81         2.79 o                         
  -1   5  16         48.77         41.25         7.16 o                         
   0   5  16          0.05         -5.01         5.28 o                         
   1   5  16         10.53          3.15         5.09 o                         
   2   5  16          6.50          2.56         7.56 o                         
   3   5  16          3.63          7.61         5.67 o                         
  -5   6  16         84.85         72.88        21.05 o                         
  -4   6  16          3.32        -11.33        12.04 o                         
  -3   6  16          7.11         11.51        10.08 o                         
  -2   6  16        107.81        124.19        21.22 o                         
  -1   6  16        169.46        103.24        10.34 o                         
   0   6  16         24.05         24.41         7.05 o                         
   1   6  16          0.30         -1.67         5.59 o                         
   2   6  16        176.28        179.74        21.38 o                         
   3   6  16         41.11         50.96        13.05 o                         
  -4   7  16         12.35          9.73         7.47 o                         
  -3   7  16          9.17          3.69         7.13 o                         
  -2   7  16          0.12          1.38         8.89 o                         
  -1   7  16         33.64         32.01         9.53 o                         
   0   7  16         10.44         14.32         5.90 o                         
   1   7  16          3.22          5.75         4.94 o                         
   2   7  16          0.24          0.96         6.60 o                         
  -4   8  16         43.18         68.43        15.93 o                         
  -3   8  16        112.41        143.58        21.33 o                         
  -2   8  16          7.98         -1.60        14.95 o                         
  -1   8  16        115.18        117.63        24.52 o                         
   0   8  16        165.36        179.58        21.17 o                         
   1   8  16         69.20         65.24        13.06 o                         
  -2   9  16         34.26         34.75        18.71 o                         
  -1   9  16          1.97         -1.51        21.78 o                         
   0  -9  17          0.63          9.90         8.26 o                         
   1  -9  17          0.78        -13.21        31.25 o                         
   2  -9  17          0.53         -1.92         9.50 o                         
   3  -9  17          0.01         -2.96         8.21 o                         
  -1  -8  17        113.67        144.45        39.80 o                         
   0  -8  17          1.24          6.51        10.95 o                         
   1  -8  17          0.51        -10.40        26.92 o                         
   2  -8  17        106.41         76.82        19.44 o                         
   3  -8  17          1.93          4.52         7.90 o                         
   4  -8  17          6.84         16.82        10.16 o                         
  -2  -7  17          0.86          4.43        12.00 o                         
  -1  -7  17          0.49          2.03        12.89 o                         
   0  -7  17          0.11        150.02        38.39 o                         
   1  -7  17          0.01          1.85        11.87 o                         
   2  -7  17          4.48          7.40        10.17 o                         
   3  -7  17          2.46          8.48         7.51 o                         
   4  -7  17          7.17        -10.27        10.27 o                         
  -3  -6  17         93.69         67.61        28.24 o                         
  -2  -6  17          5.36         24.98        18.46 o                         
  -1  -6  17         12.08         -1.83         8.64 o                         
   0  -6  17          0.72          7.91        21.22 o                         
   1  -6  17         83.04        112.95        20.61 o                         
   2  -6  17        917.99        985.16        57.23 o                         
   3  -6  17         23.75         13.39         7.33 o                         
   4  -6  17         58.21         41.67        12.61 o                         
   5  -6  17          4.72          5.39         5.73 o                         
  -4  -5  17          0.30         -1.78        14.83 o                         
  -3  -5  17          0.04        -15.69        15.69 o                         
  -2  -5  17         27.77         21.16        16.61 o                         
  -1  -5  17         17.32         10.02         8.75 o                         
   0  -5  17          3.73          5.11         7.45 o                         
   1  -5  17          4.98          8.22         5.60 o                         
   2  -5  17         35.98         39.53         7.86 o                         
   3  -5  17          1.83         -1.22         8.31 o                         
   4  -5  17         61.85         75.19        13.50 o                         
   5  -5  17          0.01         -3.43         6.55 o                         
  -4  -4  17         47.80         37.65        24.61 o                         
  -3  -4  17         43.50         52.48        24.79 o                         
  -2  -4  17         46.49         49.03        19.75 o                         
  -1  -4  17         74.33         56.18        33.38 o                         
   0  -4  17          1.64          0.72         6.72 o                         
   1  -4  17         85.62        106.06        13.15 o                         
   2  -4  17         28.65         16.13         8.80 o                         
   3  -4  17         30.47         41.46        17.72 o                         
   4  -4  17         43.79         35.13        10.21 o                         
   5  -4  17         62.54         38.48        10.78 o                         
  -4  -3  17          1.28        -10.15        11.94 o                         
  -3  -3  17         38.21         17.78        13.35 o                         
  -2  -3  17         21.55         19.87        13.35 o                         
  -1  -3  17         14.87         17.62         4.84 o                         
   0  -3  17         25.65         25.43         9.36 o                         
   1  -3  17          3.87          5.93         5.12 o                         
   2  -3  17         50.52         49.74        12.77 o                         
   3  -3  17         39.13         40.15         9.20 o                         
   4  -3  17          1.08          1.18         4.36 o                         
   5  -3  17          1.66         10.06        10.04 o                         
  -5  -2  17         34.15         28.18        12.59 o                         
  -4  -2  17        364.34        387.34        55.37 o                         
  -3  -2  17         52.05         41.47        17.53 o                         
  -2  -2  17        143.76        181.90        11.90 o                         
  -1  -2  17         58.52         69.24         8.47 o                         
   0  -2  17         48.51         67.37        18.64 o                         
   1  -2  17        189.00        209.68        13.16 o                         
   2  -2  17         33.45         35.64         5.66 o                         
   3  -2  17         38.27         44.90        10.80 o                         
   4  -2  17         57.15         51.34        11.30 o                         
   5  -2  17          2.33          7.93         8.17 o                         
  -5  -1  17         14.26         13.84        11.07 o                         
  -4  -1  17         28.95         19.38        13.23 o                         
  -3  -1  17          1.88          7.44         9.23 o                         
  -2  -1  17          5.45          5.70         2.23 o                         
  -1  -1  17        101.76        114.18        24.05 o                         
   0  -1  17          2.42          2.34         3.41 o                         
   1  -1  17        437.49        431.49        17.48 o                         
   2  -1  17          0.58         -0.52         4.31 o                         
   3  -1  17         41.26         55.67        11.07 o                         
   4  -1  17          4.29          4.87         5.95 o                         
   5  -1  17          4.55          1.68         5.35 o                         
  -5   0  17          7.23         25.15        11.31 o                         
  -4   0  17          3.65         10.83        10.83 o                         
  -3   0  17        192.17        206.65        32.73 o                         
  -2   0  17         48.46         33.90        12.73 o                         
  -1   0  17        302.54        319.21        20.80 o                         
   0   0  17        292.56        348.85        17.90 o                         
   1   0  17        214.72        242.68        14.89 o                         
   2   0  17          6.02         14.55         7.02 o                         
   3   0  17         62.92         73.37        13.14 o                         
   4   0  17          3.08          5.15         7.22 o                         
   5   0  17        230.97        264.99        27.71 o                         
  -5   1  17          0.16          5.91         7.10 o                         
  -4   1  17          7.99         11.03         5.77 o                         
  -3   1  17         62.81         60.18        13.49 o                         
  -2   1  17        253.00        298.99        17.38 o                         
  -1   1  17          2.08          3.59         3.43 o                         
   0   1  17        234.25        239.90        15.18 o                         
   1   1  17         74.17         59.47         7.64 o                         
   2   1  17        318.22        328.18        24.56 o                         
   3   1  17         12.67         -0.59         5.22 o                         
   4   1  17          5.37          1.73         6.23 o                         
   5   1  17          1.39         11.05         6.52 o                         
  -5   2  17          0.90         19.44        14.27 o                         
  -4   2  17        899.72        888.82        47.31 o                         
  -3   2  17       2385.40       2480.12       133.53 o                         
  -2   2  17        717.43        695.10        24.76 o                         
  -1   2  17        409.82        387.74        19.16 o                         
   0   2  17         94.88        105.86         9.58 o                         
   1   2  17        428.17        446.97        21.52 o                         
   2   2  17         55.92         67.41        12.93 o                         
   3   2  17         11.69         12.79         5.57 o                         
   4   2  17         75.64         79.79        21.66 o                         
  -5   3  17          0.55          5.21         7.53 o                         
  -4   3  17        133.54        148.56        23.18 o                         
  -3   3  17          0.04         -1.93         6.49 o                         
  -2   3  17         12.08         12.69         4.36 o                         
  -1   3  17         34.01         31.75         5.94 o                         
   0   3  17         75.08         60.26         7.64 o                         
   1   3  17         27.04         30.38         5.94 o                         
   2   3  17          0.19          1.06         7.54 o                         
   3   3  17          7.10          6.71        11.35 o                         
   4   3  17          0.16         12.12         7.56 o                         
  -5   4  17         12.10          7.61        19.23 o                         
  -4   4  17         30.86         32.54        35.44 o                         
  -3   4  17          8.79         20.40        10.20 o                         
  -2   4  17        966.56        940.12        28.41 o                         
  -1   4  17        149.09        167.88        11.25 o                         
   0   4  17        209.45        271.73        16.23 o                         
   1   4  17          0.96          5.77         4.86 o                         
   2   4  17       2016.14       2167.30        68.73 o                         
   3   4  17         33.11         35.74        10.23 o                         
   4   4  17          9.30         10.75         7.23 o                         
  -5   5  17         45.07         37.92        21.29 o                         
  -4   5  17          6.89         -6.51        10.58 o                         
  -3   5  17         22.78         56.55        14.67 o                         
  -2   5  17         32.95         21.05         5.83 o                         
  -1   5  17          6.92          6.40         3.25 o                         
   0   5  17          8.04         12.99         6.75 o                         
   1   5  17          8.00         10.96         8.47 o                         
   2   5  17          0.54         13.57         7.78 o                         
   3   5  17          8.45          4.51         7.69 o                         
  -5   6  17         61.60         70.20        18.79 o                         
  -4   6  17         77.33        145.12        30.03 o                         
  -3   6  17         21.32         27.41        15.33 o                         
  -2   6  17        611.89        556.71        44.50 o                         
  -1   6  17        325.74        287.50        17.15 o                         
   0   6  17        579.30        613.24        30.13 o                         
   1   6  17         42.55         66.68        12.14 o                         
   2   6  17          6.84         16.89         7.09 o                         
  -4   7  17         17.76         25.04        10.95 o                         
  -3   7  17         10.76         21.09        11.11 o                         
  -2   7  17          5.93         24.21        19.63 o                         
  -1   7  17         13.22         27.50        11.06 o                         
   0   7  17          0.14         -2.44         4.39 o                         
   1   7  17          7.65         13.10         6.52 o                         
   2   7  17         10.98          4.64         7.50 o                         
  -3   8  17        132.52        130.71        21.05 o                         
  -2   8  17         51.40         74.50        25.53 o                         
  -1   8  17         26.53         31.90        13.58 o                         
   0   8  17         38.83         21.02         7.85 o                         
   1   8  17         19.49         21.51         9.38 o                         
   1  -9  18          0.18         -0.16         8.70 o                         
   2  -9  18          3.55         19.24        11.33 o                         
  -1  -8  18        100.58        102.49        33.41 o                         
   0  -8  18         12.66         -2.60        16.80 o                         
   1  -8  18          1.75         -6.38         9.74 o                         
   2  -8  18          4.51         20.84        10.84 o                         
   3  -8  18        141.46        108.38        17.36 o                         
   4  -8  18          0.33         -0.80         9.32 o                         
  -2  -7  18          1.61         -7.20        12.98 o                         
  -1  -7  18          0.35         -8.67        12.55 o                         
   0  -7  18          0.26        167.78        47.96 o                         
   1  -7  18          0.14          0.23        18.18 o                         
   2  -7  18          1.55          4.19         8.74 o                         
   3  -7  18          8.69         15.62         7.89 o                         
   4  -7  18          5.02          7.38         6.70 o                         
  -3  -6  18         91.71         94.99        29.04 o                         
  -2  -6  18         35.11         16.12        14.15 o                         
  -1  -6  18         30.06         18.59        10.07 o                         
   1  -6  18          1.79         -1.92         6.14 o                         
   2  -6  18        124.40        127.66        22.64 o                         
   3  -6  18          3.16         40.06        10.85 o                         
   4  -6  18        123.55        100.85        20.94 o                         
   5  -6  18          3.03         -5.65         5.89 o                         
  -3  -5  18          0.35         -2.09        11.44 o                         
  -2  -5  18         21.36         59.12        25.59 o                         
  -1  -5  18         13.64         10.46         9.78 o                         
   0  -5  18          6.06          6.97         6.33 o                         
   1  -5  18          0.09         -4.22         4.22 o                         
   2  -5  18         18.78         25.07         8.00 o                         
   3  -5  18          7.99          8.27         4.92 o                         
   4  -5  18          2.26         21.17         9.09 o                         
   5  -5  18          0.67          7.95         8.47 o                         
  -4  -4  18         15.82         40.30        25.47 o                         
  -3  -4  18         68.37         49.65        20.79 o                         
  -2  -4  18          1.59         33.34        18.89 o                         
  -1  -4  18        385.72        468.76        32.83 o                         
   0  -4  18         40.59         26.02        25.72 o                         
   1  -4  18         41.17         28.59         7.56 o                         
   2  -4  18         90.06         69.13        11.09 o                         
   3  -4  18         97.67         89.69        16.69 o                         
   4  -4  18         10.31          9.64         8.09 o                         
   5  -4  18         95.62        110.77        17.63 o                         
  -4  -3  18          0.61          0.55        12.12 o                         
  -3  -3  18         10.04          2.09        10.52 o                         
  -2  -3  18         57.55         46.69        20.86 o                         
  -1  -3  18         17.48         22.40         8.31 o                         
   0  -3  18          2.09          3.96         7.72 o                         
   1  -3  18         22.37         26.93        16.03 o                         
   2  -3  18          3.06         -1.04         5.16 o                         
   3  -3  18          3.01         13.60         7.18 o                         
   4  -3  18          0.09         -2.45         7.46 o                         
   5  -3  18          0.43          5.71         5.89 o                         
  -5  -2  18         74.07         34.82        16.55 o                         
  -4  -2  18        266.34        279.49        47.19 o                         
  -3  -2  18        112.27         78.26        26.15 o                         
  -2  -2  18          8.46         55.62        17.78 o                         
  -1  -2  18        181.67        222.87        15.62 o                         
   0  -2  18         82.62         78.26        20.79 o                         
   1  -2  18        521.45        482.10        20.50 o                         
   2  -2  18         42.69         42.55         6.19 o                         
   3  -2  18         46.06         40.02         9.53 o                         
   4  -2  18        135.37        150.11        23.29 o                         
   5  -2  18          5.04         -7.26         7.26 o                         
  -5  -1  18          5.29          1.91         9.41 o                         
  -4  -1  18          9.18         -2.52        12.00 o                         
  -3  -1  18          7.90          5.72         6.83 o                         
  -2  -1  18          1.11          4.58         2.58 o                         
  -1  -1  18         90.20         85.15        21.66 o                         
   0  -1  18          1.77          0.66         5.88 o                         
   1  -1  18        161.95        161.33        11.22 o                         
   2  -1  18          0.04         -1.91         9.55 o                         
   3  -1  18         74.37         83.08        14.09 o                         
   4  -1  18          6.63          0.22         7.24 o                         
   5  -1  18          1.25          8.78         7.59 o                         
  -5   0  18          0.62         -6.85        11.47 o                         
  -4   0  18          5.31         -4.74        13.41 o                         
  -3   0  18        135.18        151.40        28.18 o                         
  -2   0  18        157.42        152.70        25.35 o                         
  -1   0  18        307.50        322.10        20.95 o                         
   0   0  18        752.98        839.89        28.58 o                         
   1   0  18         37.43         42.36         6.36 o                         
   2   0  18         70.52         76.16        12.49 o                         
   3   0  18        612.10        698.61        38.36 o                         
   4   0  18         11.89         12.32         6.54 o                         
   5   0  18          0.13          3.60         6.44 o                         
  -5   1  18          8.04          0.12        12.86 o                         
  -4   1  18          1.49         -0.30         7.99 o                         
  -3   1  18        137.63        146.39        20.96 o                         
  -2   1  18        254.26        285.23        26.59 o                         
  -1   1  18          0.08          9.92         5.19 o                         
   0   1  18        117.71        121.30        11.16 o                         
   1   1  18         41.68         31.96         6.06 o                         
   2   1  18        194.40        184.31        18.89 o                         
   3   1  18          0.97          1.46         6.34 o                         
   4   1  18          2.47         19.01         8.39 o                         
   5   1  18          0.70         -7.30         7.30 o                         
  -5   2  18         26.99         71.36        26.95 o                         
  -4   2  18       1412.04       1395.36        78.72 o                         
  -3   2  18        555.28        599.31        37.74 o                         
  -2   2  18          0.67         10.45         7.44 o                         
  -1   2  18        101.18         88.95         9.65 o                         
   0   2  18        760.56        800.05        26.37 o                         
   1   2  18        822.24        924.93        31.35 o                         
   2   2  18       1435.79       1546.43        55.52 o                         
   3   2  18         25.33         11.56        10.35 o                         
   4   2  18         39.48         40.88        11.38 o                         
  -5   3  18          0.07         -5.51        13.38 o                         
  -4   3  18         66.92        106.48        21.64 o                         
  -3   3  18         80.87         82.88        13.04 o                         
  -2   3  18          0.21          2.66         3.13 o                         
  -1   3  18         21.44         21.42         4.87 o                         
   0   3  18        118.53         98.89        11.03 o                         
   1   3  18        196.61        197.08        21.31 o                         
   2   3  18          0.72         -2.94        14.32 o                         
   3   3  18          0.18          7.22         7.67 o                         
   4   3  18          0.43         -5.83         7.55 o                         
  -5   4  18        133.34        142.64        27.16 o                         
  -4   4  18         70.50         81.18        18.41 o                         
  -3   4  18         73.03         64.32        15.73 o                         
  -2   4  18         21.58         36.50         7.00 o                         
  -1   4  18        152.53        183.57        13.99 o                         
   0   4  18        817.91        966.80        31.29 o                         
   1   4  18        131.87        119.41        15.50 o                         
   2   4  18        494.52        442.83        32.03 o                         
   3   4  18         35.25         41.40        18.34 o                         
  -5   5  18         25.19         27.67        16.95 o                         
  -4   5  18          0.08         -3.83         7.17 o                         
  -3   5  18         11.17         11.37        14.33 o                         
  -2   5  18         19.31          9.96         5.44 o                         
  -1   5  18         83.82         83.30         9.93 o                         
   0   5  18         96.23         85.76        13.90 o                         
   1   5  18          1.07         -0.91         6.69 o                         
   2   5  18          0.31         -5.66         5.82 o                         
   3   5  18          2.28          7.87         9.99 o                         
  -4   6  18         16.90         14.96         8.55 o                         
  -3   6  18         11.47         59.71        15.61 o                         
  -2   6  18        486.98        437.55        40.02 o                         
  -1   6  18        257.83        298.93        17.90 o                         
   0   6  18        144.42        114.14        24.50 o                         
   1   6  18         80.65         95.14        14.53 o                         
   2   6  18        138.72        119.52        17.67 o                         
  -4   7  18          3.60         18.24        10.12 o                         
  -3   7  18          0.05          0.75         7.29 o                         
  -2   7  18          0.91         -8.07         8.55 o                         
  -1   7  18         15.28         14.43         9.09 o                         
   0   7  18         20.77         32.35         8.35 o                         
   1   7  18          0.18          3.47         8.68 o                         
  -3   8  18         88.02        105.46        18.99 o                         
  -2   8  18         35.13         14.33        13.66 o                         
  -1   8  18          1.12          9.36        13.35 o                         
   0   8  18          0.30         14.36        16.09 o                         
  -1  -8  19          6.19        -12.49        13.23 o                         
   0  -8  19          8.25         13.63        11.63 o                         
   1  -8  19         93.41         67.82        18.55 o                         
   2  -8  19        104.11         72.72        21.75 o                         
   3  -8  19        100.24         49.55        15.99 o                         
  -2  -7  19          0.07         17.90        13.23 o                         
  -1  -7  19          1.02        -19.56        19.56 o                         
   0  -7  19          3.18         -8.64         8.64 o                         
   1  -7  19          0.86         -2.93        12.58 o                         
   2  -7  19          1.67         26.17        11.49 o                         
   3  -7  19          0.01         -3.65         6.84 o                         
   4  -7  19          0.00         -6.67         6.67 o                         
  -2  -6  19          9.11          5.04        11.50 o                         
  -1  -6  19         93.70         99.60        30.02 o                         
   0  -6  19         89.33         77.47        17.20 o                         
   1  -6  19         49.64         69.54        16.68 o                         
   2  -6  19        124.44        105.70        16.11 o                         
   3  -6  19          0.02         -5.24         5.24 o                         
   4  -6  19          2.19         16.19         7.78 o                         
  -3  -5  19          0.45         -6.77         9.84 o                         
  -2  -5  19          0.14         -8.55        15.81 o                         
  -1  -5  19          2.43          3.14         5.75 o                         
   0  -5  19         24.06         33.61        12.97 o                         
   1  -5  19         10.29          3.03         7.29 o                         
   2  -5  19          4.10          9.57         5.11 o                         
   3  -5  19         18.54         18.86         8.41 o                         
   4  -5  19          3.37          8.62         5.50 o                         
   5  -5  19          5.07          7.54         6.54 o                         
  -4  -4  19         19.49         56.42        25.72 o                         
  -3  -4  19         24.24         39.56        19.32 o                         
  -2  -4  19         24.08         15.56        17.04 o                         
  -1  -4  19        192.79        153.41        19.39 o                         
   0  -4  19         17.01         20.12        18.18 o                         
   1  -4  19        104.99        140.16        15.91 o                         
   2  -4  19         31.81         27.70        12.18 o                         
   3  -4  19         71.65         75.98        15.83 o                         
   4  -4  19          0.14          7.01        12.37 o                         
   5  -4  19         10.16         12.41        14.84 o                         
  -4  -3  19          0.86         -5.04        13.04 o                         
  -3  -3  19          1.13          9.47        17.53 o                         
  -2  -3  19         10.48         21.35        13.41 o                         
  -1  -3  19         39.36         40.19         9.66 o                         
   0  -3  19          2.36         11.27         6.89 o                         
   1  -3  19         48.69         39.03        10.69 o                         
   2  -3  19          0.00         -3.12         8.02 o                         
   3  -3  19          3.82          7.50         5.02 o                         
   4  -3  19          1.97         -0.48         9.60 o                         
   5  -3  19          0.06         -3.09         8.02 o                         
  -4  -2  19          5.19         22.89        16.67 o                         
  -3  -2  19        218.68        230.34        41.16 o                         
  -2  -2  19         15.17         51.92        20.24 o                         
  -1  -2  19         68.00         74.07        12.00 o                         
   0  -2  19        153.33        269.83        38.57 o                         
   1  -2  19         43.13         45.40         7.29 o                         
   2  -2  19         25.29         10.16         5.51 o                         
   3  -2  19          0.04          3.17         5.52 o                         
   4  -2  19          0.55         -6.93         6.93 o                         
   5  -2  19          2.65         -5.00         6.76 o                         
  -5  -1  19          3.62         47.93        21.35 o                         
  -4  -1  19          1.56         -3.26        14.64 o                         
  -3  -1  19          0.00         -5.23         7.94 o                         
  -2  -1  19         17.42         40.05        17.41 o                         
  -1  -1  19          1.38         -7.20         7.20 o                         
   0  -1  19         85.13         60.84        11.10 o                         
   1  -1  19        116.42        120.65        10.97 o                         
   2  -1  19         61.24         52.89        10.67 o                         
   3  -1  19         28.03         43.47        12.47 o                         
   4  -1  19          4.17         -0.32         5.75 o                         
   5  -1  19          3.27         16.24         8.82 o                         
  -5   0  19         14.76         47.39        15.19 o                         
  -4   0  19         20.15         17.84        12.18 o                         
  -3   0  19          0.35         -1.78         7.07 o                         
  -2   0  19         35.07         51.98        45.46 o                         
  -1   0  19        402.31        430.59        25.27 o                         
   0   0  19        119.53        146.16        12.71 o                         
   1   0  19        104.76        123.47        11.41 o                         
   2   0  19         63.17         53.10        10.99 o                         
   3   0  19         14.36          1.96         8.89 o                         
   4   0  19         59.40         74.01        14.66 o                         
   5   0  19          8.97          8.93         6.35 o                         
  -5   1  19          2.05         24.67        20.98 o                         
  -4   1  19          4.33         15.91         6.39 o                         
  -3   1  19          7.42         19.67        10.15 o                         
  -2   1  19          1.96          6.03         8.83 o                         
  -1   1  19          5.28          0.20         3.86 o                         
   0   1  19        123.64        145.94        11.68 o                         
   1   1  19         17.92         23.62         8.31 o                         
   2   1  19        109.61        111.43        15.93 o                         
   3   1  19          2.79          7.26         7.36 o                         
   4   1  19          3.82         -0.24         6.33 o                         
  -5   2  19         22.75          4.18        13.29 o                         
  -4   2  19        190.37        167.70        25.17 o                         
  -3   2  19        270.52        281.12        26.70 o                         
  -2   2  19        155.76        158.32        12.50 o                         
  -1   2  19         88.12         71.77         8.80 o                         
   0   2  19         82.49         69.17         8.08 o                         
   1   2  19       1010.92       1143.43        35.86 o                         
   2   2  19         38.29         39.92        15.62 o                         
   3   2  19        679.79        782.94        43.67 o                         
   4   2  19          8.88         -1.41         9.00 o                         
  -5   3  19         13.70         16.55         9.47 o                         
  -4   3  19          3.08         27.03        12.50 o                         
  -3   3  19         80.14         93.45        26.15 o                         
  -2   3  19         26.26         22.76         7.98 o                         
  -1   3  19          1.50          4.96         3.59 o                         
   0   3  19         89.76         84.04         9.27 o                         
   1   3  19         50.58         28.67         8.17 o                         
   2   3  19          0.27         -4.81        10.55 o                         
   3   3  19          0.09         -9.02         9.26 o                         
   4   3  19          0.86         -7.52         7.56 o                         
  -5   4  19          0.05          8.96        14.03 o                         
  -4   4  19         87.26         72.59        29.28 o                         
  -3   4  19         53.61         58.99        12.87 o                         
  -2   4  19        614.55        582.93        31.97 o                         
  -1   4  19         28.94         20.18         4.86 o                         
   0   4  19        883.37       1022.07        32.88 o                         
   1   4  19        247.44        270.26        23.55 o                         
   2   4  19        495.55        528.07        35.50 o                         
   3   4  19          9.03          9.84         7.84 o                         
  -5   5  19          6.32         18.69        11.85 o                         
  -4   5  19          0.02          3.80         9.67 o                         
  -3   5  19          6.90          3.30         9.72 o                         
  -2   5  19          1.56         -4.06         6.63 o                         
  -1   5  19        119.82        124.70        12.55 o                         
   0   5  19          3.00         -4.66         4.79 o                         
   1   5  19          0.09          6.42         6.36 o                         
   2   5  19          0.80         -5.35         5.35 o                         
   3   5  19          1.95          9.93         8.27 o                         
  -4   6  19         14.13         16.63        16.93 o                         
  -3   6  19         32.69         54.37        16.25 o                         
  -2   6  19         36.51         41.99        13.63 o                         
  -1   6  19          6.09          9.46         7.28 o                         
   0   6  19        147.81        140.01        15.10 o                         
   1   6  19        151.46        160.95        20.11 o                         
   2   6  19         32.15         27.49        10.06 o                         
  -4   7  19          1.34         17.41        11.31 o                         
  -3   7  19          1.58         -3.37        10.78 o                         
  -2   7  19          1.69         -0.03         8.82 o                         
  -1   7  19          9.37          5.09        21.35 o                         
   0   7  19          0.70         -7.19         7.19 o                         
   1   7  19          1.32          1.05         6.03 o                         
  -2   8  19         67.65         79.86        24.42 o                         
  -1   8  19         27.42         47.88        17.63 o                         
   0   8  19         16.22          7.47        11.33 o                         
   1  -8  20         24.97          6.52        14.15 o                         
   2  -8  20         21.04         15.84        11.27 o                         
   3  -8  20          0.79         13.84         9.49 o                         
  -1  -7  20          0.14         -1.35        12.24 o                         
   0  -7  20          2.79         22.72        12.97 o                         
   1  -7  20          3.55          2.47         6.18 o                         
   2  -7  20          1.09          5.22        10.98 o                         
   3  -7  20          5.46         12.40         7.58 o                         
   4  -7  20          3.33         -2.77        20.27 o                         
  -2  -6  20          4.70         32.30        20.43 o                         
  -1  -6  20         24.01         44.42        21.96 o                         
   0  -6  20        161.49        124.12        21.37 o                         
   1  -6  20         48.88         40.63        14.14 o                         
   2  -6  20        167.58        144.06        19.66 o                         
   3  -6  20          2.67          6.82         8.35 o                         
   4  -6  20         14.01         23.45        10.37 o                         
  -3  -5  20          0.39        -10.09        16.86 o                         
  -2  -5  20          2.08         -4.31        10.83 o                         
  -1  -5  20          0.53        -11.01        12.92 o                         
   0  -5  20         19.84         14.79         7.81 o                         
   1  -5  20          6.91         10.27        14.40 o                         
   2  -5  20          6.99          1.61         6.11 o                         
   3  -5  20         29.90         36.68         9.64 o                         
   4  -5  20          0.41          4.58         5.49 o                         
  -3  -4  20          1.99         -3.51        16.36 o                         
  -2  -4  20          0.01         17.10        14.95 o                         
  -1  -4  20        122.71        159.96        20.22 o                         
   0  -4  20         25.12         39.35        13.04 o                         
   1  -4  20         73.42         53.12        10.94 o                         
   2  -4  20         69.40        115.96        15.54 o                         
   3  -4  20         41.99         67.36        18.95 o                         
   4  -4  20         23.24         19.73        11.61 o                         
   5  -4  20          2.53         13.89         9.83 o                         
  -4  -3  20         10.73         34.82        22.39 o                         
  -3  -3  20          3.52          2.95        10.83 o                         
  -2  -3  20          2.05         11.81        12.43 o                         
  -1  -3  20          7.71          7.83         4.51 o                         
   0  -3  20          0.05          7.46        11.94 o                         
   1  -3  20         93.51         96.53        13.78 o                         
   2  -3  20          0.04         -6.45         6.67 o                         
   3  -3  20          8.80          4.44         7.31 o                         
   4  -3  20          0.15         -5.56         5.56 o                         
   5  -3  20          0.16         -1.49         6.39 o                         
  -4  -2  20          8.56          7.32        12.61 o                         
  -3  -2  20        179.49        153.25        35.01 o                         
  -2  -2  20         10.67         36.11        16.43 o                         
  -1  -2  20         99.94        102.23        14.28 o                         
   0  -2  20        123.19        138.48        28.30 o                         
   1  -2  20        833.21        787.98        27.69 o                         
   2  -2  20         31.59         35.82         9.72 o                         
   3  -2  20          6.09          7.19         5.57 o                         
   4  -2  20         52.02         56.04        12.54 o                         
   5  -2  20          3.09          6.87         7.23 o                         
  -4  -1  20          0.04          9.41        15.69 o                         
  -3  -1  20          1.59         -8.18         8.24 o                         
  -2  -1  20         13.72         33.96        14.83 o                         
  -1  -1  20         12.32         22.82        13.35 o                         
   0  -1  20        153.25        154.31        24.60 o                         
   1  -1  20         85.39         81.41         8.94 o                         
   2  -1  20        128.26        126.29        16.73 o                         
   3  -1  20         13.92         34.43        13.42 o                         
   4  -1  20          3.05          8.21         6.14 o                         
   5  -1  20          6.92          9.74        12.05 o                         
  -5   0  20          2.12         10.74         9.50 o                         
  -4   0  20         18.68         63.48        17.86 o                         
  -3   0  20        254.33        360.41        35.30 o                         
  -2   0  20          6.61         21.71        18.03 o                         
  -1   0  20         17.08         25.25         8.08 o                         
   0   0  20         76.46         99.16        10.71 o                         
   1   0  20        220.18        208.62        13.45 o                         
   2   0  20         22.99         26.29        10.04 o                         
   3   0  20        396.97        414.76        31.11 o                         
   4   0  20          3.01         10.21         6.52 o                         
  -5   1  20          1.14          6.03        14.40 o                         
  -4   1  20          3.26          1.75        15.26 o                         
  -3   1  20        190.66        162.17        22.43 o                         
  -2   1  20         90.35         99.51        21.81 o                         
  -1   1  20         41.58         26.07         5.61 o                         
   0   1  20         50.79         59.78         7.77 o                         
   1   1  20         65.44         72.52         9.36 o                         
   2   1  20         75.95         77.60        13.48 o                         
   3   1  20         17.53         10.62         7.00 o                         
   4   1  20          9.76         -5.55         8.67 o                         
  -5   2  20          8.39         -4.31        13.41 o                         
  -4   2  20        162.69        171.65        25.62 o                         
  -3   2  20        299.46        277.49        26.76 o                         
  -2   2  20         26.79         25.31         5.92 o                         
  -1   2  20          2.29          6.52         6.05 o                         
   0   2  20         84.14         67.05         8.38 o                         
   1   2  20        996.49       1019.65        34.80 o                         
   2   2  20        439.56        487.83        32.68 o                         
   3   2  20        272.85        295.81        27.90 o                         
   4   2  20          2.59          5.49         6.68 o                         
  -5   3  20          6.68         45.40        23.69 o                         
  -4   3  20          5.26          1.75         6.86 o                         
  -3   3  20         35.50         38.14        17.47 o                         
  -2   3  20          3.43         -0.40         3.02 o                         
  -1   3  20         13.23         18.59         4.88 o                         
   0   3  20         31.51         24.19         7.21 o                         
   1   3  20        114.98        169.30        21.91 o                         
   2   3  20         11.12         21.14         7.23 o                         
   3   3  20          0.10          3.68         6.76 o                         
  -5   4  20         11.65          8.84        11.06 o                         
  -4   4  20          0.40          2.20        14.77 o                         
  -3   4  20         51.44         32.63        15.06 o                         
  -2   4  20         96.40        104.05        14.55 o                         
  -1   4  20        282.21        259.55        17.68 o                         
   0   4  20       1206.25       1305.94        39.54 o                         
   1   4  20        159.04        135.79        17.34 o                         
   2   4  20          2.19          2.14         7.78 o                         
   3   4  20         11.86         14.53         7.65 o                         
  -4   5  20          6.47         28.73        12.81 o                         
  -3   5  20          1.01        -10.06        10.06 o                         
  -2   5  20         13.00          3.71         5.67 o                         
  -1   5  20         30.16         27.60         6.10 o                         
   0   5  20         62.43         52.47         9.88 o                         
   1   5  20          1.19         -2.73         7.29 o                         
   2   5  20          2.19         -5.51         9.72 o                         
  -4   6  20          6.50         20.75         9.37 o                         
  -3   6  20         25.41         17.40        13.78 o                         
  -2   6  20          0.71          0.16         7.46 o                         
  -1   6  20        363.57        397.94        32.03 o                         
   0   6  20         10.65          8.90         5.20 o                         
   1   6  20          6.98         -4.14         5.28 o                         
   2   6  20        137.72        142.25        20.41 o                         
  -3   7  20         10.05          1.80         7.02 o                         
  -2   7  20          0.80          0.45         7.54 o                         
  -1   7  20          0.68         13.22        10.51 o                         
   0   7  20          5.08          6.98         6.10 o                         
   1   7  20          6.60          0.16         6.44 o                         
   0  -8  21         52.84         31.87        23.38 o                         
   1  -8  21          4.24          6.43         6.37 o                         
   2  -8  21         42.09         34.41        15.62 o                         
  -1  -7  21          4.80         -8.49        15.56 o                         
   1  -7  21          3.03         21.50        10.93 o                         
   2  -7  21          2.72         16.87         8.51 o                         
   3  -7  21          1.78          3.40        11.50 o                         
  -2  -6  21         15.44        -16.73        16.73 o                         
  -1  -6  21          2.35         20.79        21.66 o                         
   0  -6  21         59.35         67.39        16.02 o                         
   1  -6  21          2.28          5.90        17.87 o                         
   2  -6  21         29.82         28.05        11.31 o                         
   3  -6  21        137.37        174.22        35.25 o                         
   4  -6  21         39.58         47.45        15.65 o                         
  -3  -5  21          8.24          3.14        10.09 o                         
  -2  -5  21         11.44          1.85        11.38 o                         
  -1  -5  21         13.74         24.61        17.96 o                         
   0  -5  21          6.44         13.07         8.06 o                         
   1  -5  21          4.98          3.83         5.96 o                         
   2  -5  21          2.54          4.87         6.01 o                         
   3  -5  21          1.08          3.84         6.73 o                         
   4  -5  21          2.38         -2.24        10.12 o                         
  -3  -4  21         12.12         14.89        17.10 o                         
  -2  -4  21         37.81         32.61        23.56 o                         
  -1  -4  21         47.27         42.45        18.33 o                         
   0  -4  21         10.42          0.50         4.52 o                         
   1  -4  21        163.39        171.26        18.65 o                         
   2  -4  21         41.57         46.41        10.31 o                         
   3  -4  21         23.18         19.03        23.69 o                         
   4  -4  21        101.67         86.45        15.28 o                         
  -4  -3  21          4.38          5.54        12.61 o                         
  -3  -3  21         13.37         -5.97        12.86 o                         
  -2  -3  21         10.64         19.38        10.15 o                         
  -1  -3  21         13.08          6.42        11.50 o                         
   0  -3  21          1.48          5.95         4.79 o                         
   1  -3  21         46.55         56.80        12.61 o                         
   2  -3  21          1.13          4.03        14.92 o                         
   3  -3  21         33.21         46.35        11.30 o                         
   4  -3  21          0.85          1.61        10.42 o                         
  -4  -2  21         28.44         37.71        17.53 o                         
  -3  -2  21         28.99          6.21        13.41 o                         
  -2  -2  21          5.95          4.55        10.52 o                         
  -1  -2  21        138.74         90.72        14.26 o                         
   0  -2  21        301.99        276.60        40.17 o                         
   1  -2  21        987.20       1057.55        33.09 o                         
   2  -2  21          3.44          0.93         5.74 o                         
   3  -2  21        113.50        120.00        17.05 o                         
   4  -2  21          0.25          2.04         6.82 o                         
  -4  -1  21          0.20         10.27        14.33 o                         
  -3  -1  21         22.57         50.08        19.26 o                         
  -2  -1  21         34.73         51.06        19.01 o                         
  -1  -1  21          1.90          2.52         7.69 o                         
   0  -1  21         92.44         93.81        12.24 o                         
   1  -1  21         44.39         37.38         6.15 o                         
   2  -1  21        280.38        324.82        26.64 o                         
   3  -1  21          0.01         -2.25         5.26 o                         
   4  -1  21         14.87         34.55        10.06 o                         
  -4   0  21          9.33          2.76         8.04 o                         
  -3   0  21         74.37         72.17        18.67 o                         
  -2   0  21        413.78        350.79        33.72 o                         
  -1   0  21        182.37        168.61        22.44 o                         
   0   0  21        140.23        158.59        12.71 o                         
   1   0  21         23.28         19.36         4.56 o                         
   2   0  21         18.61         13.08         8.30 o                         
   3   0  21        338.86        310.40        27.28 o                         
   4   0  21         25.88         31.11        10.45 o                         
  -4   1  21         54.81         68.70        17.38 o                         
  -3   1  21          7.05         26.27        11.54 o                         
  -2   1  21         15.31         29.19        10.70 o                         
  -1   1  21         20.17         19.55         6.04 o                         
   0   1  21        103.98        128.39        11.67 o                         
   1   1  21        163.69        175.57        13.15 o                         
   2   1  21          8.20         14.48         9.09 o                         
   3   1  21          0.90          7.43         6.93 o                         
   4   1  21          3.99         24.21        10.14 o                         
  -5   2  21         26.48         13.47        13.04 o                         
  -4   2  21        197.77        168.27        26.27 o                         
  -3   2  21         20.15         22.76         8.14 o                         
  -2   2  21         75.09         86.45        10.01 o                         
  -1   2  21          3.04          6.27         4.65 o                         
   0   2  21         47.33         46.48         8.33 o                         
   1   2  21        670.61        790.19        31.46 o                         
   2   2  21        470.79        568.26        36.50 o                         
   3   2  21        192.13        232.99        24.61 o                         
   4   2  21         20.48         13.32         8.44 o                         
  -4   3  21         15.40          1.06        11.02 o                         
  -3   3  21          5.64         -6.52        13.35 o                         
  -2   3  21          2.01         -1.61         4.09 o                         
  -1   3  21         32.60         36.29         7.08 o                         
   0   3  21         10.05         15.16         5.26 o                         
   1   3  21         36.01         13.74        10.10 o                         
   2   3  21          7.06         20.89         7.13 o                         
   3   3  21          2.21          5.07        10.23 o                         
  -4   4  21          0.38         18.01         7.57 o                         
  -3   4  21         13.32         17.89        11.86 o                         
  -2   4  21          0.40         -5.28         5.28 o                         
  -1   4  21        111.68        108.19        11.78 o                         
   0   4  21        357.62        326.86        19.55 o                         
   1   4  21        159.61        162.73        19.70 o                         
   2   4  21        315.31        309.53        28.55 o                         
   3   4  21          6.34         16.49        10.41 o                         
  -4   5  21         28.14         21.03        28.18 o                         
  -3   5  21          0.02          5.27        16.36 o                         
  -2   5  21         11.05          8.23        17.01 o                         
  -1   5  21         11.10         12.28         4.44 o                         
   0   5  21         11.19          9.88         5.01 o                         
   1   5  21          0.82         -7.02         7.02 o                         
   2   5  21          1.49          3.87         5.85 o                         
  -4   6  21          5.65         -7.81         9.10 o                         
  -3   6  21          0.95         19.09        10.07 o                         
  -2   6  21          0.36         -6.08         6.83 o                         
  -1   6  21          0.22         -5.45         6.64 o                         
   0   6  21        112.35        138.25        15.38 o                         
   1   6  21         62.41         64.88        16.63 o                         
  -3   7  21          3.49          2.11        15.66 o                         
  -2   7  21          0.52          1.64         8.17 o                         
  -1   7  21          0.29          1.47        21.04 o                         
   0   7  21          0.63        -12.24        14.43 o                         
  -1  -7  22          1.41         21.47        18.03 o                         
   0  -7  22          0.02         22.95        11.14 o                         
   1  -7  22          0.00          6.50         7.84 o                         
   2  -7  22          0.04          2.40         6.77 o                         
   3  -7  22          0.15         10.08         6.18 o                         
  -2  -6  22          6.88         12.73        18.33 o                         
  -1  -6  22          2.00        -17.16        17.16 o                         
   0  -6  22          0.97         19.07         9.31 o                         
   1  -6  22         24.58         27.42        17.81 o                         
   2  -6  22          1.15         -7.56         9.21 o                         
   3  -6  22          0.78          4.43         8.98 o                         
  -2  -5  22         10.70         17.78        15.32 o                         
  -1  -5  22          0.65         -0.80        13.10 o                         
   0  -5  22          0.68         -4.19        10.40 o                         
   1  -5  22          0.04          7.91         6.97 o                         
   2  -5  22          1.46          1.55         5.12 o                         
   3  -5  22          0.46         14.83        10.27 o                         
   4  -5  22          0.37         -7.95         9.14 o                         
  -3  -4  22         44.28         22.21        18.09 o                         
  -2  -4  22          0.56        -13.53        14.83 o                         
  -1  -4  22         37.19         44.17        23.87 o                         
   0  -4  22          0.04         -1.90         5.88 o                         
   1  -4  22         29.72         23.71         7.61 o                         
   2  -4  22         18.44         17.26         8.85 o                         
   3  -4  22         15.82         11.92         7.37 o                         
   4  -4  22         58.47         33.22        19.49 o                         
  -3  -3  22          1.13         20.98        19.01 o                         
  -2  -3  22         12.42         -4.86        13.66 o                         
  -1  -3  22          4.50         -4.06         8.43 o                         
   0  -3  22          0.53          0.98         4.82 o                         
   1  -3  22         35.18         35.25        10.46 o                         
   2  -3  22          5.76         10.27        12.67 o                         
   3  -3  22         26.60         46.18        11.86 o                         
   4  -3  22          1.30         -0.81         6.90 o                         
  -4  -2  22         47.65         29.10        20.12 o                         
  -3  -2  22         35.61         32.24        22.33 o                         
  -2  -2  22          0.08          2.52         9.90 o                         
  -1  -2  22         28.51         40.22        10.18 o                         
   0  -2  22        151.73        155.31        21.23 o                         
   1  -2  22          0.15          0.71         6.05 o                         
   2  -2  22         90.82         62.77        12.41 o                         
   3  -2  22         19.74         21.89         9.11 o                         
   4  -2  22         17.00          7.24         7.67 o                         
  -4  -1  22          0.01         -0.49        10.77 o                         
  -3  -1  22         22.63         21.90        17.04 o                         
  -2  -1  22         35.55         39.44        17.78 o                         
  -1  -1  22          1.12         15.93        11.44 o                         
   0  -1  22         73.75         96.41        10.08 o                         
   1  -1  22         17.55         15.49         5.12 o                         
   2  -1  22        194.62        222.42        22.72 o                         
   3  -1  22         11.31          2.68         9.82 o                         
   4  -1  22         15.99         28.63        13.36 o                         
  -4   0  22          8.05         14.22        16.64 o                         
  -3   0  22        167.39        139.15        23.71 o                         
  -2   0  22       1667.59       1793.74        74.53 o                         
  -1   0  22         18.15         33.49         8.59 o                         
   0   0  22         34.87         56.10         8.06 o                         
   1   0  22         17.75         13.71         4.82 o                         
   2   0  22        343.82        418.92        31.77 o                         
   3   0  22         16.38         21.79         9.62 o                         
   4   0  22         40.50         39.10        13.13 o                         
  -4   1  22         12.98         19.69        17.41 o                         
  -3   1  22          0.17          9.80        32.11 o                         
  -2   1  22          7.83          8.18         8.04 o                         
  -1   1  22         26.31         19.63         5.54 o                         
   0   1  22         42.52         40.44         6.72 o                         
   1   1  22        163.94        162.17        12.69 o                         
   2   1  22          1.18          6.01         6.81 o                         
   3   1  22         20.68          1.09        10.17 o                         
   4   1  22         15.96         11.04         8.46 o                         
  -4   2  22         41.15         62.51        22.24 o                         
  -3   2  22          1.54         -8.67        17.23 o                         
  -2   2  22        234.93        205.69        17.02 o                         
  -1   2  22         41.14         33.57         6.44 o                         
   0   2  22          0.70         -0.29         4.15 o                         
   1   2  22         78.52         76.12         9.30 o                         
   2   2  22        116.42        119.05        17.74 o                         
   3   2  22        101.49        105.46        17.48 o                         
  -4   3  22          0.96          6.16         8.83 o                         
  -3   3  22         17.60        -11.20        14.89 o                         
  -2   3  22         20.49         20.25         7.40 o                         
  -1   3  22         55.13         84.15        12.74 o                         
   0   3  22         20.03         14.52         5.11 o                         
   1   3  22          3.97          5.71         7.32 o                         
   2   3  22         10.96          3.77        10.17 o                         
   3   3  22          6.89         15.85         8.23 o                         
  -4   4  22          6.03        -10.15        20.12 o                         
  -3   4  22         18.50         31.90        15.04 o                         
  -2   4  22         87.13         92.31        14.03 o                         
  -1   4  22        338.78        269.21        22.56 o                         
   0   4  22        300.19        279.02        18.55 o                         
   1   4  22          8.69         -1.88         5.33 o                         
   2   4  22         12.58          6.14         6.27 o                         
  -4   5  22          0.90         -5.67         8.34 o                         
  -3   5  22          1.32         -2.88        10.11 o                         
  -2   5  22         15.41         27.20        14.83 o                         
  -1   5  22         10.17         17.41         5.69 o                         
   0   5  22         29.06         28.05         7.44 o                         
   1   5  22          0.05         -4.81         4.81 o                         
   2   5  22          0.01          3.07         6.08 o                         
  -3   6  22         25.17          4.94        17.93 o                         
  -2   6  22          0.65          1.55         8.29 o                         
  -1   6  22         18.34         54.64        21.96 o                         
   0   6  22        128.00        123.74        14.91 o                         
   1   6  22          7.54         23.96        10.16 o                         
  -2   7  22          6.22          9.45         9.96 o                         
  -1   7  22          0.03         -9.15         9.15 o                         
   0  -7  23          0.02        -19.69        19.69 o                         
   1  -7  23          0.19         -6.73        12.15 o                         
   2  -7  23          0.01         15.51        13.70 o                         
  -1  -6  23         15.18         31.81        22.52 o                         
   0  -6  23          0.10         33.47        18.83 o                         
   1  -6  23          6.67         12.05        11.57 o                         
   2  -6  23          2.87          5.22         6.48 o                         
   3  -6  23         39.54         39.03        13.90 o                         
  -2  -5  23          8.06         11.94        15.81 o                         
  -1  -5  23          0.31        -18.15        18.15 o                         
   0  -5  23          0.00          5.73         7.44 o                         
   1  -5  23          5.67          8.52         6.59 o                         
   2  -5  23          4.84         10.86         6.66 o                         
   3  -5  23          4.72          6.94        11.10 o                         
  -3  -4  23         37.91         46.82        23.56 o                         
  -2  -4  23          0.90         -1.17        15.63 o                         
  -1  -4  23        126.08        138.79        35.44 o                         
   0  -4  23          0.31         10.74         6.87 o                         
   1  -4  23         34.85         40.03         9.58 o                         
   2  -4  23         46.67         80.89        20.01 o                         
   3  -4  23         17.59         24.61         9.82 o                         
   4  -4  23         50.00         51.71        12.88 o                         
  -3  -3  23          8.17         -2.21        12.86 o                         
  -2  -3  23          0.19         -0.43        14.46 o                         
  -1  -3  23          2.14         -0.92         8.18 o                         
   0  -3  23          6.44         18.25         7.01 o                         
   1  -3  23          0.79         -0.54         7.37 o                         
   2  -3  23          0.36          8.34         7.42 o                         
   3  -3  23         18.84         22.90         8.76 o                         
   4  -3  23          0.50          1.60         5.71 o                         
  -3  -2  23        125.20        171.21        37.90 o                         
  -2  -2  23         94.73         88.16        28.24 o                         
  -1  -2  23          0.06         13.97        12.98 o                         
   0  -2  23          5.95         20.18         9.83 o                         
   1  -2  23         13.94         15.29         5.93 o                         
   2  -2  23        184.91        199.18        21.57 o                         
   3  -2  23         91.97         83.08        14.99 o                         
   4  -2  23          0.07         -3.32         6.71 o                         
  -4  -1  23          1.51         47.43        20.43 o                         
  -3  -1  23         18.25         14.64        10.09 o                         
  -2  -1  23          0.94         36.24        22.52 o                         
  -1  -1  23          0.66          2.67         7.47 o                         
   0  -1  23          4.04          2.58         3.76 o                         
   1  -1  23          0.56          0.20         2.77 o                         
   2  -1  23         75.90         67.51        13.32 o                         
   3  -1  23          3.59         -2.75         5.58 o                         
   4  -1  23          5.87         15.23        13.90 o                         
  -4   0  23        101.18         54.92        29.31 o                         
  -3   0  23        637.56        665.75        50.59 o                         
  -2   0  23        570.35        554.77        43.00 o                         
  -1   0  23          0.34         10.48         8.88 o                         
   0   0  23        183.70        217.34        15.47 o                         
   1   0  23        203.20        235.84        15.41 o                         
   2   0  23         50.95         70.81        13.83 o                         
   3   0  23         86.81         86.78        16.40 o                         
   4   0  23          0.75         -9.17         9.17 o                         
  -4   1  23         12.74         76.96        28.48 o                         
  -3   1  23         20.59         51.75        13.62 o                         
  -2   1  23          2.77          3.44         5.75 o                         
  -1   1  23          0.01          0.26         3.61 o                         
   0   1  23         52.80         67.93        10.73 o                         
   1   1  23        159.76        169.75        13.59 o                         
   2   1  23          0.78          3.77         8.02 o                         
   3   1  23          1.56          2.04         6.62 o                         
  -4   2  23          5.66         24.05        16.43 o                         
  -3   2  23         11.56         -6.21        16.30 o                         
  -2   2  23          1.25          3.21         2.89 o                         
  -1   2  23          7.62          2.93         9.64 o                         
   0   2  23        489.48        504.07        23.94 o                         
   1   2  23         85.06        102.62        13.23 o                         
   2   2  23        234.91        176.31        21.71 o                         
   3   2  23         74.24         63.44        13.64 o                         
  -4   3  23          0.00          3.62        14.80 o                         
  -3   3  23          1.80         -7.79        11.50 o                         
  -2   3  23          2.85          5.46         5.70 o                         
  -1   3  23        175.69        231.04        17.75 o                         
   0   3  23         60.20         61.57        10.33 o                         
   1   3  23         25.45         18.55         7.40 o                         
   2   3  23          1.71          8.96         6.52 o                         
   3   3  23         15.63         11.16        11.36 o                         
  -4   4  23          3.16         21.10        11.41 o                         
  -3   4  23         34.51         43.30        36.48 o                         
  -2   4  23        243.61        224.93        34.41 o                         
  -1   4  23          0.10          0.12         4.15 o                         
   0   4  23        147.45        145.42        13.88 o                         
   1   4  23        121.10        128.37        18.07 o                         
   2   4  23         91.39        107.69        27.17 o                         
  -3   5  23          0.00         16.34        10.49 o                         
  -2   5  23         31.62         39.36        12.46 o                         
  -1   5  23          5.66          7.32         7.40 o                         
   0   5  23         11.59          4.09         4.67 o                         
   1   5  23          0.02          0.92         7.00 o                         
  -3   6  23         12.42          7.61        20.64 o                         
  -2   6  23          3.99         10.76        10.61 o                         
  -1   6  23          4.68         -2.96         9.57 o                         
   0   6  23          4.35          3.38        11.98 o                         
  -1  -6  24         10.63         -3.45        13.60 o                         
   0  -6  24          5.45         41.22        24.98 o                         
   1  -6  24          8.43         12.38         7.79 o                         
   2  -6  24          2.90         24.58         9.88 o                         
  -2  -5  24          1.29         22.95        20.06 o                         
  -1  -5  24          1.74         48.11        31.38 o                         
   0  -5  24          0.16          3.32        14.46 o                         
   1  -5  24          4.81          1.37         6.69 o                         
   2  -5  24          0.42         14.69         8.86 o                         
   3  -5  24          0.08          5.87         8.36 o                         
  -2  -4  24         24.59         12.92        15.32 o                         
  -1  -4  24          3.34        -19.63        19.63 o                         
   0  -4  24         68.57         90.15        14.21 o                         
   1  -4  24          0.02          1.05         6.19 o                         
   2  -4  24          0.02          7.27        10.73 o                         
   3  -4  24          1.36         -1.36        10.03 o                         
  -3  -3  24          0.10         10.83        15.87 o                         
  -2  -3  24          0.49         -5.97        12.24 o                         
  -1  -3  24          0.70         36.85        17.84 o                         
   0  -3  24         39.50         33.90         9.37 o                         
   1  -3  24          4.08          3.43         7.12 o                         
   2  -3  24         11.44         22.05         9.35 o                         
   3  -3  24          1.62         18.06         7.90 o                         
   4  -3  24          0.14          7.52        14.02 o                         
  -3  -2  24          5.36          5.60        13.17 o                         
  -2  -2  24          7.57          7.32        10.09 o                         
  -1  -2  24        256.16        311.18        46.02 o                         
   0  -2  24          0.34          0.37         5.42 o                         
   1  -2  24         48.09         74.59        13.86 o                         
   2  -2  24          0.54          1.81        11.72 o                         
   3  -2  24          1.43         -0.69         7.08 o                         
   4  -2  24          1.17         -3.02         7.48 o                         
  -3  -1  24         16.67         22.33        16.43 o                         
  -2  -1  24          1.64         -8.18        11.20 o                         
  -1  -1  24         27.67         36.41        11.32 o                         
   0  -1  24          8.88          3.82         6.65 o                         
   1  -1  24         26.21         38.70        10.82 o                         
   2  -1  24         29.01         32.01         9.57 o                         
   3  -1  24          8.14          3.80         6.75 o                         
  -4   0  24          8.52         17.29        25.22 o                         
  -3   0  24         68.67         59.53        16.10 o                         
  -2   0  24         22.50         33.00        12.76 o                         
  -1   0  24         79.67         61.32        11.66 o                         
   0   0  24         21.02         23.13         6.32 o                         
   1   0  24         73.82         85.96        12.36 o                         
   2   0  24        322.68        342.52        30.02 o                         
   3   0  24          2.78          6.57         7.93 o                         
  -4   1  24         15.20         18.95        16.55 o                         
  -3   1  24          1.26          3.78        11.50 o                         
  -2   1  24          5.45         -6.43        10.15 o                         
  -1   1  24          1.41         -3.63         3.63 o                         
   0   1  24          6.72         13.36         4.24 o                         
   1   1  24         42.09         44.72         8.92 o                         
   2   1  24          5.80          8.10         6.61 o                         
   3   1  24         11.20         13.45         7.02 o                         
  -4   2  24         49.23         55.18        26.33 o                         
  -3   2  24         35.91         20.12        17.78 o                         
  -2   2  24          5.50         11.44         7.70 o                         
  -1   2  24         24.07         24.71         6.01 o                         
   0   2  24        165.05        190.20        15.21 o                         
   1   2  24        109.87         81.68        14.20 o                         
   2   2  24        439.53        435.30        34.55 o                         
   3   2  24          2.16         -8.46         8.46 o                         
  -4   3  24          0.28          7.88        20.36 o                         
  -3   3  24          2.47         18.94         8.77 o                         
  -2   3  24          2.53          0.09         5.23 o                         
  -1   3  24         84.82        134.07        14.59 o                         
   0   3  24         21.52         31.32         6.89 o                         
   1   3  24          2.89          6.61         5.42 o                         
   2   3  24          7.65         -5.64         6.81 o                         
  -3   4  24         18.21         29.00        24.95 o                         
  -2   4  24         25.82         19.92        13.61 o                         
  -1   4  24          2.64          5.16         5.81 o                         
   0   4  24         55.85         61.45         9.43 o                         
   1   4  24          2.29          2.80         4.67 o                         
   2   4  24          0.01         -4.49         7.80 o                         
  -3   5  24          0.04          9.38         9.01 o                         
  -2   5  24         26.47         59.60        20.49 o                         
  -1   5  24          1.32         11.11        11.05 o                         
   0   5  24         43.48         61.63        13.93 o                         
   1   5  24          1.01         -5.52         7.50 o                         
  -2   6  24          7.32          7.66        10.03 o                         
  -1   6  24         25.51         38.85        11.49 o                         
   0  -6  25          0.21        -17.53        17.53 o                         
   1  -6  25          2.06         12.06         7.06 o                         
   2  -6  25         36.09         73.17        16.05 o                         
  -1  -5  25          0.20          0.06        11.01 o                         
   0  -5  25          0.23        -11.38        16.80 o                         
   1  -5  25          4.20          3.71        17.23 o                         
   2  -5  25          0.03          5.21         8.95 o                         
   3  -5  25          2.24          0.01        15.60 o                         
  -2  -4  25          2.33         -3.01        10.77 o                         
  -1  -4  25         16.87         -4.61         8.74 o                         
   0  -4  25          1.32         -8.78        15.20 o                         
   1  -4  25          8.89         15.11         6.41 o                         
   2  -4  25         10.97         -7.22         7.22 o                         
   3  -4  25          6.17         18.14         6.81 o                         
  -2  -3  25          0.09         -2.95        13.29 o                         
  -1  -3  25          0.30         24.92        14.77 o                         
   0  -3  25         16.33         26.34        11.59 o                         
   1  -3  25          1.16          1.10         5.57 o                         
   2  -3  25         31.15         17.41        11.14 o                         
   3  -3  25          0.00          2.68         8.93 o                         
  -3  -2  25         29.61          9.41        11.69 o                         
  -2  -2  25         58.25         41.59        18.46 o                         
  -1  -2  25        115.44        104.59        27.01 o                         
   0  -2  25         11.10         17.18         6.44 o                         
   1  -2  25         74.10         96.32        15.87 o                         
   2  -2  25         22.83         13.96        10.85 o                         
   3  -2  25          8.86          2.87         7.56 o                         
  -3  -1  25         18.47         27.28        15.92 o                         
  -2  -1  25         36.29         63.30        16.12 o                         
  -1  -1  25          2.72         12.15         8.47 o                         
   0  -1  25          0.44          8.83         6.13 o                         
   1  -1  25         41.15         35.40        10.76 o                         
   2  -1  25          6.63         -0.92         6.91 o                         
   3  -1  25          5.97         33.90        10.76 o                         
  -3   0  25          7.59          8.03         6.80 o                         
  -2   0  25         58.39         97.89        19.80 o                         
  -1   0  25         81.26         95.90        12.66 o                         
   0   0  25         75.38         92.19        10.79 o                         
   1   0  25          2.91         -2.18         5.66 o                         
   2   0  25          9.07          7.28         6.50 o                         
   3   0  25        186.02        164.49        22.95 o                         
  -3   1  25          1.02         -0.37        12.86 o                         
  -2   1  25          1.09        -10.86        10.86 o                         
  -1   1  25          1.80          3.37         4.86 o                         
   0   1  25         10.72         11.93         4.96 o                         
   1   1  25         37.51         36.99        10.02 o                         
   2   1  25          0.09         -2.92        16.60 o                         
   3   1  25          8.66          6.85         6.28 o                         
  -3   2  25         25.06          6.21        10.58 o                         
  -2   2  25         94.33         95.69        15.46 o                         
  -1   2  25          1.90          3.98         7.07 o                         
   0   2  25         61.25         54.97         8.51 o                         
   1   2  25         28.23         25.48         8.72 o                         
   2   2  25         70.22         73.33        15.92 o                         
  -3   3  25          0.13          6.40        11.87 o                         
  -2   3  25          0.44         -3.52         5.29 o                         
  -1   3  25         39.31         53.70        15.24 o                         
   0   3  25         64.36         88.35        10.95 o                         
   1   3  25         20.10         12.12         4.96 o                         
   2   3  25          1.18         -2.52         6.57 o                         
  -3   4  25         69.73         51.43        16.87 o                         
  -2   4  25          0.84         -4.36        11.12 o                         
  -1   4  25         47.65         29.71         8.57 o                         
   0   4  25          0.43          3.88         5.19 o                         
   1   4  25          0.33         -2.49        11.32 o                         
  -2   5  25         14.05         48.19        15.60 o                         
  -1   5  25          8.28          0.14         6.06 o                         
   0   5  25         10.48         18.52         9.42 o                         
   0  -5  26          0.03         -4.24        11.01 o                         
   1  -5  26          0.08          0.46         9.13 o                         
   2  -5  26          4.85          5.29         6.42 o                         
  -1  -4  26         45.79         40.11        18.21 o                         
   0  -4  26          2.16        -15.87        16.92 o                         
   1  -4  26        302.33        270.75        22.88 o                         
   2  -4  26         47.66         54.27        22.64 o                         
  -2  -3  26          3.51         31.56        18.70 o                         
  -1  -3  26          0.52          9.97        10.95 o                         
   0  -3  26          4.80          6.35         8.47 o                         
   1  -3  26          4.83          0.16         6.23 o                         
   2  -3  26         48.73         54.27        17.69 o                         
   3  -3  26          1.65         11.88         8.32 o                         
  -2  -2  26         23.24         13.72        12.49 o                         
  -1  -2  26         11.24         -1.29         9.35 o                         
   0  -2  26        108.77         78.48        12.62 o                         
   1  -2  26         26.88         66.32        16.23 o                         
   2  -2  26         47.31         37.66        10.66 o                         
   3  -2  26        188.79        197.86        24.77 o                         
  -3  -1  26          3.51         -0.81         8.58 o                         
  -2  -1  26          9.77         11.05        31.47 o                         
  -1  -1  26          1.43        -11.81        43.34 o                         
   0  -1  26          7.03         -1.81         4.44 o                         
   1  -1  26         43.69         69.59        17.95 o                         
   2  -1  26          0.61          3.39         7.22 o                         
   3  -1  26          1.84         17.37         9.99 o                         
  -3   0  26          3.67          9.37        16.89 o                         
  -2   0  26          0.26         -1.36         7.07 o                         
  -1   0  26          0.44          2.03         5.74 o                         
   0   0  26          0.02         12.49         5.88 o                         
   1   0  26        153.25        181.43        21.67 o                         
   2   0  26         98.64        104.87        18.36 o                         
   3   0  26        329.09        356.48        33.10 o                         
  -3   1  26          0.01         25.65        20.49 o                         
  -2   1  26          0.54         -4.73         7.68 o                         
  -1   1  26         11.16         15.67         6.11 o                         
   0   1  26          1.65          2.94         6.14 o                         
   1   1  26          0.01         -5.02         6.53 o                         
   2   1  26          0.54         -7.15         7.15 o                         
  -3   2  26         25.71         45.65        23.87 o                         
  -2   2  26          1.30          0.43         8.34 o                         
  -1   2  26        121.18        109.98        13.79 o                         
   0   2  26        100.63        105.14        12.19 o                         
   1   2  26         84.31         76.79        11.98 o                         
   2   2  26        185.81        190.09        23.69 o                         
  -3   3  26          4.58        -14.83        14.83 o                         
  -2   3  26         17.25         14.63         6.21 o                         
  -1   3  26         13.16          8.80         6.60 o                         
   0   3  26         11.08         13.43        10.27 o                         
   1   3  26          2.64         -4.56         6.37 o                         
  -2   4  26         17.25          6.24         8.57 o                         
  -1   4  26         83.85         68.41        11.98 o                         
   0   4  26         16.67         12.34         9.11 o                         
   1   4  26         20.12         10.20         8.64 o                         
  -1  -4  27         12.24         25.41        19.19 o                         
   0  -4  27          5.77          5.60        13.72 o                         
   1  -4  27         88.99         55.88        15.04 o                         
   2  -4  27          2.59         -2.03        11.50 o                         
  -1  -3  27          0.55         29.10        17.29 o                         
   0  -3  27          0.29          8.59         8.97 o                         
   1  -3  27          1.24         -3.79         5.62 o                         
   2  -3  27          6.79          4.11         8.78 o                         
  -2  -2  27        143.24         87.42        28.12 o                         
  -1  -2  27        222.10        319.07        55.46 o                         
   0  -2  27         77.05         64.28        11.78 o                         
   1  -2  27          9.01          1.46         6.94 o                         
   2  -2  27         15.00          8.25         6.89 o                         
  -2  -1  27          0.50          6.53        17.78 o                         
  -1  -1  27          0.85          9.81        15.96 o                         
   0  -1  27          2.76          3.90         5.81 o                         
   1  -1  27         20.05         10.74        11.29 o                         
   2  -1  27          0.30         -2.18         5.58 o                         
  -2   0  27         36.44          7.26        13.60 o                         
  -1   0  27          0.27         -6.78         6.78 o                         
   0   0  27          4.23         31.41        10.16 o                         
   1   0  27          0.65          0.81         5.71 o                         
   2   0  27         46.11         45.94        12.86 o                         
  -2   1  27          0.91          1.05         5.72 o                         
  -1   1  27         37.97         39.57        11.86 o                         
   0   1  27         13.43         14.68         6.77 o                         
   1   1  27          5.72         -1.25         8.32 o                         
   2   1  27          2.65          5.81         8.29 o                         
  -2   2  27          4.78          2.62         7.49 o                         
  -1   2  27          8.07          8.30         5.67 o                         
   0   2  27         58.79         52.29         9.92 o                         
   1   2  27         32.22         31.22         8.70 o                         
  -2   3  27         25.03         32.62        15.15 o                         
  -1   3  27          0.30         -0.52         5.80 o                         
   0   3  27         26.69         39.14         9.58 o                         
   1   3  27          0.68         -4.33         7.25 o                         
  -1   4  27          2.18          5.72         6.28 o                         
  -1  -3  28          5.89        -12.86        13.78 o                         
   0  -3  28          5.54          1.02         6.64 o                         
   1  -3  28          1.31         -5.59         5.59 o                         
  -1  -2  28        122.74        109.86        21.53 o                         
   0  -2  28         49.77         50.75        12.23 o                         
   1  -2  28          3.48          2.98         8.04 o                         
   2  -2  28         12.92         21.23         9.55 o                         
  -2  -1  28          2.95          4.62        15.72 o                         
  -1  -1  28         10.18         22.83        20.30 o                         
   0  -1  28          0.85          5.04         9.66 o                         
   1  -1  28          6.53          8.14         6.86 o                         
   2  -1  28          0.24         -6.00         7.25 o                         
  -2   0  28          4.67         10.77         7.84 o                         
  -1   0  28          9.18          6.57         6.16 o                         
   0   0  28        119.50        100.47        16.45 o                         
   1   0  28          9.68         13.06         8.47 o                         
  -2   1  28          5.82          3.21         6.51 o                         
  -1   1  28         35.44         53.71        11.52 o                         
   0   1  28          6.51         21.52        14.92 o                         
   1   1  28          5.00         13.48         7.48 o                         
  -2   2  28         18.15         28.77        10.17 o                         
  -1   2  28         25.38         21.34         7.28 o                         
   0   2  28         71.80         48.50        10.04 o                         
   1   2  28         20.47         14.43        10.43 o                         
  -1   3  28          7.88         -0.35         6.81 o                         
   0  -2  29          1.92         -1.93         5.55 o                         
   1  -2  29          1.41         -8.93         8.93 o                         
  -1  -1  29          1.29          0.53         6.38 o                         
   0  -1  29          0.01         -1.71         6.70 o                         
   1  -1  29          0.22         -8.91         8.91 o                         
  -1   0  29          0.06          1.74         5.99 o                         
   0   0  29         64.22         92.52        16.62 o                         
   1   0  29        147.38        131.74        21.09 o                         
  -1   1  29         10.60         11.72         7.13 o                         
   0   1  29          2.86          1.40        11.04 o                         
                                                                                
